# Supplementary material for: Immune stress suppresses innate immune signaling in preleukemic precursor B-cells to provoke leukemia in predisposed mice
Source: Nat Commun. 2023 Aug 24;14:5159. doi: 10.1038/s41467-023-40961-z (PMC10449887; doi:10.1038/s41467-023-40961-z)
Supplement: Supplementary file 4 — Supplementary Data 1 [file 41467_2023_40961_MOESM4_ESM.xlsx]

## Sheet: Sheet1
SUPPLEMENTARY DATA 1: Differential abundance analysis of Taxa in Sca1-BCR-ABLp190 mice compared with WT mice.
Taxon	LogMaxMean	HigherIn	LDAScore	p-value
D_0_Bacteria.D_1_Firmicutes.D_2_Clostridia.D_3_Clostridiales.D_4_Lachnospiraceae.D_5_ASF356.D_6_unculturedbacterium	2.8113	WT	2.36138	0.000890115
D_0_Bacteria.D_1_Firmicutes.D_2_Clostridia.D_3_Clostridiales.D_4_Lachnospiraceae.D_5_uncultured.D_6_Clostridiumsp_Clone_49	2.54822	83A	2.19663	0.00018509
D_0_Bacteria.D_1_Bacteroidetes.D_2_Bacteroidia.D_3_Bacteroidales.D_4_Muribaculaceae._	4.20244	WT	3.68192	0.000636299
D_0_Bacteria.D_1_Bacteroidetes.D_2_Bacteroidia.D_3_Bacteroidales.D_4_Rikenellaceae.D_5_RikenellaceaeRC9gutgroup.D_6_unculturedorganism	3.86813	WT	3.20985	0.021827
D_0_Bacteria.D_1_Firmicutes.D_2_Bacilli.D_3_Lactobacillales.D_4_Lactobacillaceae.D_5_Lactobacillus	3.57805	83A	3.17999	0.0247957
D_0_Bacteria.D_1_Firmicutes.D_2_Clostridia.D_3_Clostridiales.D_4_Lachnospiraceae.D_5_LachnospiraceaeNK4A136group.D_6_LachnospiraceaebacteriumCOE1	2.40657	83A	2.02014	0.0165076
D_0_Bacteria.D_1_Bacteroidetes.D_2_Bacteroidia.D_3_Bacteroidales.D_4_Marinifilaceae.D_5_Odoribacter.D_6_unculturedbacterium	3.22101	83A	2.91258	0.0001141
D_0_Bacteria.D_1_Firmicutes.D_2_Clostridia.D_3_Clostridiales.D_4_Lachnospiraceae.D_5_LachnospiraceaeUCG_001.D_6_unculturedbacterium	3.0856	83A	2.75857	0.000815231
D_0_Bacteria.D_1_Proteobacteria.D_2_Deltaproteobacteria	3.4219	83A	2.99062	3.36014957525e-05
D_0_Bacteria.D_1_Bacteroidetes.D_2_Bacteroidia.D_3_Bacteroidales.D_4_Tannerellaceae.D_5_Parabacteroides	2.82908	83A	2.47879	2.71226649333e-05
D_0_Bacteria.D_1_Bacteroidetes.D_2_Bacteroidia.D_3_Bacteroidales.D_4_Tannerellaceae	2.82908	83A	2.47879	2.71226649333e-05
D_0_Bacteria.D_1_Bacteroidetes.D_2_Bacteroidia.D_3_Bacteroidales.D_4_Rikenellaceae.D_5_Alistipes.D_6_unculturedbacterium	4.41731	83A	3.60683	0.00628518
D_0_Bacteria.D_1_Firmicutes.D_2_Clostridia.D_3_Clostridiales.D_4_Ruminococcaceae.D_5_RuminococcaceaeUCG_014	2.42385	WT	2.09017	5.12208498058e-05
D_0_Bacteria.D_1_Bacteroidetes.D_2_Bacteroidia.D_3_Bacteroidales.D_4_Rikenellaceae.D_5_Alistipes._	3.5259	83A	3.17225	4.15333028668e-05
D_0_Bacteria.D_1_Firmicutes.D_2_Erysipelotrichia.D_3_Erysipelotrichales.D_4_Erysipelotrichaceae.D_5_Dubosiella	2.3815	83A	2.02766	0.0158176
D_0_Bacteria.D_1_Tenericutes.D_2_Mollicutes.D_3_Anaeroplasmatales.D_4_Anaeroplasmataceae.D_5_Anaeroplasma	3.90533	83A	3.37283	0.028108
D_0_Bacteria.D_1_Firmicutes.D_2_Erysipelotrichia.D_3_Erysipelotrichales.D_4_Erysipelotrichaceae	2.81617	83A	2.299	0.0191725
D_0_Bacteria.D_1_Firmicutes.D_2_Clostridia.D_3_Clostridiales.D_4_Lachnospiraceae.D_5_LachnospiraceaeNK4A136group.D_6_unculturedClostridialesbacterium	3.36308	WT	3.15663	2.40864535743e-05
D_0_Bacteria.D_1_Tenericutes.D_2_Mollicutes	3.90561	83A	3.37324	0.028108
D_0_Bacteria.D_1_Bacteroidetes.D_2_Bacteroidia.D_3_Bacteroidales.D_4_Muribaculaceae._._	4.20244	WT	3.68192	0.000636299
D_0_Bacteria.D_1_Cyanobacteria.D_2_Melainabacteria.D_3_Gastranaerophilales.D_4_unculturedbacterium.D_5_unculturedbacterium	2.82661	83A	2.51015	0.000456506
D_0_Bacteria.D_1_Bacteroidetes.D_2_Bacteroidia.D_3_Bacteroidales.D_4_Rikenellaceae.D_5_Alistipes	4.46985	83A	3.73728	0.000305218
D_0_Bacteria.D_1_Firmicutes.D_2_Clostridia.D_3_Clostridiales.D_4_Ruminococcaceae.D_5_Ruminiclostridium	3.40067	83A	2.77202	0.0168046
D_0_Bacteria.D_1_Firmicutes.D_2_Clostridia.D_3_Clostridiales.D_4_Ruminococcaceae.D_5_Ruminiclostridium.D_6_unculturedbacterium	3.40067	83A	2.77202	0.0168046
D_0_Bacteria.D_1_Tenericutes.D_2_Mollicutes.D_3_Anaeroplasmatales.D_4_Anaeroplasmataceae	3.90533	83A	3.37283	0.028108
D_0_Bacteria.D_1_Bacteroidetes.D_2_Bacteroidia.D_3_Bacteroidales.D_4_Muribaculaceae.D_5_Muribaculum.D_6_unculturedbacterium	3.27334	WT	2.6331	0.00399058
D_0_Bacteria.D_1_Firmicutes.D_2_Clostridia.D_3_Clostridiales.D_4_Lachnospiraceae.D_5_LachnospiraceaeUCG_001	3.0856	83A	2.7509	0.00115473
D_0_Bacteria.D_1_Firmicutes.D_2_Clostridia.D_3_Clostridiales.D_4_Lachnospiraceae.D_5_LachnospiraceaeUCG_006	2.38206	83A	2.0076	0.021827
D_0_Bacteria.D_1_Firmicutes.D_2_Clostridia.D_3_Clostridiales.D_4_Lachnospiraceae.D_5_Lachnoclostridium._	2.59954	83A	2.16247	0.00970589
D_0_Bacteria.D_1_Firmicutes.D_2_Clostridia.D_3_Clostridiales.D_4_Lachnospiraceae.D_5_GCA_900066575.D_6_unculturedbacterium	2.45573	83A	2.04094	0.00107827
D_0_Bacteria.D_1_Firmicutes.D_2_Bacilli	3.57995	83A	3.18149	0.021827
D_0_Bacteria.D_1_Bacteroidetes.D_2_Bacteroidia.D_3_Bacteroidales.D_4_Marinifilaceae	3.22106	83A	2.91265	0.0001141
D_0_Bacteria.D_1_Bacteroidetes.D_2_Bacteroidia.D_3_Bacteroidales.D_4_Bacteroidaceae.D_5_Bacteroides.D_6_Bacteroidesvulgatus	2.74913	WT	2.28244	0.00969477
D_0_Bacteria.D_1_Tenericutes.D_2_Mollicutes.D_3_Anaeroplasmatales	3.90533	83A	3.37283	0.028108
D_0_Bacteria.D_1_Firmicutes.D_2_Clostridia.D_3_Clostridiales.D_4_Lachnospiraceae.D_5_Roseburia.D_6_Clostridiumsp_Clone_44	2.53228	83A	2.23245	4.10519969004e-05
D_0_Bacteria.D_1_Firmicutes.D_2_Bacilli.D_3_Lactobacillales.D_4_Lactobacillaceae.D_5_Lactobacillus.D_6_Lactobacillusgasseri	3.13027	83A	2.77032	0.000141043
D_0_Bacteria.D_1_Cyanobacteria.D_2_Melainabacteria.D_3_Gastranaerophilales.D_4_unculturedbacterium.D_5_unculturedbacterium.D_6_unculturedbacterium	2.82661	83A	2.51044	0.000456506
D_0_Bacteria.D_1_Tenericutes	3.90561	83A	3.37324	0.028108
D_0_Bacteria.D_1_Cyanobacteria.D_2_Melainabacteria.D_3_Gastranaerophilales.D_4_unculturedbacterium	2.82661	83A	2.51087	0.000456506
D_0_Bacteria.D_1_Firmicutes.D_2_Erysipelotrichia.D_3_Erysipelotrichales.D_4_Erysipelotrichaceae.D_5_Dubosiella.D_6_unculturedbacterium	2.38116	83A	2.01126	0.0158176
D_0_Bacteria.D_1_Bacteroidetes.D_2_Bacteroidia.D_3_Bacteroidales.D_4_Muribaculaceae.D_5_Muribaculum	3.27334	WT	2.633	0.00399058
D_0_Bacteria.D_1_Firmicutes.D_2_Clostridia.D_3_Clostridiales.D_4_Lachnospiraceae.D_5_LachnospiraceaeNK4A136group.D_6_Lachnospiraceae	3.38633	83A	3.05025	0.00351227
D_0_Bacteria.D_1_Cyanobacteria.D_2_Melainabacteria	2.82773	83A	2.51111	0.000456506
D_0_Bacteria.D_1_Firmicutes.D_2_Bacilli.D_3_Lactobacillales.D_4_Lactobacillaceae.D_5_Lactobacillus.D_6_Lactobacillusjohnsonii	2.35839	WT	2.08	3.7044895907e-06
D_0_Bacteria.D_1_Firmicutes.D_2_Clostridia.D_3_Clostridiales.D_4_Lachnospiraceae.D_5_ASF356	2.8116	WT	2.36184	0.000890115
D_0_Bacteria.D_1_Firmicutes.D_2_Erysipelotrichia.D_3_Erysipelotrichales	2.81617	83A	2.299	0.0191725
D_0_Bacteria.D_1_Firmicutes.D_2_Clostridia.D_3_Clostridiales.D_4_Lachnospiraceae.D_5_A2	2.82699	83A	2.47293	0.00341479
D_0_Bacteria.D_1_Bacteroidetes.D_2_Bacteroidia.D_3_Bacteroidales.D_4_Bacteroidaceae.D_5_Bacteroides.D_6_Bacteroidescaecimuris	3.40812	WT	2.67252	0.00728069
D_0_Bacteria.D_1_Firmicutes.D_2_Clostridia.D_3_Clostridiales.D_4_Lachnospiraceae.D_5_GCA_900066575	2.45573	83A	2.04094	0.00107827
D_0_Bacteria.D_1_Tenericutes.D_2_Mollicutes.D_3_Anaeroplasmatales.D_4_Anaeroplasmataceae.D_5_Anaeroplasma.D_6_unculturedbacterium	3.90533	83A	3.37283	0.028108
D_0_Bacteria.D_1_Firmicutes.D_2_Erysipelotrichia.D_3_Erysipelotrichales.D_4_Erysipelotrichaceae.D_5_ErysipelotrichaceaeUCG_004.D_6_unculturedbacterium	1.08607	WT	2.27332	0.0178886
D_0_Bacteria.D_1_Proteobacteria.D_2_Deltaproteobacteria.D_3_Desulfovibrionales.D_4_Desulfovibrionaceae	3.4219	83A	2.99062	3.36014957525e-05
D_0_Bacteria.D_1_Firmicutes.D_2_Clostridia.D_3_Clostridiales.D_4_Ruminococcaceae.D_5_Butyricicoccus	2.61811	83A	2.18237	0.0358888
D_0_Bacteria.D_1_Firmicutes.D_2_Clostridia.D_3_Clostridiales.D_4_Ruminococcaceae.D_5_uncultured.D_6_unidentified	2.73781	WT	2.13634	0.0191725
D_0_Bacteria.D_1_Cyanobacteria.D_2_Melainabacteria.D_3_Gastranaerophilales	2.82773	83A	2.51178	0.000456506
D_0_Bacteria.D_1_Bacteroidetes.D_2_Bacteroidia.D_3_Bacteroidales.D_4_Tannerellaceae.D_5_Parabacteroides.D_6_Parabacteroidesdistasonis	2.72228	83A	2.43934	4.29059404203e-06
D_0_Bacteria.D_1_Proteobacteria.D_2_Deltaproteobacteria.D_3_Desulfovibrionales.D_4_Desulfovibrionaceae.D_5_uncultured.D_6_unculturedbacterium	3.35564	83A	3.04553	4.29059404203e-06
D_0_Bacteria.D_1_Firmicutes.D_2_Bacilli.D_3_Lactobacillales	3.57915	83A	3.18057	0.0247957
D_0_Bacteria.D_1_Bacteroidetes.D_2_Bacteroidia.D_3_Bacteroidales.D_4_Muribaculaceae.D_5_unculturedBacteroidalesbacterium.D_6_unculturedBacteroidalesbacterium	4.24336	WT	3.59319	0.00179091
D_0_Bacteria.D_1_Actinobacteria.D_2_Actinobacteria.D_3_Corynebacteriales.D_4_Nocardiaceae.D_5_Gordonia	0.149826	WT	2.05734	0.0442801
D_0_Bacteria.D_1_Bacteroidetes.D_2_Bacteroidia.D_3_Bacteroidales.D_4_Marinifilaceae.D_5_Odoribacter	3.22106	83A	2.91265	0.0001141
D_0_Bacteria.D_1_Bacteroidetes.D_2_Bacteroidia.D_3_Bacteroidales.D_4_Rikenellaceae	4.52878	83A	3.58763	0.0168046
D_0_Bacteria.D_1_Proteobacteria	3.54577	83A	3.0111	2.18432316672e-05
D_0_Bacteria.D_1_Bacteroidetes.D_2_Bacteroidia.D_3_Bacteroidales.D_4_Muribaculaceae	4.86096	WT	4.09727	0.00399058
D_0_Bacteria.D_1_Firmicutes.D_2_Bacilli.D_3_Lactobacillales.D_4_Lactobacillaceae	3.57805	83A	3.17999	0.0247957
D_0_Bacteria.D_1_Bacteroidetes.D_2_Bacteroidia.D_3_Bacteroidales.D_4_Muribaculaceae.D_5_unculturedBacteroidalesbacterium	4.24336	WT	3.59319	0.00179091
D_0_Bacteria.D_1_Cyanobacteria	2.82929	83A	2.50844	0.00107068
D_0_Bacteria.D_1_Proteobacteria.D_2_Deltaproteobacteria.D_3_Desulfovibrionales.D_4_Desulfovibrionaceae.D_5_uncultured	3.35567	83A	3.04557	4.29059404203e-06
D_0_Bacteria.D_1_Firmicutes.D_2_Clostridia.D_3_Clostridiales.D_4_Lachnospiraceae.D_5_uncultured._	3.20228	83A	2.59614	0.0358888
D_0_Bacteria.D_1_Actinobacteria.D_2_Actinobacteria.D_3_Corynebacteriales.D_4_Nocardiaceae.D_5_Gordonia._	0.149826	WT	2.09592	0.0442801
D_0_Bacteria.D_1_Bacteroidetes.D_2_Bacteroidia.D_3_Bacteroidales.D_4_Rikenellaceae.D_5_RikenellaceaeRC9gutgroup	3.86813	WT	3.20981	0.021827
D_0_Bacteria.D_1_Proteobacteria.D_2_Deltaproteobacteria.D_3_Desulfovibrionales	3.4219	83A	2.99062	3.36014957525e-05
D_0_Bacteria.D_1_Firmicutes.D_2_Erysipelotrichia	2.81617	83A	2.299	0.0191725
D_0_Bacteria.D_1_Firmicutes.D_2_Clostridia.D_3_Clostridiales.D_4_Lachnospiraceae.D_5_A2.D_6_unculturedbacterium	2.74815	83A	2.3853	0.00541391
