# Supplementary material for: Immune stress suppresses innate immune signaling in preleukemic precursor B-cells to provoke leukemia in predisposed mice
Source: Nat Commun. 2023 Aug 24;14:5159. doi: 10.1038/s41467-023-40961-z (PMC10449887; doi:10.1038/s41467-023-40961-z)
Supplement: Supplementary file 5 — Supplementary Data 2 [file 41467_2023_40961_MOESM5_ESM.xlsx]

## Sheet: Sheet1
SUPPLEMENTARY DATA 2: Differential abundance analysis of Taxa in Sca1-Lmo2 mice compared with WT mice.
Taxon	LogMaxMean	HigherIn	LDAScore	p-value
D_0_Bacteria.D_1_Firmicutes.D_2_Clostridia.D_3_Clostridiales.D_4_Lachnospiraceae.D_5_ASF356.D_6_unculturedbacterium	2.8113	WT	2.17503	0.0316906
D_0_Bacteria.D_1_Firmicutes.D_2_Clostridia.D_3_Clostridiales.D_4_Lachnospiraceae.D_5_uncultured.D_6_Clostridiumsp_Clone_49	2.73971	113A	2.44351	0.000151216
D_0_Bacteria.D_1_Bacteroidetes.D_2_Bacteroidia.D_3_Bacteroidales.D_4_Muribaculaceae._	4.20244	WT	3.45215	0.0247957
D_0_Bacteria.D_1_Proteobacteria.D_2_Gammaproteobacteria.D_3_Enterobacteriales.D_4_Enterobacteriaceae.D_5_Escherichia_Shigella	2.60619	113A	2.35408	0.000543046
D_0_Bacteria.D_1_Firmicutes.D_2_Clostridia.D_3_Clostridiales.D_4_FamilyXIII.D_5__Eubacterium_nodatumgroup	1.00565	WT	2.10679	3.7044895907e-06
D_0_Bacteria.D_1_Firmicutes.D_2_Clostridia.D_3_Clostridiales.D_4_Lachnospiraceae.D_5_uncultured.D_6_unculturedbacterium	3.45069	113A	2.94852	0.00211149
D_0_Bacteria.D_1_Firmicutes.D_2_Bacilli.D_3_Lactobacillales.D_4_Lactobacillaceae.D_5_Lactobacillus	3.18673	113A	2.64464	0.000636299
D_0_Bacteria.D_1_Bacteroidetes.D_2_Bacteroidia.D_3_Bacteroidales.D_4_Marinifilaceae.D_5_Odoribacter.D_6_unculturedbacterium	3.30073	113A	2.98806	4.29059404203e-06
D_0_Bacteria.D_1_Firmicutes.D_2_Clostridia.D_3_Clostridiales.D_4_Lachnospiraceae.D_5_LachnospiraceaeUCG_001.D_6_unculturedbacterium	2.92195	113A	2.53062	0.0276294
D_0_Bacteria.D_1_Proteobacteria.D_2_Deltaproteobacteria	3.33741	113A	2.90192	0.000171815
D_0_Bacteria.D_1_Bacteroidetes.D_2_Bacteroidia.D_3_Bacteroidales.D_4_Tannerellaceae.D_5_Parabacteroides	2.7339	113A	2.35492	0.000906449
D_0_Bacteria.D_1_Bacteroidetes.D_2_Bacteroidia.D_3_Bacteroidales.D_4_Tannerellaceae	2.7339	113A	2.35492	0.000906449
D_0_Bacteria.D_1_Firmicutes.D_2_Clostridia.D_3_Clostridiales	4.76013	113A	3.86173	0.028108
D_0_Bacteria.D_1_Bacteroidetes.D_2_Bacteroidia.D_3_Bacteroidales	5.06011	WT	3.91018	0.021827
D_0_Bacteria.D_1_Firmicutes.D_2_Clostridia.D_3_Clostridiales.D_4_Ruminococcaceae.D_5_RuminococcaceaeUCG_014	2.42385	WT	2.10741	1.36079866419e-05
D_0_Bacteria.D_1_Firmicutes.D_2_Clostridia.D_3_Clostridiales.D_4_Ruminococcaceae.D_5_Ruminiclostridium9.D_6_unculturedbacterium	2.92055	WT	2.09097	0.0358888
D_0_Bacteria.D_1_Bacteroidetes.D_2_Bacteroidia.D_3_Bacteroidales.D_4_Rikenellaceae.D_5_Alistipes._	3.23416	113A	2.81882	0.0046532
D_0_Bacteria.D_1_Proteobacteria.D_2_Gammaproteobacteria.D_3_Betaproteobacteriales.D_4_Burkholderiaceae.D_5_Parasutterella.D_6_BurkholderialesbacteriumYL45	2.63502	WT	2.13139	0.00541391
D_0_Bacteria.D_1_Firmicutes.D_2_Clostridia.D_3_Clostridiales.D_4_Ruminococcaceae.D_5_uncultured.D_6_unculturedbacterium	2.47507	113A	2.09084	0.00840549
D_0_Bacteria.D_1_Bacteroidetes.D_2_Bacteroidia	5.06011	WT	3.91019	0.021827
D_0_Bacteria.D_1_Firmicutes.D_2_Clostridia.D_3_Clostridiales.D_4_Ruminococcaceae.D_5_uncultured._	2.39861	WT	2.11758	0.00368627
D_0_Bacteria.D_1_Firmicutes.D_2_Clostridia.D_3_Clostridiales.D_4_Lachnospiraceae.D_5_LachnospiraceaeNK4A136group.D_6_unculturedClostridialesbacterium	3.36308	WT	3.15329	2.40864535743e-05
D_0_Bacteria.D_1_Proteobacteria.D_2_Gammaproteobacteria.D_3_Enterobacteriales.D_4_Enterobacteriaceae	2.60619	113A	2.35343	0.00110496
D_0_Bacteria.D_1_Firmicutes.D_2_Bacilli.D_3_Lactobacillales.D_4_Lactobacillaceae.D_5_Lactobacillus.D_6_Lactobacillusmurinus	2.74389	113A	2.19997	0.0146974
D_0_Bacteria.D_1_Firmicutes.D_2_Clostridia	4.76013	113A	3.86172	0.028108
D_0_Bacteria.D_1_Firmicutes.D_2_Clostridia.D_3_Clostridiales.D_4_Ruminococcaceae.D_5_RuminococcaceaeUCG_014._	2.34024	WT	2.04549	1.90790190615e-05
D_0_Bacteria.D_1_Bacteroidetes.D_2_Bacteroidia.D_3_Bacteroidales.D_4_Muribaculaceae._._	4.20244	WT	3.45215	0.0247957
D_0_Bacteria.D_1_Bacteroidetes.D_2_Bacteroidia.D_3_Bacteroidales.D_4_Muribaculaceae.D_5_Muribaculum.D_6_unculturedbacterium	3.27334	WT	2.70525	0.000760306
D_0_Bacteria.D_1_Firmicutes.D_2_Clostridia.D_3_Clostridiales.D_4_Lachnospiraceae.D_5_LachnospiraceaeUCG_001	2.9789	113A	2.57958	0.0398139
D_0_Bacteria.D_1_Firmicutes.D_2_Clostridia.D_3_Clostridiales.D_4_Lachnospiraceae.D_5_Lachnoclostridium._	2.59049	113A	2.13663	0.00399058
D_0_Bacteria.D_1_Firmicutes.D_2_Clostridia.D_3_Clostridiales.D_4_Lachnospiraceae.D_5_GCA_900066575.D_6_unculturedbacterium	2.46248	113A	2.07086	0.000760306
D_0_Bacteria.D_1_Firmicutes.D_2_Bacilli	3.18702	113A	2.6407	0.000636299
D_0_Bacteria.D_1_Bacteroidetes.D_2_Bacteroidia.D_3_Bacteroidales.D_4_Marinifilaceae	3.30073	113A	2.98806	4.29059404203e-06
D_0_Bacteria.D_1_Firmicutes.D_2_Erysipelotrichia.D_3_Erysipelotrichales.D_4_Erysipelotrichaceae.D_5_ErysipelotrichaceaeUCG_004	1.08607	WT	2.3751	0.0178886
D_0_Bacteria.D_1_Firmicutes.D_2_Clostridia.D_3_Clostridiales.D_4_FamilyXIII.D_5__Eubacterium_nodatumgroup._	1.00565	WT	2.10715	3.7044895907e-06
D_0_Bacteria.D_1_Firmicutes.D_2_Clostridia.D_3_Clostridiales.D_4_Lachnospiraceae.D_5_uncultured	3.8324	113A	3.10364	0.028108
D_0_Bacteria.D_1_Proteobacteria.D_2_Gammaproteobacteria.D_3_Enterobacteriales.D_4_Enterobacteriaceae.D_5_Escherichia_Shigella._	2.60619	113A	2.35408	0.000543046
D_0_Bacteria.D_1_Firmicutes.D_2_Bacilli.D_3_Lactobacillales.D_4_Lactobacillaceae.D_5_Lactobacillus.D_6_Lactobacillusgasseri	2.86178	113A	2.49329	0.000209344
D_0_Bacteria.D_1_Firmicutes.D_2_Clostridia.D_3_Clostridiales.D_4_Lachnospiraceae.D_5__Eubacterium_xylanophilumgroup	2.74662	WT	2.09225	0.00728069
D_0_Bacteria.D_1_Proteobacteria.D_2_Gammaproteobacteria.D_3_Enterobacteriales	2.60619	113A	2.35343	0.00110496
D_0_Bacteria.D_1_Firmicutes.D_2_Clostridia.D_3_Clostridiales.D_4_Lachnospiraceae.D_5__Eubacterium_xylanophilumgroup.D_6_unculturedbacterium	2.74662	WT	2.09225	0.00728069
D_0_Bacteria.D_1_Bacteroidetes.D_2_Bacteroidia.D_3_Bacteroidales.D_4_Muribaculaceae.D_5_Muribaculum	3.27334	WT	2.70525	0.000760306
D_0_Bacteria.D_1_Firmicutes.D_2_Clostridia.D_3_Clostridiales.D_4_Lachnospiraceae.D_5_LachnospiraceaeNK4A136group.D_6_Lachnospiraceae	3.36541	113A	2.97594	0.00502547
D_0_Bacteria.D_1_Firmicutes.D_2_Bacilli.D_3_Lactobacillales.D_4_Lactobacillaceae.D_5_Lactobacillus.D_6_Lactobacillusjohnsonii	2.35839	WT	2.079	1.41354600128e-06
D_0_Bacteria.D_1_Firmicutes.D_2_Clostridia.D_3_Clostridiales.D_4_Lachnospiraceae.D_5_ASF356	2.8116	WT	2.17378	0.0316906
D_0_Bacteria.D_1_Firmicutes.D_2_Clostridia.D_3_Clostridiales.D_4_Lachnospiraceae.D_5_A2	3.01524	113A	2.63227	0.0012798
D_0_Bacteria.D_1_Firmicutes.D_2_Clostridia.D_3_Clostridiales.D_4_Lachnospiraceae.D_5_A2._	2.74429	113A	2.374	0.0068749
D_0_Bacteria.D_1_Bacteroidetes.D_2_Bacteroidia.D_3_Bacteroidales.D_4_Bacteroidaceae.D_5_Bacteroides.D_6_Bacteroidescaecimuris	3.40812	WT	2.53277	0.0358888
D_0_Bacteria.D_1_Firmicutes.D_2_Clostridia.D_3_Clostridiales.D_4_Lachnospiraceae.D_5_GCA_900066575	2.46248	113A	2.07086	0.000760306
D_0_Bacteria.D_1_Firmicutes.D_2_Erysipelotrichia.D_3_Erysipelotrichales.D_4_Erysipelotrichaceae.D_5_ErysipelotrichaceaeUCG_004.D_6_unculturedbacterium	1.08607	WT	2.35901	0.0178886
D_0_Bacteria.D_1_Proteobacteria.D_2_Deltaproteobacteria.D_3_Desulfovibrionales.D_4_Desulfovibrionaceae	3.33741	113A	2.90192	0.000171815
D_0_Bacteria.D_1_Firmicutes.D_2_Clostridia.D_3_Clostridiales.D_4_Ruminococcaceae.D_5_RuminococcaceaeUCG_010.D_6_unculturedbacterium	0.571459	WT	2.46235	0.000887991
D_0_Bacteria.D_1_Bacteroidetes.D_2_Bacteroidia.D_3_Bacteroidales.D_4_Bacteroidaceae.D_5_Bacteroides	4.12177	WT	3.29547	0.00970589
D_0_Bacteria.D_1_Bacteroidetes.D_2_Bacteroidia.D_3_Bacteroidales.D_4_Tannerellaceae.D_5_Parabacteroides.D_6_Parabacteroidesdistasonis	2.58566	113A	2.30479	0.000728678
D_0_Bacteria.D_1_Proteobacteria.D_2_Deltaproteobacteria.D_3_Desulfovibrionales.D_4_Desulfovibrionaceae.D_5_uncultured.D_6_unculturedbacterium	3.15981	113A	2.85418	4.29059404203e-06
D_0_Bacteria.D_1_Proteobacteria.D_2_Gammaproteobacteria.D_3_Betaproteobacteriales.D_4_Burkholderiaceae.D_5_Delftia	0.78722	WT	2.00657	0.00255819
D_0_Bacteria.D_1_Firmicutes.D_2_Clostridia.D_3_Clostridiales.D_4_Ruminococcaceae.D_5_Oscillibacter.D_6_unculturedbacterium	3.01653	113A	2.56223	0.00728069
D_0_Bacteria.D_1_Firmicutes.D_2_Bacilli.D_3_Lactobacillales	3.18694	113A	2.64126	0.000636299
D_0_Bacteria.D_1_Bacteroidetes.D_2_Bacteroidia.D_3_Bacteroidales.D_4_Muribaculaceae.D_5_unculturedBacteroidalesbacterium.D_6_unculturedBacteroidalesbacterium	4.24336	WT	3.58692	0.000367991
D_0_Bacteria.D_1_Actinobacteria.D_2_Actinobacteria.D_3_Corynebacteriales.D_4_Nocardiaceae.D_5_Gordonia	0.149826	WT	2.27284	0.0442801
D_0_Bacteria.D_1_Bacteroidetes.D_2_Bacteroidia.D_3_Bacteroidales.D_4_Marinifilaceae.D_5_Odoribacter	3.30073	113A	2.98806	4.29059404203e-06
D_0_Bacteria.D_1_Bacteroidetes.D_2_Bacteroidia.D_3_Bacteroidales.D_4_Bacteroidaceae	4.12177	WT	3.29547	0.00970589
D_0_Bacteria.D_1_Proteobacteria	3.51205	113A	3.00172	0.000305218
D_0_Bacteria.D_1_Bacteroidetes.D_2_Bacteroidia.D_3_Bacteroidales.D_4_Muribaculaceae	4.86096	WT	3.92065	0.0358888
D_0_Bacteria.D_1_Firmicutes.D_2_Bacilli.D_3_Lactobacillales.D_4_Lactobacillaceae	3.18673	113A	2.64464	0.000636299
D_0_Bacteria.D_1_Bacteroidetes.D_2_Bacteroidia.D_3_Bacteroidales.D_4_Muribaculaceae.D_5_unculturedBacteroidalesbacterium	4.24336	WT	3.58692	0.000367991
D_0_Bacteria.D_1_Proteobacteria.D_2_Deltaproteobacteria.D_3_Desulfovibrionales.D_4_Desulfovibrionaceae.D_5_uncultured	3.15981	113A	2.85418	4.29059404203e-06
D_0_Bacteria.D_1_Actinobacteria.D_2_Actinobacteria.D_3_Corynebacteriales.D_4_Nocardiaceae	0.149826	WT	2.26357	0.0442801
D_0_Bacteria.D_1_Bacteroidetes	5.06011	WT	3.91019	0.021827
D_0_Bacteria.D_1_Firmicutes.D_2_Clostridia.D_3_Clostridiales.D_4_Lachnospiraceae.D_5_uncultured._	3.21249	113A	2.65273	0.045436
D_0_Bacteria.D_1_Actinobacteria.D_2_Actinobacteria.D_3_Corynebacteriales.D_4_Nocardiaceae.D_5_Gordonia._	0.149826	WT	2.27004	0.0442801
D_0_Bacteria.D_1_Actinobacteria.D_2_Actinobacteria.D_3_Corynebacteriales	0.149826	WT	2.25974	0.0442801
D_0_Bacteria.D_1_Proteobacteria.D_2_Deltaproteobacteria.D_3_Desulfovibrionales	3.33741	113A	2.90192	0.000171815
D_0_Bacteria.D_1_Firmicutes	4.7739	113A	3.88454	0.021827
D_0_Bacteria.D_1_Bacteroidetes.D_2_Bacteroidia.D_3_Bacteroidales.D_4_Bacteroidaceae.D_5_Bacteroides._	3.45408	WT	2.66404	0.021827
D_0_Bacteria.D_1_Firmicutes.D_2_Clostridia.D_3_Clostridiales.D_4_Lachnospiraceae.D_5_A2.D_6_unculturedbacterium	2.68115	113A	2.29114	0.0012798
D_0_Bacteria.D_1_Proteobacteria.D_2_Gammaproteobacteria.D_3_Betaproteobacteriales.D_4_Burkholderiaceae.D_5_Delftia._	0.78722	WT	2.00703	0.00255819
