# Supplementary material for: Immune stress suppresses innate immune signaling in preleukemic precursor B-cells to provoke leukemia in predisposed mice
Source: Nat Commun. 2023 Aug 24;14:5159. doi: 10.1038/s41467-023-40961-z (PMC10449887; doi:10.1038/s41467-023-40961-z)
Supplement: Supplementary file 6 — Supplementary Data 3 [file 41467_2023_40961_MOESM6_ESM.xlsx]

## Sheet: Sheet1
SUPPLEMENTARY DATA 3: Differential abundance analysis of Taxa in Pax5+/- mice compared with WT mice.
Taxon	LogMaxMean	HigherIn	LDAScore	p-value
D_0_Bacteria.D_1_Firmicutes.D_2_Clostridia.D_3_Clostridiales.D_4_Ruminococcaceae.D_5_Oscillibacter	3.72285	PAX5	3.26868	0.000369931
D_0_Bacteria.D_1_Firmicutes.D_2_Erysipelotrichia.D_3_Erysipelotrichales.D_4_Erysipelotrichaceae.D_5_Erysipelatoclostridium.D_6_unculturedbacterium	1.52772	WT	2.01422	0.0270223
D_0_Bacteria.D_1_Bacteroidetes.D_2_Bacteroidia.D_3_Bacteroidales.D_4_Muribaculaceae._	4.20244	WT	3.76827	0.000287186
D_0_Bacteria.D_1_Firmicutes.D_2_Clostridia.D_3_Clostridiales.D_4_FamilyXIII.D_5_FamilyXIIIAD3011group	0.667446	WT	2.65362	0.00525648
D_0_Bacteria.D_1_Proteobacteria.D_2_Gammaproteobacteria.D_3_Enterobacteriales.D_4_Enterobacteriaceae.D_5_Escherichia_Shigella	1.54014	PAX5	2.00448	0.0037666
D_0_Bacteria.D_1_Bacteroidetes.D_2_Bacteroidia.D_3_Bacteroidales.D_4_Rikenellaceae.D_5_RikenellaceaeRC9gutgroup.D_6_unculturedorganism	3.86813	WT	3.44815	0.000222034
D_0_Bacteria.D_1_Actinobacteria.D_2_Actinobacteria	2.24406	WT	2.02994	5.04390891761e-05
D_0_Bacteria.D_1_Firmicutes.D_2_Clostridia.D_3_Clostridiales.D_4_FamilyXIII.D_5__Eubacterium_nodatumgroup	1.00565	WT	2.42158	0.00896905
D_0_Bacteria.D_1_Deferribacteres.D_2_Deferribacteres	3.61279	PAX5	3.09724	0.005616
D_0_Bacteria.D_1_Bacteroidetes.D_2_Bacteroidia.D_3_Bacteroidales.D_4_Rikenellaceae.D_5_Alistipes.D_6_gutmetagenome	1.98188	PAX5	2.22165	0.0186912
D_0_Bacteria.D_1_Patescibacteria.D_2_Saccharimonadia.D_3_Saccharimonadales.D_4_Saccharimonadaceae	2.68192	WT	2.3705	7.57699033376e-05
D_0_Bacteria.D_1_Firmicutes.D_2_Clostridia.D_3_Clostridiales.D_4_Lachnospiraceae.D_5_uncultured.D_6_unculturedbacterium	3.58485	PAX5	3.14931	0.00242015
D_0_Bacteria.D_1_Firmicutes.D_2_Clostridia.D_3_Clostridiales.D_4_Lachnospiraceae.D_5_uncultured.D_6_Clostridiumsp_Culture_27	2.89986	WT	2.42706	0.004532
D_0_Bacteria.D_1_Firmicutes.D_2_Clostridia.D_3_Clostridiales.D_4_Christensenellaceae.D_5_uncultured.D_6_unculturedbacterium	1.28867	WT	2.03993	0.00104534
D_0_Bacteria.D_1_Actinobacteria.D_2_Actinobacteria.D_3_Bifidobacteriales.D_4_Bifidobacteriaceae.D_5_Bifidobacterium._	2.23497	WT	2.02536	5.59559195711e-05
D_0_Bacteria.D_1_Bacteroidetes.D_2_Bacteroidia.D_3_Bacteroidales.D_4_Marinifilaceae.D_5_Odoribacter.D_6_unculturedbacterium	3.20882	PAX5	2.85893	0.00081087
D_0_Bacteria.D_1_Proteobacteria.D_2_Deltaproteobacteria	3.25496	PAX5	2.80896	0.00155069
D_0_Bacteria.D_1_Bacteroidetes.D_2_Bacteroidia.D_3_Bacteroidales.D_4_Tannerellaceae.D_5_Parabacteroides	3.19171	PAX5	2.79233	0.0409457
D_0_Bacteria.D_1_Firmicutes.D_2_Clostridia.D_3_Clostridiales.D_4_Lachnospiraceae.D_5_uncultured.D_6_unculturedClostridialesbacterium	3.22107	WT	2.7825	0.00816909
D_0_Bacteria.D_1_Bacteroidetes.D_2_Bacteroidia.D_3_Bacteroidales.D_4_Tannerellaceae	3.19171	PAX5	2.79233	0.0409457
D_0_Bacteria.D_1_Firmicutes.D_2_Clostridia.D_3_Clostridiales	4.88437	PAX5	4.23618	0.00242015
D_0_Bacteria.D_1_Bacteroidetes.D_2_Bacteroidia.D_3_Bacteroidales	5.06011	WT	4.28314	0.00155069
D_0_Bacteria.D_1_Firmicutes.D_2_Clostridia.D_3_Clostridiales.D_4_Ruminococcaceae.D_5_RuminococcaceaeUCG_014	2.42385	WT	2.11478	0.000172597
D_0_Bacteria.D_1_Firmicutes.D_2_Clostridia.D_3_Clostridiales.D_4_Ruminococcaceae.D_5_Ruminiclostridium9.D_6_unculturedbacterium	2.92055	WT	2.4509	0.000130514
D_0_Bacteria.D_1_Bacteroidetes.D_2_Bacteroidia.D_3_Bacteroidales.D_4_Rikenellaceae.D_5_Alistipes._	2.41781	WT	2.10661	0.00228519
D_0_Bacteria.D_1_Proteobacteria.D_2_Gammaproteobacteria.D_3_Betaproteobacteriales.D_4_Burkholderiaceae.D_5_Parasutterella.D_6_BurkholderialesbacteriumYL45	2.63502	WT	2.31712	0.000131087
D_0_Bacteria.D_1_Firmicutes.D_2_Clostridia.D_3_Clostridiales.D_4_Lachnospiraceae.D_5_LachnospiraceaeNK4A136group.D_6_unculturedbacterium	4.3832	PAX5	3.99608	7.61250246215e-05
D_0_Bacteria.D_1_Firmicutes.D_2_Clostridia.D_3_Clostridiales.D_4_Lachnospiraceae._._	3.72584	PAX5	3.07217	0.0122228
D_0_Bacteria	6	PAX5	4.10532	0.0233121
D_0_Bacteria.D_1_Tenericutes.D_2_Mollicutes.D_3_Anaeroplasmatales.D_4_Anaeroplasmataceae.D_5_Anaeroplasma	3.5825	WT	3.19985	0.0206472
D_0_Bacteria.D_1_Proteobacteria.D_2_Gammaproteobacteria.D_3_Betaproteobacteriales	2.76821	WT	2.39072	0.000369931
D_0_Bacteria.D_1_Bacteroidetes.D_2_Bacteroidia.D_3_Bacteroidales.D_4_Prevotellaceae.D_5_Alloprevotella.D_6_unculturedBacteroidalesbacterium	3.36009	WT	2.9932	0.00129862
D_0_Bacteria.D_1_Deferribacteres.D_2_Deferribacteres.D_3_Deferribacterales	3.61279	PAX5	3.09724	0.005616
Unassigned._._	0.689757	WT	2.3636	0.0117251
D_0_Bacteria.D_1_Bacteroidetes.D_2_Bacteroidia	5.06011	WT	4.28315	0.00155069
D_0_Bacteria.D_1_Verrucomicrobia.D_2_Verrucomicrobiae.D_3_Verrucomicrobiales	2.77054	PAX5	2.39335	0.0467678
D_0_Bacteria.D_1_Firmicutes.D_2_Clostridia.D_3_Clostridiales.D_4_Ruminococcaceae.D_5_Ruminiclostridium6._	0.890504	WT	2.31875	0.0426579
D_0_Bacteria.D_1_Firmicutes.D_2_Clostridia.D_3_Clostridiales.D_4_Lachnospiraceae.D_5_LachnospiraceaeNK4A136group.D_6_unculturedClostridialesbacterium	3.64951	PAX5	3.3923	0.0288629
D_0_Bacteria.D_1_Proteobacteria.D_2_Gammaproteobacteria.D_3_Enterobacteriales.D_4_Enterobacteriaceae	1.54598	PAX5	2.02318	0.00228519
D_0_Bacteria.D_1_Firmicutes.D_2_Clostridia	4.88437	PAX5	4.23617	0.00242015
D_0_Bacteria.D_1_Tenericutes.D_2_Mollicutes	3.5825	WT	3.19985	0.0206472
D_0_Bacteria.D_1_Firmicutes.D_2_Clostridia.D_3_Clostridiales.D_4_Ruminococcaceae.D_5_RuminococcaceaeUCG_014._	2.34024	WT	2.05349	0.000226215
D_0_Bacteria.D_1_Bacteroidetes.D_2_Bacteroidia.D_3_Bacteroidales.D_4_Muribaculaceae._._	4.20244	WT	3.76827	0.000287186
D_0_Bacteria.D_1_Verrucomicrobia	2.77054	PAX5	2.4243	0.0467678
D_0_Bacteria.D_1_Firmicutes.D_2_Clostridia.D_3_Clostridiales.D_4_Lachnospiraceae._	3.72584	PAX5	3.07217	0.0122228
Unassigned._._._._._	0.689757	WT	2.36505	0.0117251
D_0_Bacteria.D_1_Firmicutes.D_2_Clostridia.D_3_Clostridiales.D_4_Ruminococcaceae.D_5_Anaerotruncus.D_6_unculturedorganism	0.463007	PAX5	2.7821	0.0467678
D_0_Bacteria.D_1_Firmicutes.D_2_Clostridia.D_3_Clostridiales.D_4_Ruminococcaceae.D_5_RuminococcaceaeUCG_010._	0.478278	PAX5	2.7522	0.0186912
D_0_Bacteria.D_1_Firmicutes.D_2_Clostridia.D_3_Clostridiales.D_4_Lachnospiraceae.D_5_LachnospiraceaeNK4A136group	4.59136	PAX5	4.06536	0.000606304
D_0_Bacteria.D_1_Actinobacteria.D_2_Actinobacteria.D_3_Bifidobacteriales.D_4_Bifidobacteriaceae	2.23947	WT	2.03229	4.17566164264e-05
D_0_Bacteria.D_1_Proteobacteria.D_2_Alphaproteobacteria.D_3_Rickettsiales.D_4_Mitochondria._._	0.947105	WT	2.03896	0.0367763
Unassigned._._._._._._	0.689757	WT	2.36483	0.0117251
D_0_Bacteria.D_1_Tenericutes.D_2_Mollicutes.D_3_Anaeroplasmatales.D_4_Anaeroplasmataceae	3.5825	WT	3.19985	0.0206472
D_0_Bacteria.D_1_Firmicutes.D_2_Clostridia.D_3_Clostridiales.D_4_Christensenellaceae	1.29826	WT	2.05009	0.00104534
D_0_Bacteria.D_1_Bacteroidetes.D_2_Bacteroidia.D_3_Bacteroidales.D_4_Muribaculaceae.D_5_Muribaculum.D_6_unculturedbacterium	3.27334	WT	2.52788	0.0295586
D_0_Bacteria.D_1_Cyanobacteria.D_2_Oxyphotobacteria	0.897337	WT	2.21044	0.0129189
D_0_Bacteria.D_1_Firmicutes.D_2_Clostridia.D_3_Clostridiales.D_4_Ruminococcaceae.D_5_Oscillibacter.D_6_unidentified	3.33274	PAX5	2.81458	0.0101234
D_0_Bacteria.D_1_Proteobacteria.D_2_Alphaproteobacteria.D_3_Rickettsiales.D_4_Mitochondria._	0.947105	WT	2.03097	0.0367763
D_0_Bacteria.D_1_Patescibacteria.D_2_Saccharimonadia.D_3_Saccharimonadales.D_4_Saccharimonadaceae.D_5_CandidatusSaccharimonas	2.68192	WT	2.3705	7.57699033376e-05
D_0_Bacteria.D_1_Proteobacteria.D_2_Alphaproteobacteria.D_3_Rickettsiales.D_4_Mitochondria	0.947105	WT	2.029	0.0367763
D_0_Bacteria.D_1_Bacteroidetes.D_2_Bacteroidia.D_3_Bacteroidales.D_4_Marinifilaceae	3.20882	PAX5	2.85893	0.00081087
D_0_Bacteria.D_1_Proteobacteria.D_2_Alphaproteobacteria.D_3_Rickettsiales	0.947105	WT	2.03981	0.0367763
D_0_Bacteria.D_1_Firmicutes.D_2_Clostridia.D_3_Clostridiales.D_4_Ruminococcaceae._._	3.03863	WT	2.43018	0.000771449
D_0_Bacteria.D_1_Proteobacteria.D_2_Gammaproteobacteria	2.81422	WT	2.42494	0.000474566
D_0_Bacteria.D_1_Cyanobacteria.D_2_Oxyphotobacteria.D_3_Chloroplast	0.897337	WT	2.2	0.0129189
D_0_Bacteria.D_1_Firmicutes.D_2_Clostridia.D_3_Clostridiales.D_4_FamilyXIII.D_5__Eubacterium_nodatumgroup._	1.00565	WT	2.43021	0.00896905
D_0_Bacteria.D_1_Tenericutes.D_2_Mollicutes.D_3_Anaeroplasmatales	3.5825	WT	3.19985	0.0206472
D_0_Bacteria.D_1_Proteobacteria.D_2_Gammaproteobacteria.D_3_Enterobacteriales.D_4_Enterobacteriaceae.D_5_Escherichia_Shigella._	1.54014	PAX5	2.00448	0.0037666
D_0_Bacteria.D_1_Firmicutes.D_2_Erysipelotrichia.D_3_Erysipelotrichales.D_4_Erysipelotrichaceae.D_5_Erysipelatoclostridium	1.52772	WT	2.01422	0.0270223
D_0_Bacteria.D_1_Patescibacteria	2.68192	WT	2.3705	7.57699033376e-05
D_0_Bacteria.D_1_Firmicutes.D_2_Bacilli.D_3_Lactobacillales.D_4_Lactobacillaceae.D_5_Lactobacillus.D_6_Lactobacillusgasseri	2.49824	PAX5	2.03853	0.00454672
D_0_Bacteria.D_1_Deferribacteres.D_2_Deferribacteres.D_3_Deferribacterales.D_4_Deferribacteraceae.D_5_Mucispirillum._	3.61273	PAX5	3.09717	0.005616
D_0_Bacteria.D_1_Deferribacteres.D_2_Deferribacteres.D_3_Deferribacterales.D_4_Deferribacteraceae.D_5_Mucispirillum	3.61279	PAX5	3.09724	0.005616
D_0_Bacteria.D_1_Tenericutes	3.5825	WT	3.19985	0.0206472
D_0_Bacteria.D_1_Proteobacteria.D_2_Gammaproteobacteria.D_3_Betaproteobacteriales.D_4_Burkholderiaceae	2.76821	WT	2.39072	0.000369931
D_0_Bacteria.D_1_Bacteroidetes.D_2_Bacteroidia.D_3_Bacteroidales.D_4_Muribaculaceae.D_5_unculturedbacterium	4.57143	WT	3.79824	0.0295586
D_0_Bacteria.D_1_Firmicutes.D_2_Clostridia.D_3_Clostridiales.D_4_Lachnospiraceae.D_5__Eubacterium_xylanophilumgroup	2.74662	WT	2.2782	0.00446385
D_0_Bacteria.D_1_Proteobacteria.D_2_Gammaproteobacteria.D_3_Betaproteobacteriales.D_4_Burkholderiaceae.D_5_Parasutterella	2.76149	WT	2.38583	0.000369931
D_0_Bacteria.D_1_Actinobacteria.D_2_Actinobacteria.D_3_Bifidobacteriales	2.23947	WT	2.03084	4.17566164264e-05
D_0_Bacteria.D_1_Proteobacteria.D_2_Gammaproteobacteria.D_3_Enterobacteriales	1.54598	PAX5	2.02318	0.00228519
D_0_Bacteria.D_1_Verrucomicrobia.D_2_Verrucomicrobiae	2.77054	PAX5	2.41585	0.0467678
D_0_Bacteria.D_1_Firmicutes.D_2_Clostridia.D_3_Clostridiales.D_4_Lachnospiraceae.D_5__Eubacterium_xylanophilumgroup.D_6_unculturedbacterium	2.74662	WT	2.2782	0.00446385
D_0_Bacteria.D_1_Actinobacteria	2.35293	WT	2.03853	0.000369931
D_0_Bacteria.D_1_Bacteroidetes.D_2_Bacteroidia.D_3_Bacteroidales.D_4_Muribaculaceae.D_5_Muribaculum	3.27334	WT	2.52788	0.0295586
D_0_Bacteria.D_1_Firmicutes.D_2_Bacilli.D_3_Lactobacillales.D_4_Lactobacillaceae.D_5_Lactobacillus.D_6_Lactobacillusjohnsonii	2.35839	WT	2.13756	3.2593035551e-05
D_0_Bacteria.D_1_Proteobacteria.D_2_Deltaproteobacteria.D_3_Desulfovibrionales.D_4_Desulfovibrionaceae.D_5_Bilophila	2.59193	PAX5	2.04716	0.0479128
D_0_Bacteria.D_1_Firmicutes.D_2_Clostridia.D_3_Clostridiales.D_4_Lachnospiraceae.D_5_A2._	3.30375	PAX5	3.05216	0.00850333
D_0_Bacteria.D_1_Firmicutes.D_2_Clostridia.D_3_Clostridiales.D_4_Ruminococcaceae._	3.03863	WT	2.43018	0.000771449
D_0_Bacteria.D_1_Tenericutes.D_2_Mollicutes.D_3_Anaeroplasmatales.D_4_Anaeroplasmataceae.D_5_Anaeroplasma.D_6_unculturedbacterium	3.5825	WT	3.19985	0.0206472
D_0_Bacteria.D_1_Deferribacteres	3.61279	PAX5	3.09724	0.005616
D_0_Bacteria.D_1_Firmicutes.D_2_Clostridia.D_3_Clostridiales.D_4_Lachnospiraceae	4.76877	PAX5	4.20719	0.00155069
D_0_Bacteria.D_1_Proteobacteria.D_2_Deltaproteobacteria.D_3_Desulfovibrionales.D_4_Desulfovibrionaceae	3.25496	PAX5	2.80896	0.00155069
D_0_Bacteria.D_1_Bacteroidetes.D_2_Bacteroidia.D_3_Bacteroidales.D_4_Muribaculaceae.D_5_unculturedbacterium.D_6_unculturedbacterium	4.57143	WT	3.79824	0.0295586
D_0_Bacteria.D_1_Firmicutes.D_2_Clostridia.D_3_Clostridiales.D_4_Ruminococcaceae	4.08747	PAX5	3.32988	0.0176075
D_0_Bacteria.D_1_Firmicutes.D_2_Clostridia.D_3_Clostridiales.D_4_Ruminococcaceae.D_5_RuminococcaceaeUCG_010.D_6_unculturedbacterium	0.571459	WT	2.83414	0.00525648
D_0_Bacteria.D_1_Patescibacteria.D_2_Saccharimonadia.D_3_Saccharimonadales.D_4_Saccharimonadaceae.D_5_CandidatusSaccharimonas.D_6_unculturedbacterium	2.68192	WT	2.37064	7.57699033376e-05
Unassigned._._._	0.689757	WT	2.36464	0.0117251
D_0_Bacteria.D_1_Proteobacteria.D_2_Deltaproteobacteria.D_3_Desulfovibrionales.D_4_Desulfovibrionaceae.D_5_Bilophila.D_6_unculturedbacterium	2.59193	PAX5	2.04716	0.0479128
D_0_Bacteria.D_1_Bacteroidetes.D_2_Bacteroidia.D_3_Bacteroidales.D_4_Tannerellaceae.D_5_Parabacteroides.D_6_Parabacteroidesdistasonis	3.0234	PAX5	2.67092	0.00706431
D_0_Bacteria.D_1_Firmicutes.D_2_Clostridia.D_3_Clostridiales.D_4_FamilyXIII.D_5_FamilyXIIIAD3011group.D_6_unculturedbacterium	0.667446	WT	2.65347	0.00525648
D_0_Bacteria.D_1_Patescibacteria.D_2_Saccharimonadia	2.68192	WT	2.3705	7.57699033376e-05
D_0_Bacteria.D_1_Firmicutes.D_2_Clostridia.D_3_Clostridiales.D_4_Ruminococcaceae.D_5_uncultured	2.9509	WT	2.32633	0.0210085
D_0_Bacteria.D_1_Proteobacteria.D_2_Deltaproteobacteria.D_3_Desulfovibrionales.D_4_Desulfovibrionaceae.D_5_uncultured.D_6_unculturedbacterium	3.03599	PAX5	2.76353	0.00249148
D_0_Bacteria.D_1_Proteobacteria.D_2_Gammaproteobacteria.D_3_Betaproteobacteriales.D_4_Burkholderiaceae.D_5_Delftia	0.78722	WT	2.45947	0.0117251
D_0_Bacteria.D_1_Firmicutes.D_2_Clostridia.D_3_Clostridiales.D_4_Ruminococcaceae.D_5_Oscillibacter.D_6_unculturedbacterium	3.15013	PAX5	2.78871	0.0176075
D_0_Bacteria.D_1_Bacteroidetes.D_2_Bacteroidia.D_3_Bacteroidales.D_4_Muribaculaceae.D_5_unculturedBacteroidalesbacterium.D_6_unculturedBacteroidalesbacterium	4.24336	WT	3.56253	0.0348568
D_0_Bacteria.D_1_Firmicutes.D_2_Clostridia.D_3_Clostridiales.D_4_Ruminococcaceae.D_5_Butyricicoccus._	1.01244	PAX5	2.75605	0.0467678
Unassigned._	0.689757	WT	2.36466	0.0117251
D_0_Bacteria.D_1_Bacteroidetes.D_2_Bacteroidia.D_3_Bacteroidales.D_4_Marinifilaceae.D_5_Odoribacter	3.20882	PAX5	2.85893	0.00081087
D_0_Bacteria.D_1_Actinobacteria.D_2_Actinobacteria.D_3_Bifidobacteriales.D_4_Bifidobacteriaceae.D_5_Bifidobacterium	2.23947	WT	2.02944	4.17566164264e-05
D_0_Bacteria.D_1_Bacteroidetes.D_2_Bacteroidia.D_3_Bacteroidales.D_4_Rikenellaceae	4.41363	WT	3.75211	0.0295586
D_0_Bacteria.D_1_Firmicutes.D_2_Clostridia.D_3_Clostridiales.D_4_Lachnospiraceae.D_5_Marvinbryantia.D_6_ClostridialesbacteriumCIEAF012	1.09416	WT	2.35217	0.0346954
D_0_Bacteria.D_1_Bacteroidetes.D_2_Bacteroidia.D_3_Bacteroidales.D_4_Muribaculaceae	4.86096	WT	4.20085	0.00242015
Unassigned._._._._	0.689757	WT	2.36499	0.0117251
D_0_Bacteria.D_1_Bacteroidetes.D_2_Bacteroidia.D_3_Bacteroidales.D_4_Muribaculaceae.D_5_unculturedBacteroidalesbacterium	4.24336	WT	3.56253	0.0348568
D_0_Bacteria.D_1_Firmicutes.D_2_Clostridia.D_3_Clostridiales.D_4_Christensenellaceae.D_5_uncultured	1.28867	WT	2.04079	0.00104534
D_0_Bacteria.D_1_Proteobacteria.D_2_Deltaproteobacteria.D_3_Desulfovibrionales.D_4_Desulfovibrionaceae.D_5_uncultured	3.03599	PAX5	2.76353	0.00249148
D_0_Bacteria.D_1_Bacteroidetes	5.06011	WT	4.28315	0.00155069
D_0_Bacteria.D_1_Firmicutes.D_2_Clostridia.D_3_Clostridiales.D_4_Lachnospiraceae.D_5_uncultured._	3.36615	PAX5	2.92877	0.00300514
D_0_Bacteria.D_1_Deferribacteres.D_2_Deferribacteres.D_3_Deferribacterales.D_4_Deferribacteraceae	3.61279	PAX5	3.09724	0.005616
D_0_Bacteria.D_1_Bacteroidetes.D_2_Bacteroidia.D_3_Bacteroidales.D_4_Rikenellaceae.D_5_RikenellaceaeRC9gutgroup	3.86813	WT	3.44639	0.000222034
D_0_Bacteria.D_1_Bacteroidetes.D_2_Bacteroidia.D_3_Bacteroidales.D_4_Rikenellaceae.D_5_Alistipes.D_6_AlistipesindistinctusYIT12060	0.875286	WT	2.51666	0.000317714
D_0_Bacteria.D_1_Proteobacteria.D_2_Deltaproteobacteria.D_3_Desulfovibrionales	3.25496	PAX5	2.80896	0.00155069
D_0_Bacteria.D_1_Firmicutes	4.90755	PAX5	4.27232	0.00300514
D_0_Bacteria.D_1_Patescibacteria.D_2_Saccharimonadia.D_3_Saccharimonadales	2.68192	WT	2.3705	7.57699033376e-05
D_0_Bacteria.D_1_Bacteroidetes.D_2_Bacteroidia.D_3_Bacteroidales.D_4_Prevotellaceae.D_5_Alloprevotella	3.36009	WT	2.99179	0.00129862
D_0_Bacteria.D_1_Proteobacteria.D_2_Gammaproteobacteria.D_3_Betaproteobacteriales.D_4_Burkholderiaceae.D_5_Delftia._	0.78722	WT	2.46049	0.0117251
