# Supplementary material for: Immune stress suppresses innate immune signaling in preleukemic precursor B-cells to provoke leukemia in predisposed mice
Source: Nat Commun. 2023 Aug 24;14:5159. doi: 10.1038/s41467-023-40961-z (PMC10449887; doi:10.1038/s41467-023-40961-z)
Supplement: Supplementary file 7 — Supplementary Data 4 [file 41467_2023_40961_MOESM7_ESM.xlsx]

## Sheet: HEALTH REPORT
	SUPPLEMENTARY DATA 4: Conventional Facility Health Monitoring Report.
	CONVENTIONAL FACILITY HEALTH MONITORING REPORT
	Timeline	1st year	2nd year
	VIRUSES
	MAD (Adenovirus type 1 and 2)	NEG	NEG
	MCMV (Mouse cytomegalovirus)	NEG	NEG
	LCMV (Lymph choriomeningitis)	NEG	NEG
	Ectromelia	NEG	NEG
	EDIM	NEG	NEG
	Hantaan virus	NEG	NEG
	MHV (Mouse hepatitis virus)	POS	POS
	MVM (Minute virus)	NEG	NEG
	MPV (Parvovirus type 1 and 2)	NEG	NEG
	PVM (Pneumonia virus)	NEG	NEG
	Reovirus type 3	NEG	NEG
	Sendai	NEG	NEG
	TMEV (Theiler´s murine encephalomyel)	NEG	NEG
	K virus	NEG	NEG
	Polyoma virus	NEG	NEG
	MNV (Norovirus)	POS	POS
	BACTERIA
	Bordetella bronchiseptica	NEG	NEG
	Car-bacillus	NEG	NEG
	Citrobacter rodentium	NEG	NEG
	Clostridium piliforme (Tyzzer´ disease)	NEG	NEG
	Corynebacterium kutscheri	NEG	NEG
	Mycoplasma pulmonis	NEG	NEG
	Pasteurella pneumotropica	NEG	NEG
	Pasteurella multocida	NEG	NEG
	Salmonella spp	NEG	NEG
	Streptobacillus moniliformis	NEG	NEG
	Streptococci beta hemolíticos (A,G)	NEG	NEG
	Streptococcus pneumoniae	NEG	NEG
	Helicobacter spp	POS	POS
	PARASITES
	Ectoparasites	NEG	NEG
	Helminth (A.tetraptrera, Syphacia spp)	POS	POS
	Cestods (Hymenolepis spp)	NEG	NEG
	Eimeria spp	NEG	NEG
	Entamoeba muris	NEG	NEG
	Giardia spp	NEG	NEG
	Trichomonas muris	POS	POS
	Spironucleus spp	NEG	NEG
	Encephalitozoon cuniculi	NEG	NEG
	NECROPSY	No gross lesion.	No gross lesion.
	NEG: Negative
	POS: Positive
