# Supplementary material for: Immune stress suppresses innate immune signaling in preleukemic precursor B-cells to provoke leukemia in predisposed mice
Source: Nat Commun. 2023 Aug 24;14:5159. doi: 10.1038/s41467-023-40961-z (PMC10449887; doi:10.1038/s41467-023-40961-z)
Supplement: Supplementary file 8 — Supplementary Data 5 [file 41467_2023_40961_MOESM8_ESM.xlsx]

## Sheet: Myd88+- Pax5+- (B-ALL) vs WT (P
SUPPLEMENTARY DATA 5: Gene list of differentially expressed genes in bone marrow B220+ cells from leukemic Pax5+/-;Myd88+/- mice compared to control wild type proB and preB cells. Myd88+/- Pax5+/- (B-ALL) vs WT (ProB and PreB)
ID	Myd88+/- Pax5+/- (B-ALL) Avg (log2)	WT (ProB and PreB) Avg (log2)	Fold Change	P-val	FDR P-val	Gene Symbol	Description
10528385	6.09	10.34	-19.05	3.82e-32	1.11e-27	Reln	reelin
10353192	5.89	9.8	-14.95	3.02e-28	4.37e-24	Eya1	eyes absent 1 homolog (Drosophila)
10461162	12.59	6.94	50.25	1.51e-26	1.46e-22	Snord22	small nucleolar RNA, C/D box 22
10403011	4.49	8.08	-12.04	2.85e-26	1.65e-22	Ighv13-2; Igh-V3609N	immunoglobulin heavy variable 13-2; immunoglobulin heavy chain (V3609N non-productive)
10384020	6.45	10.31	-14.52	2.85e-26	1.65e-22	Polm	polymerase (DNA directed), mu
10456721	13.22	9.52	12.96	1.01e-25	4.88e-22	Gm26202	predicted gene, 26202 [Source:MGI Symbol;Acc:MGI:5455979]
10519855	5.08	8.62	-11.57	2.38e-24	9.54e-21	Cacna2d1	calcium channel, voltage-dependent, alpha2/delta subunit 1
10470318	13.08	9.56	11.5	2.64e-24	9.54e-21	Rpl7a	ribosomal protein L7A
10442493	12.27	6.97	39.37	9.53e-24	3.06e-20	Snord60; Rab26os	small nucleolar RNA, C/D box 60 [Source:MGI Symbol;Acc:MGI:5453296]; RAB26, member RAS oncogene family, opposite strand [Source:MGI Symbol;Acc:MGI:1922864]
10607848	5	8.04	-8.2	2.21e-23	6.39e-20	Egfl6	EGF-like-domain, multiple 6
10353034	12.32	7.16	35.8	2.78e-23	7.32e-20	Snord87	small nucleolar RNA, C/D box 87
10351043	12.33	8.91	10.74	3.1e-23	7.48e-20	Snord47	small nucleolar RNA, C/D box 47
10470316	11.23	5.69	46.48	4.66e-23	1.04e-19	Rpl7a	ribosomal protein L7A
10456719	13.04	9.33	13.11	5.55e-23	1.15e-19	Gm23301	predicted gene, 23301 [Source:MGI Symbol;Acc:MGI:5453078]
10450920	12.64	8.99	12.55	1.37e-22	2.65e-19	AY036118	cDNA sequence AY036118
10529979	5.15	6.79	-3.13	2.13e-22	3.67e-19	Ppargc1a	peroxisome proliferative activated receptor, gamma, coactivator 1 alpha
10582582	12.03	6.73	39.33	2.28e-22	3.67e-19	Gm24089; Gm23647	predicted gene, 24089 [Source:MGI Symbol;Acc:MGI:5453866]; predicted gene, 23647 [Source:MGI Symbol;Acc:MGI:5453424]
10582584	12.03	6.73	39.33	2.28e-22	3.67e-19	Gm24089; Gm23647	predicted gene, 24089 [Source:MGI Symbol;Acc:MGI:5453866]; predicted gene, 23647 [Source:MGI Symbol;Acc:MGI:5453424]
10461154	11.15	4.89	76.62	3.07e-22	4.67e-19	Gm24453	predicted gene, 24453 [Source:MGI Symbol;Acc:MGI:5454230]
10381049	6.01	9.2	-9.12	4.16e-22	5.84e-19	Rapgefl1	Rap guanine nucleotide exchange factor (GEF)-like 1
10563114	13.13	10.32	6.99	4.24e-22	5.84e-19	Snord32a; Rpl13a	small nucleolar RNA, C/D box 32A; ribosomal protein L13A
10519815	4.97	8.33	-10.26	6e-22	7.89e-19	Cacna2d1	calcium channel, voltage-dependent, alpha2/delta subunit 1
10412211	4.98	7.89	-7.52	1.03e-21	1.3e-18	Gzma	granzyme A
10563112	12.44	8.93	11.44	1.78e-21	2.15e-18	Snord33; Rpl13a; Mir5121	small nucleolar RNA, C/D box 33; ribosomal protein L13A; microRNA 5121
10351037	13.24	10.78	5.47	3.51e-21	4.07e-18	Gas5	growth arrest specific 5
10608638	4.5	7.39	-7.42	4.82e-21	5.37e-18
10454651	11.27	8.32	7.71	6.7e-21	7.19e-18	Gm23639	predicted gene, 23639 [Source:MGI Symbol;Acc:MGI:5453416]
10470320	11.14	6.1	32.94	7.69e-21	7.95e-18	Rpl7a	ribosomal protein L7A
10461156	11.87	8.8	8.39	1.14e-20	1.14e-17	Gm22744	predicted gene, 22744 [Source:MGI Symbol;Acc:MGI:5452521]
10461150	11.08	7.22	14.48	1.5e-20	1.45e-17	Gm25894	predicted gene, 25894 [Source:MGI Symbol;Acc:MGI:5455671]
10545245	4.61	8.17	-11.84	1.81e-20	1.69e-17	Igkv8-16	immunoglobulin kappa variable 8-16
10548525	4.48	7.83	-10.15	2.16e-20	1.95e-17	Klra10; Klra3	killer cell lectin-like receptor subfamily A, member 10; killer cell lectin-like receptor, subfamily A, member 3
10490126	13.07	10.99	4.2	2.48e-20	2.17e-17	Rps29	ribosomal protein S29
10523901	10.83	6.77	16.72	3.4e-20	2.81e-17	Rpl5	ribosomal protein L5
10565811	12.27	9.06	9.25	3.4e-20	2.81e-17	Snord15b; Rps3	small nucleolar RNA, C/D box 14B; ribosomal protein S3
10405619	8.67	10.29	-3.08	3.55e-20	2.85e-17	Idnk	idnK gluconokinase homolog (E. coli)
10549647	5.21	9.28	-16.72	3.65e-20	2.86e-17	Ncr1	natural cytotoxicity triggering receptor 1
10400635	13.13	11.09	4.11	4.11e-20	3.13e-17	Rps29	ribosomal protein S29
10604743	11.33	6.04	39.03	6.27e-20	4.65e-17	Snord61	small nucleolar RNA, C/D box 61
10371379	6.67	10.52	-14.43	6.86e-20	4.79e-17	Nuak1	NUAK family, SNF1-like kinase, 1
10437698	8.5	10.83	-5	6.93e-20	4.79e-17	Txndc11	thioredoxin domain containing 11
10384456	9.06	6.59	5.55	6.95e-20	4.79e-17	Gm24714	predicted gene, 24714 [Source:MGI Symbol;Acc:MGI:5454491]
10594840	6.25	8.55	-4.94	9.4e-20	6.33e-17	Myzap	myocardial zonula adherens protein
10515429	12.7	9.14	11.78	1.24e-19	8.09e-17	Snord55	small nucleolar RNA, C/D box 55
10589994	5.76	8.5	-6.68	1.26e-19	8.09e-17	Eomes	eomesodermin homolog (Xenopus laevis)
10489038	9.06	11.05	-3.98	2.12e-19	1.33e-16	Scand1	SCAN domain-containing 1
10582580	12.86	9.56	9.85	2.19e-19	1.35e-16	n-R5s136	nuclear encoded rRNA 5S 136
10351045	10.19	4.91	38.87	2.35e-19	1.42e-16	Gm25789; Gas5	predicted gene, 25789 [Source:MGI Symbol;Acc:MGI:5455566]; growth arrest specific 5 [Source:MGI Symbol;Acc:MGI:95659]
10414659	11.1	5.23	58.7	2.52e-19	1.49e-16	Gm22354	predicted gene, 22354 [Source:MGI Symbol;Acc:MGI:5452131]
10608136	11.74	8.02	13.13	2.94e-19	1.7e-16	n-R5s1	nuclear encoded rRNA 5S 1 [Source:MGI Symbol;Acc:MGI:4421733]
10456717	10.99	5.19	55.68	3.97e-19	2.25e-16	Snord58b	small nucleolar RNA, C/D box 58B
10526311	8.4	10	-3.03	4.33e-19	2.41e-16	Bcl7b	B cell CLL/lymphoma 7B
10360105	8.4	10.05	-3.14	4.42e-19	2.41e-16	Usp21	ubiquitin specific peptidase 21
10549495	12.75	10.73	4.05	4.89e-19	2.62e-16	Gm7618	predicted pseudogene 7618 [Source:MGI Symbol;Acc:MGI:3644742]
10545224	4.57	6.53	-3.89	5.41e-19	2.85e-16	Igkv12-40	immunoglobulin kappa chain variable 12-40
10386093	10.4	5.08	40.01	5.86e-19	2.93e-16	Gm24253	predicted gene, 24253 [Source:MGI Symbol;Acc:MGI:5454030]
10382844	10.4	5.08	40.01	5.86e-19	2.93e-16	Snord1c	small nucleolar RNA, C/D box 1C
10382888	10.77	7.6	9.02	5.86e-19	2.93e-16	Mir6516	microRNA 6516
10521134	12.75	10.73	4.03	6.33e-19	3.1e-16	Gm10059	predicted pseudogene 10059 [Source:MGI Symbol;Acc:MGI:3642158]
10352125	5.03	7.08	-4.15	6.86e-19	3.28e-16	Desi2	desumoylating isopeptidase 2
10530683	9.51	11.39	-3.68	7.03e-19	3.28e-16	Chic2	cysteine-rich hydrophobic domain 2
10388782	11.5	6.82	25.57	7.03e-19	3.28e-16	Snord42a	small nucleolar RNA, C/D box 42A
10555233	11.09	7.72	10.34	7.41e-19	3.4e-16	n-R5s156	nuclear encoded rRNA 5S 156 [Source:MGI Symbol;Acc:MGI:4422019]
10544523	10.8	4.61	72.85	8.24e-19	3.73e-16	Rny1	RNA, Y1 small cytoplasmic, Ro-associated
10502537	9.62	11.41	-3.47	1.17e-18	5.21e-16	Sh3glb1	SH3-domain GRB2-like B1 (endophilin)
10486552	7.04	8.38	-2.53	1.25e-18	5.49e-16	Lrrc57	leucine rich repeat containing 57
10402020	5.54	6.75	-2.31	1.4e-18	6.04e-16	Eml5	echinoderm microtubule associated protein like 5
10378438	10.85	6.56	19.59	1.67e-18	7.12e-16	n-R5s71	nuclear encoded rRNA 5S 71 [Source:MGI Symbol;Acc:MGI:4421916]
10515425	8.32	4.66	12.63	1.75e-18	7.35e-16	Rps8; Snord38a	ribosomal protein S8; small nucleolar RNA, C/D box 38A
10538408	6.38	8.51	-4.36	1.87e-18	7.71e-16	Mturn	maturin, neural progenitor differentiation regulator homolog (Xenopus)
10356339	8.85	10.96	-4.32	1.96e-18	7.99e-16	Pde6d	phosphodiesterase 6D, cGMP-specific, rod, delta
10468828	12.19	10.47	3.29	2.08e-18	8.36e-16	Eif3a	eukaryotic translation initiation factor 3, subunit A
10563110	12.53	9.55	7.87	2.77e-18	1.1e-15	Snord34; Rpl13a	small nucleolar RNA, C/D box 34; ribosomal protein L13A
10381154	9.8	12.27	-5.55	3.07e-18	1.2e-15	Cnp	2,3-cyclic nucleotide 3 phosphodiesterase
10598499	12.58	10.43	4.45	4.6e-18	1.78e-15	Gm7079	predicted pseudogene 7079 [Source:MGI Symbol;Acc:MGI:3643105]
10355105	9.54	5.21	20.08	4.79e-18	1.83e-15
10548513	4.6	7.21	-6.12	4.96e-18	1.86e-15	Klra9; Klra3; Klra5	killer cell lectin-like receptor subfamily A, member 9; killer cell lectin-like receptor, subfamily A, member 3; killer cell lectin-like receptor, subfamily A, member 5
10457787	5.8	8.92	-8.71	5.22e-18	1.92e-15	Klhl14	kelch-like 14
10453114	8.57	10.08	-2.85	5.23e-18	1.92e-15	Dhx57	DEAH (Asp-Glu-Ala-Asp/His) box polypeptide 57
10576216	11.38	7.23	17.75	5.5e-18	1.99e-15	Rpl13; Snord68	ribosomal protein L13; small nucleolar RNA, C/D box 68
10563338	6.92	9.03	-4.3	5.73e-18	2.05e-15	Ppp1r15a	protein phosphatase 1, regulatory (inhibitor) subunit 15A
10553475	12.34	9.52	7.07	6.93e-18	2.45e-15
10529977	4.37	5.39	-2.04	7.13e-18	2.49e-15	Ppargc1a	peroxisome proliferative activated receptor, gamma, coactivator 1 alpha
10351998	5	7.53	-5.79	7.75e-18	2.67e-15
10350046	6.38	9.86	-11.13	8.45e-18	2.88e-15	Kdm5b	lysine (K)-specific demethylase 5B
10353844	6.79	9.18	-5.23	9.83e-18	3.31e-15	Neurl3	neuralized E3 ubiquitin protein ligase 3
10420657	13.32	11.17	4.44	1.25e-17	4.15e-15
10576056	9.7	11.61	-3.77	1.31e-17	4.31e-15	Map1lc3b	microtubule-associated protein 1 light chain 3 beta
10437239	7.31	5.69	3.08	1.35e-17	4.4e-15
10371256	8.32	9.91	-3.02	1.44e-17	4.65e-15	Sirt6	sirtuin 6
10608686	4.36	6.43	-4.22	1.69e-17	5.36e-15
10351039	10.48	5.63	28.92	1.71e-17	5.39e-15	Gas5	growth arrest specific 5
10583326	5.68	9.33	-12.58	2.33e-17	7.19e-15	Slc36a4	solute carrier family 36 (proton/amino acid symporter), member 4
10392135	6.38	7.79	-2.66	3.05e-17	9.28e-15	Gh	growth hormone
10572485	6.67	8.36	-3.22	3.4e-17	1.02e-14	Rab3a	RAB3A, member RAS oncogene family
10561017	8.69	11.27	-5.97	3.4e-17	1.02e-14	Pafah1b3	platelet-activating factor acetylhydrolase, isoform 1b, subunit 3
10501922	11.34	8.04	9.84	3.44e-17	1.02e-14	Snora24; Snhg8	small nucleolar RNA, H/ACA box 24; small nucleolar RNA host gene 8
10475544	9.48	6.15	10.05	4.05e-17	1.18e-14	Sema6d	sema domain, transmembrane domain (TM), and cytoplasmic domain, (semaphorin) 6D
10515113	12.78	11.44	2.52	4.11e-17	1.18e-14	LOC105244657; Gm12960	heterogeneous nuclear ribonucleoprotein A3 pseudogene; predicted gene 12960 [Source:MGI Symbol;Acc:MGI:3651525]
10344741	12.78	11.44	2.52	4.11e-17	1.18e-14	Gm6161	predicted gene 6161 [Source:MGI Symbol;Acc:MGI:3644104]
10598023	12.86	10.4	5.49	4.23e-17	1.19e-14	mt-Tv	mitochondrially encoded tRNA valine [Source:MGI Symbol;Acc:MGI:102472]
10454944	8	9.4	-2.64	4.24e-17	1.19e-14	Eif4ebp3; Ankhd1	eukaryotic translation initiation factor 4E binding protein 3; ankyrin repeat and KH domain containing 1
10548504	4.59	7.57	-7.87	4.8e-17	1.33e-14	Klra8; Klra14-ps; Klra3; Klra21	killer cell lectin-like receptor, subfamily A, member 8; killer cell lectin-like receptor subfamily A, member 14, pseudogene; killer cell lectin-like receptor, subfamily A, member 3; killer cell lectin-like receptor subfamily A, member 21
10479362	12.13	9.53	6.08	4.94e-17	1.36e-14	Rps21	ribosomal protein S21
10598087	10.99	6.24	26.9	5.03e-17	1.37e-14	ND6	NADH dehydrogenase subunit 6
10461071	7.39	9.11	-3.28	5.16e-17	1.4e-14	2700081O15Rik	RIKEN cDNA 2700081O15 gene
10515427	10.52	7	11.47	5.26e-17	1.41e-14	Rps8	ribosomal protein S8
10528546	8.4	11.28	-7.36	6.11e-17	1.62e-14
10367118	9.04	5.6	10.82	6.47e-17	1.68e-14	Snord59a	small nucleolar RNA, C/D box 59A [Source:MGI Symbol;Acc:MGI:5454983]
10608689	14.01	12.03	3.95	6.48e-17	1.68e-14
10390103	6.55	8.83	-4.86	6.51e-17	1.68e-14	Pdk2	pyruvate dehydrogenase kinase, isoenzyme 2
10541494	12.53	10.07	5.51	7.85e-17	2.01e-14	Gm8430; Rps27a	predicted pseudogene 8430; ribosomal protein S27A
10419810	9.62	11.52	-3.72	7.91e-17	2.01e-14	Psmb5	proteasome (prosome, macropain) subunit, beta type 5
10472587	12.51	10.68	3.55	8.24e-17	2.07e-14	Gm13623	predicted gene 13623 [Source:MGI Symbol;Acc:MGI:3649578]
10375402	6.63	10.15	-11.44	9.66e-17	2.41e-14	Adam19	a disintegrin and metallopeptidase domain 19 (meltrin beta)
10503249	12.06	10.33	3.33	9.88e-17	2.44e-14	Rpl13	ribosomal protein L13
10450365	12.19	9.48	6.54	1.02e-16	2.5e-14	1110038B12Rik; Gm25744	RIKEN cDNA 1110038B12 gene [Source:MGI Symbol;Acc:MGI:1916013]; predicted gene, 25744 [Source:MGI Symbol;Acc:MGI:5455521]
10517457	13.12	11.35	3.42	1.03e-16	2.5e-14	Rpl11	ribosomal protein L11
10445308	6	8.36	-5.15	1.09e-16	2.61e-14	Cyp39a1	cytochrome P450, family 39, subfamily a, polypeptide 1
10419354	9.7	11.63	-3.81	1.09e-16	2.61e-14	Gm6055	predicted gene 6055 [Source:MGI Symbol;Acc:MGI:3648620]
10568247	7.69	9.32	-3.09	1.17e-16	2.77e-14	Zfp688	zinc finger protein 688
10545697	8.42	10.43	-4.03	1.25e-16	2.94e-14	Dguok	deoxyguanosine kinase
10535900	9.7	7.59	4.33	1.31e-16	3.06e-14	Gm24105	predicted gene, 24105
10550730	7.41	9.47	-4.18	1.33e-16	3.08e-14	Zfp296	zinc finger protein 296
10555946	7.8	9.65	-3.61	1.36e-16	3.14e-14	Smpd1	sphingomyelin phosphodiesterase 1, acid lysosomal
10377416	6.26	7.79	-2.89	1.39e-16	3.18e-14	Borcs6	BLOC-1 related complex subunit 6
10540542	10.54	7.79	6.74	1.43e-16	3.24e-14	Gm6134	predicted pseudogene 6134 [Source:MGI Symbol;Acc:MGI:3648731]
10576210	12.06	10.32	3.33	1.54e-16	3.45e-14	Rpl13	ribosomal protein L13
10421555	5.06	7.98	-7.57	1.72e-16	3.82e-14	Mir687	microRNA 687
10479215	12.41	10.76	3.14	1.75e-16	3.85e-14	Gm14414	predicted gene 14414 [Source:MGI Symbol;Acc:MGI:3652253]
10356333	12.74	11.04	3.25	1.75e-16	3.85e-14	Snord82	small nucleolar RNA, C/D box 82
10601593	12.91	10.96	3.86	1.85e-16	4.02e-14	Rps12-ps21	ribosomal protein S12, pseudogene 22
10415660	12.01	10.31	3.26	1.9e-16	4.1e-14	Rpl13-ps3	ribosomal protein L13, pseudogene 3 [Source:MGI Symbol;Acc:MGI:3646682]
10563390	7.36	8.84	-2.79	2.02e-16	4.33e-14	Cyth2	cytohesin 2
10606581	13.38	11.41	3.93	2.11e-16	4.5e-14	Rps12-ps16	ribosomal protein S12, pseudogene 16
10598085	11.3	6.6	25.97	2.2e-16	4.64e-14
10515493	12.05	13.13	-2.11	2.37e-16	4.97e-14	Gm12844	predicted gene 12844 [Source:MGI Symbol;Acc:MGI:3651053]
10528200	12.78	11.67	2.16	2.38e-16	4.97e-14	Gm8991	predicted pseudogene 8991 [Source:MGI Symbol;Acc:MGI:3644227]
10562784	6.56	8.4	-3.58	2.43e-16	5e-14	Mybpc2	myosin binding protein C, fast-type
10432573	7.4	9.58	-4.52	2.43e-16	5e-14	Slc11a2	solute carrier family 11 (proton-coupled divalent metal ion transporters), member 2
10601601	12.98	11.02	3.92	2.54e-16	5.17e-14	Rps12-ps20	ribosomal protein S12, pseudogene 20
10606579	13.42	11.48	3.83	2.65e-16	5.21e-14	Rps12-ps14; Rps12-ps11; Rps12-ps15; Rps12-ps13; Rps12-ps12	ribosomal protein S12, pseudogene 14; ribosomal protein S12, pseudogene 11; ribosomal protein S12, pseudogene 15; ribosomal protein S12, pseudogene 13; ribosomal protein S12, pseudogene 12
10606569	13.42	11.48	3.83	2.65e-16	5.21e-14	Rps12-ps14; Rps12-ps11; Rps12-ps15; Rps12-ps13; Rps12-ps12	ribosomal protein S12, pseudogene 14; ribosomal protein S12, pseudogene 11; ribosomal protein S12, pseudogene 15; ribosomal protein S12, pseudogene 13; ribosomal protein S12, pseudogene 12
10606567	13.42	11.48	3.83	2.65e-16	5.21e-14	Rps12-ps14; Rps12-ps11; Rps12-ps15; Rps12-ps13; Rps12-ps12	ribosomal protein S12, pseudogene 14; ribosomal protein S12, pseudogene 11; ribosomal protein S12, pseudogene 15; ribosomal protein S12, pseudogene 13; ribosomal protein S12, pseudogene 12
10606573	13.42	11.48	3.83	2.65e-16	5.21e-14	Rps12-ps14; Rps12-ps11; Rps12-ps15; Rps12-ps13; Rps12-ps12	ribosomal protein S12, pseudogene 14; ribosomal protein S12, pseudogene 11; ribosomal protein S12, pseudogene 15; ribosomal protein S12, pseudogene 13; ribosomal protein S12, pseudogene 12
10606577	13.42	11.48	3.83	2.65e-16	5.21e-14	Rps12-ps14; Rps12-ps11; Rps12-ps15; Rps12-ps13; Rps12-ps12	ribosomal protein S12, pseudogene 14; ribosomal protein S12, pseudogene 11; ribosomal protein S12, pseudogene 15; ribosomal protein S12, pseudogene 13; ribosomal protein S12, pseudogene 12
10561956	12.95	11.01	3.83	2.73e-16	5.32e-14	Rps12	ribosomal protein S12
10550320	10.45	6.85	12.13	2.74e-16	5.32e-14	n-R5s151	nuclear encoded rRNA 5S 151 [Source:MGI Symbol;Acc:MGI:4422013]
10405628	8.27	10.08	-3.52	2.76e-16	5.32e-14	Rmi1	RMI1, RecQ mediated genome instability 1
10413174	12.44	10.61	3.58	2.78e-16	5.32e-14	Rps24	ribosomal protein S24
10591263	7.88	9.43	-2.93	2.81e-16	5.35e-14	Fbxl12	F-box and leucine-rich repeat protein 12
10451301	13.35	11.65	3.25	2.83e-16	5.35e-14	Gm5093	predicted gene 5093
10427885	12.45	11.11	2.53	3.34e-16	6.23e-14	Gm5803	predicted gene 5803
10515416	12.58	10.96	3.07	3.36e-16	6.24e-14	Rps8	ribosomal protein S8
10468533	8.44	11.13	-6.45	3.59e-16	6.62e-14	Gpam	glycerol-3-phosphate acyltransferase, mitochondrial
10464388	13.03	11.12	3.74	3.67e-16	6.73e-14	Rps12; Rps12l1	ribosomal protein S12; ribosomal protein S12-like 1
10415645	7.76	9.87	-4.33	3.83e-16	6.98e-14	Mrpl57	mitochondrial ribosomal protein L53
10545644	8.59	10.08	-2.8	3.93e-16	7.11e-14	Wbp1	WW domain binding protein 1
10576246	13.16	11.26	3.75	4.01e-16	7.21e-14	Rps12-ps9	ribosomal protein S12, pseudogene 9
10437222	12.8	11.62	2.26	4.08e-16	7.29e-14	Gm9242	predicted pseudogene 9242 [Source:MGI Symbol;Acc:MGI:3645172]
10512487	13.81	12.01	3.47	4.18e-16	7.42e-14	Rmrp	RNA component of mitochondrial RNAase P
10606571	13.38	11.46	3.78	4.36e-16	7.6e-14	Rps12-ps6; Rps12-ps18; Rps12-ps17	ribosomal protein S12, pseudogene 6; ribosomal protein S12, pseudogene 18; ribosomal protein S12, pseudogene 17
10606575	13.38	11.46	3.78	4.36e-16	7.6e-14	Rps12-ps6; Rps12-ps18; Rps12-ps17	ribosomal protein S12, pseudogene 6; ribosomal protein S12, pseudogene 18; ribosomal protein S12, pseudogene 17
10606565	13.38	11.46	3.78	4.36e-16	7.6e-14	Rps12-ps6; Rps12-ps18; Rps12-ps17	ribosomal protein S12, pseudogene 6; ribosomal protein S12, pseudogene 18; ribosomal protein S12, pseudogene 17
10480725	7.7	9.04	-2.53	4.39e-16	7.6e-14	BC029214	cDNA sequence BC029214
10490256	12.37	10.76	3.06	4.43e-16	7.64e-14	Rps8-ps2	ribosomal protein S8, pseudogene 2
10376887	11.76	8.11	12.5	4.66e-16	7.99e-14	Snord49a	small nucleolar RNA, C/D box 49A
10346874	8.42	6.01	5.33	4.84e-16	8.24e-14	Gm26457	predicted gene, 26457 [Source:MGI Symbol;Acc:MGI:5456234]
10502745	12.9	11.09	3.51	5.03e-16	8.51e-14	Rpl11	ribosomal protein L11
10565582	12.53	10.94	3.01	5.16e-16	8.64e-14	Rps8	ribosomal protein S8
10580537	7.53	8.76	-2.36	5.17e-16	8.64e-14	Aktip	thymoma viral proto-oncogene 1 interacting protein
10404262	12.58	11.07	2.85	5.34e-16	8.88e-14	Rps8	ribosomal protein S8
10434741	9.44	6.57	7.3	5.38e-16	8.9e-14	Eif4a2	eukaryotic translation initiation factor 4A2
10479174	12.47	10.91	2.96	5.47e-16	8.94e-14	Rps8-ps2	ribosomal protein S8, pseudogene 2
10479187	12.47	10.91	2.96	5.47e-16	8.94e-14	Rps8-ps2	ribosomal protein S8, pseudogene 2
10369206	12.41	10.73	3.22	5.77e-16	9.38e-14	Rps8-ps1	ribosomal protein S8, pseudogene 1 [Source:MGI Symbol;Acc:MGI:3647445]
10474669	13.02	11.81	2.31	5.82e-16	9.4e-14	Gm13981	predicted gene 13981 [Source:MGI Symbol;Acc:MGI:3652167]
10521907	7.5	10.18	-6.38	5.95e-16	9.56e-14	Smim20	small integral membrane protein 20
10389207	7.4	10.67	-9.66	6.19e-16	9.9e-14	Ccl5	chemokine (C-C motif) ligand 5
10591869	8.88	10.12	-2.37	6.29e-16	1e-13	Herpud2	HERPUD family member 2
10593887	7.68	10.46	-6.86	6.77e-16	1.07e-13	Neil1	nei endonuclease VIII-like 1 (E. coli)
10384555	9.43	11.12	-3.22	7.14e-16	1.12e-13	Aftph	aftiphilin
10511496	9.64	7.84	3.47	9.29e-16	1.45e-13	Gm11814	predicted gene 11814 [Source:MGI Symbol;Acc:MGI:3650512]
10380927	6.67	8.43	-3.38	9.76e-16	1.52e-13	Grb7	growth factor receptor bound protein 7
10593988	9.78	11.18	-2.64	9.86e-16	1.53e-13	Clk3	CDC-like kinase 3
10454097	12.94	11.18	3.4	1.01e-15	1.56e-13	Gm10036	predicted gene 10036 [Source:MGI Symbol;Acc:MGI:3642334]
10500677	6.92	10.69	-13.58	1.02e-15	1.56e-13	Cd2	CD2 antigen
10519497	6.77	9.66	-7.42	1.07e-15	1.63e-13	Steap4	STEAP family member 4
10502081	5.6	8.5	-7.48	1.1e-15	1.66e-13	Enpep	glutamyl aminopeptidase
10406854	12.61	11.26	2.56	1.15e-15	1.72e-13	Gm5453	predicted gene 5453 [Source:MGI Symbol;Acc:MGI:3648523]
10461148	9.94	4.98	31.07	1.16e-15	1.73e-13	Gm25855	predicted gene, 25855 [Source:MGI Symbol;Acc:MGI:5455632]
10587501	12.38	9.98	5.27	1.18e-15	1.73e-13	Rps27a; Rps27a-ps2	ribosomal protein S27A; ribosomal protein S27A, pseudogene 2
10367120	7.73	5.79	3.82	1.18e-15	1.73e-13	Mir677	microRNA 677
10588642	7.64	9.19	-2.94	1.21e-15	1.77e-13	Nprl2	nitrogen permease regulator-like 2
10594142	13.24	11.48	3.39	1.37e-15	1.99e-13	Gm7589	predicted gene 7589 [Source:MGI Symbol;Acc:MGI:3644073]
10597515	12.1	10.13	3.93	1.54e-15	2.21e-13	Gm9385; Rpl24	predicted pseudogene 9385; ribosomal protein L24
10601549	9.75	7.21	5.84	1.55e-15	2.22e-13	Gm24438	predicted gene, 24438 [Source:MGI Symbol;Acc:MGI:5454215]
10492229	12.01	10.67	2.54	1.56e-15	2.22e-13	Rpl13-ps6	ribosomal protein L13, pseudogene 6
10594244	10.21	6.8	10.57	1.69e-15	2.4e-13
10571342	13.1	11.16	3.83	1.83e-15	2.58e-13	Rps12-ps24	ribosomal protein S12, pseudogene 24
10545394	9.1	10.43	-2.51	2.07e-15	2.9e-13	Rnf181	ring finger protein 181
10568780	7.74	9.87	-4.39	2.08e-15	2.91e-13	Mapk1ip1	mitogen-activated protein kinase 1 interacting protein 1
10492428	7.49	9.79	-4.92	2.13e-15	2.97e-13	Tiparp	TCDD-inducible poly(ADP-ribose) polymerase
10580885	10.05	11.32	-2.4	2.18e-15	3.01e-13	Csnk2a2	casein kinase 2, alpha prime polypeptide
10351665	9.3	11.12	-3.54	2.24e-15	3.09e-13	Tma7	translational machinery associated 7 homolog (S. cerevisiae)
10434743	12.01	10.26	3.37	2.28e-15	3.13e-13	Eif4a2	eukaryotic translation initiation factor 4A2
10445674	9.91	11.15	-2.35	2.34e-15	3.19e-13	Gm5814	predicted pseudogene 5814 [Source:MGI Symbol;Acc:MGI:3648910]
10360957	8.29	10.12	-3.55	2.36e-15	3.21e-13	Kctd3	potassium channel tetramerisation domain containing 3
10560103	12.47	10.99	2.79	2.48e-15	3.36e-13	Rps8-ps4	ribosomal protein S8, pseudogene 4 [Source:MGI Symbol;Acc:MGI:3809043]
10537712	5.08	7.95	-7.34	2.52e-15	3.39e-13	Gstk1	glutathione S-transferase kappa 1
10496737	8.14	9.8	-3.16	2.53e-15	3.39e-13	Bcl10	B cell leukemia/lymphoma 10
10504955	8.17	6.82	2.54	2.63e-15	3.51e-13	Gm12466	predicted gene 12466 [Source:MGI Symbol;Acc:MGI:3651763]
10351574	8.19	9.36	-2.24	2.67e-15	3.54e-13	Dedd	death effector domain-containing
10363479	12.85	11.37	2.79	2.71e-15	3.59e-13	Rpl27a-ps1	ribosomal protein L27A, pseudogene 1 [Source:MGI Symbol;Acc:MGI:3645354]
10404904	6.97	8.86	-3.71	2.8e-15	3.68e-13	Rbm24	RNA binding motif protein 24
10531340	12.06	10.72	2.53	2.85e-15	3.74e-13	Gm15710	predicted gene 15710 [Source:MGI Symbol;Acc:MGI:3783151]
10592856	7.41	8.8	-2.61	2.93e-15	3.83e-13	Ccdc84	coiled-coil domain containing 84
10548176	8.75	10.11	-2.57	3.05e-15	3.95e-13	Rhno1	RAD9-HUS1-RAD1 interacting nuclear orphan 1
10607346	8.51	9.88	-2.57	3.39e-15	4.38e-13	Tspyl2	TSPY-like 2
10479268	11.26	12.43	-2.25	3.44e-15	4.43e-13	Wtap	Wilms tumour 1-associating protein
10373101	8.24	9.59	-2.54	3.58e-15	4.59e-13	Pip4k2c	phosphatidylinositol-5-phosphate 4-kinase, type II, gamma
10561516	8.52	10.23	-3.26	3.64e-15	4.65e-13	Nfkbib	nuclear factor of kappa light polypeptide gene enhancer in B cells inhibitor, beta
10368270	12.94	10.97	3.92	3.73e-15	4.74e-13	Rps12	ribosomal protein S12
10466839	9.35	7.66	3.22	4.01e-15	5.05e-13
10451736	10.38	8.99	2.62	4.02e-15	5.05e-13	Tbc1d5	TBC1 domain family, member 5
10547227	6.09	7.17	-2.12	4.04e-15	5.06e-13	Ret	ret proto-oncogene
10385995	7.99	9.79	-3.48	4.24e-15	5.29e-13	Ccdc69	coiled-coil domain containing 69
10533659	9.58	8.36	2.33	4.28e-15	5.32e-13	Clip1	CAP-GLY domain containing linker protein 1
10482687	9.16	10.6	-2.71	4.31e-15	5.32e-13	Arl5a	ADP-ribosylation factor-like 5A
10435185	10.87	7.91	7.8	4.32e-15	5.32e-13	n-R5s33	nuclear encoded rRNA 5S 33 [Source:MGI Symbol;Acc:MGI:4421878]
10434643	10.38	12.66	-4.86	4.35e-15	5.34e-13	Gm6467	predicted gene 6467 [Source:MGI Symbol;Acc:MGI:3645284]
10483023	7.92	9.38	-2.75	4.45e-15	5.44e-13	Rbms1	RNA binding motif, single stranded interacting protein 1
10461012	8.18	9.99	-3.52	4.54e-15	5.52e-13	Trmt112	tRNA methyltransferase 11-2
10475435	13.24	11.35	3.71	4.78e-15	5.79e-13	Rps12-ps10	ribosomal protein S12, pseudogene 10
10380815	10.53	12.85	-4.99	4.89e-15	5.9e-13	Psmb3	proteasome (prosome, macropain) subunit, beta type 3
10607116	7.91	10.47	-5.91	4.95e-15	5.95e-13	Ammecr1	Alport syndrome, mental retardation, midface hypoplasia and elliptocytosis chromosomal region gene 1
10427997	6.52	8.11	-3	5.22e-15	6.24e-13	Ankrd33b	ankyrin repeat domain 33B
10487643	12.92	11.6	2.49	5.97e-15	7.08e-13	Gm14044	predicted gene 14044 [Source:MGI Symbol;Acc:MGI:3650452]
10465686	10.79	11.95	-2.23	6e-15	7.09e-13	Rtn3	reticulon 3
10525352	11.13	12.25	-2.17	6.11e-15	7.16e-13	Ppp1cc	protein phosphatase 1, catalytic subunit, gamma isoform
10556463	6.72	9.34	-6.14	6.12e-15	7.16e-13	Arntl	aryl hydrocarbon receptor nuclear translocator-like
10491062	12.83	11.46	2.6	6.14e-15	7.16e-13	Rpl27a	ribosomal protein L27A
10377255	7.8	9.06	-2.4	6.41e-15	7.45e-13	Stx8	syntaxin 8
10386187	12.01	10.59	2.67	6.51e-15	7.54e-13	Gm12254	predicted gene 12254 [Source:MGI Symbol;Acc:MGI:3650324]
10436232	11.73	10.02	3.27	6.76e-15	7.79e-13	Rpl24	ribosomal protein L24
10579799	9.4	10.66	-2.4	7.1e-15	8.15e-13	Tmem184c	transmembrane protein 184C
10444778	11.55	8.86	6.47	7.18e-15	8.22e-13	Gm25128	predicted gene, 25128 [Source:MGI Symbol;Acc:MGI:5454905]
10481845	9.03	6.94	4.25	7.32e-15	8.34e-13	Mvb12b	multivesicular body subunit 12B
10380549	5.8	7.29	-2.8	7.5e-15	8.51e-13
10596925	8.52	9.93	-2.66	7.53e-15	8.52e-13	Ndufaf3	NADH dehydrogenase (ubiquinone) 1 alpha subcomplex, assembly factor 3
10574276	11.66	8.84	7.09	7.8e-15	8.79e-13	Adgrg3	adhesion G protein-coupled receptor G3
10603087	5.76	6.81	-2.08	8.49e-15	9.52e-13	Pir	pirin
10528583	8.25	9.61	-2.56	8.64e-15	9.66e-13	Cdk5	cyclin-dependent kinase 5
10548286	4.7	6.41	-3.27	8.73e-15	9.72e-13	Klrb1a	killer cell lectin-like receptor subfamily B member 1A
10498448	9.3	5.95	10.22	9e-15	9.98e-13	Plch1	phospholipase C, eta 1
10506880	8.82	11.05	-4.69	9.05e-15	1e-12	Kti12	KTI12 homolog, chromatin associated (S. cerevisiae)
10501179	12.07	10.52	2.93	9.19e-15	1.01e-12
10597969	12.73	11.72	2.01	9.34e-15	1.02e-12	Gm10052; Hnrnpa1	heterogeneous nuclear ribonucleoprotein A1 pseudogene; heterogeneous nuclear ribonucleoprotein A1
10447461	8.22	5.8	5.37	9.35e-15	1.02e-12	Ston1; Gm38460	stonin 1; predicted gene, 38460
10404941	7.86	10.04	-4.55	9.6e-15	1.04e-12	Kdm1b	lysine (K)-specific demethylase 1B
10457888	8.01	9.98	-3.92	9.68e-15	1.05e-12	Tpgs2	tubulin polyglutamylase complex subunit 2
10503370	12.69	11.66	2.04	1.06e-14	1.15e-12	Gm11847	predicted gene 11847 [Source:MGI Symbol;Acc:MGI:3651787]
10359697	5.54	7.64	-4.27	1.11e-14	1.2e-12	Xcl1	chemokine (C motif) ligand 1
10491191	10.46	7.17	9.79	1.13e-14	1.22e-12	Rpl22l1	ribosomal protein L22 like 1
10578064	12.89	11.55	2.53	1.16e-14	1.24e-12	Gm5908	predicted gene 5908
10428232	7.81	9.75	-3.84	1.16e-14	1.24e-12	Rrm2b	ribonucleotide reductase M2 B (TP53 inducible)
10556764	11.02	12.2	-2.27	1.19e-14	1.26e-12	Gm5601; Ppp1cc	predicted pseudogene 5601; protein phosphatase 1, catalytic subunit, gamma isoform
10597490	11.86	10.27	3.02	1.26e-14	1.33e-12	Rps27rt; Rps27	ribosomal protein S27, retrogene; ribosomal protein S27
10572800	8.4	9.77	-2.59	1.35e-14	1.43e-12	Klf2	Kruppel-like factor 2 (lung)
10465336	9.16	10.54	-2.61	1.37e-14	1.44e-12	Mrpl49	mitochondrial ribosomal protein L49
10362941	10.25	12.23	-3.94	1.39e-14	1.45e-12	Prep	prolyl endopeptidase
10440661	11.91	10.61	2.46	1.4e-14	1.45e-12
10369774	8.75	9.93	-2.27	1.4e-14	1.45e-12	Nrbf2	nuclear receptor binding factor 2
10503845	10.63	11.8	-2.26	1.41e-14	1.45e-12	Ube2j1	ubiquitin-conjugating enzyme E2J 1
10437257	6.64	7.92	-2.43	1.42e-14	1.45e-12	Zfp597	zinc finger protein 597
10454411	12.98	11.94	2.05	1.45e-14	1.48e-12	Gm7729	predicted gene 7729 [Source:MGI Symbol;Acc:MGI:3647361]
10519504	9.46	11.23	-3.42	1.49e-14	1.52e-12	Sri	sorcin
10427310	12.69	11.67	2.03	1.68e-14	1.7e-12	Hnrnpa1	heterogeneous nuclear ribonucleoprotein A1
10556200	12.77	11.42	2.54	1.71e-14	1.73e-12	Rpl27a	ribosomal protein L27A
10441811	9.97	7.61	5.13	1.77e-14	1.78e-12	Tcp1	t-complex protein 1
10572449	9.44	11.54	-4.29	1.92e-14	1.93e-12	Lsm4	LSM4 homolog, U6 small nuclear RNA associated (S. cerevisiae)
10532524	6.68	7.93	-2.38	1.95e-14	1.95e-12	Srrd	SRR1 domain containing
10528474	10.31	7	9.89	1.96e-14	1.95e-12	Gm15421	ribosomal protein L22 like 1 pseudogene
10461152	10.65	7.49	8.92	1.99e-14	1.96e-12	Gm24452	predicted gene, 24452 [Source:MGI Symbol;Acc:MGI:5454229]
10400538	8.69	9.94	-2.37	1.99e-14	1.96e-12	Trappc6b	trafficking protein particle complex 6B
10602173	12.74	11.62	2.17	2.04e-14	2.01e-12	Gm5643	heterogeneous nuclear ribonucleoprotein A1 pseudogene
10404063	12.66	10.15	5.7	2.2e-14	2.15e-12	Hist1h2ab	histone cluster 1, H2ab
10397081	11.02	9.42	3.03	2.27e-14	2.22e-12	Rbm25	RNA binding motif protein 25
10582572	8.16	4.55	12.21	2.28e-14	2.22e-12	n-R5s127	nuclear encoded rRNA 5S 127 [Source:MGI Symbol;Acc:MGI:4421983]
10468200	8.69	9.88	-2.28	2.32e-14	2.26e-12	Cuedc2	CUE domain containing 2
10548455	4.71	6.1	-2.63	2.35e-14	2.28e-12	Klra7; Klra4; Klra15; Klra1; Klra13-ps; Klra12; Gm15854; Klra23; Klra18; Klra16; Klra20; Klra22	killer cell lectin-like receptor, subfamily A, member 7; killer cell lectin-like receptor, subfamily A, member 4; killer cell lectin-like receptor, subfamily A, member 15; killer cell lectin-like receptor, subfamily A, member 1; killer cell lectin-like receptor subfamily A, member 13, pseudogene; killer cell lectin-like receptor subfamily A, member 12; predicted gene 15854; killer cell lectin-lik…
10445496	8.88	10.15	-2.41	2.39e-14	2.3e-12	Yipf3	Yip1 domain family, member 3
10597477	8.79	10.38	-3.01	2.5e-14	2.4e-12	Gpd1l	glycerol-3-phosphate dehydrogenase 1-like
10598053	11.6	8.97	6.21	2.81e-14	2.68e-12	mt-Tg	mitochondrially encoded tRNA glycine [Source:MGI Symbol;Acc:MGI:102486]
10573261	9.81	11.5	-3.23	2.82e-14	2.68e-12	Asf1b	anti-silencing function 1B histone chaperone
10528544	12.84	11.3	2.91	2.89e-14	2.74e-12	Gm6745	predicted gene 6745
10605465	9.14	10.67	-2.91	2.94e-14	2.79e-12	Prkx	protein kinase, X-linked
10541268	6.78	9.49	-6.5	3.14e-14	2.94e-12	Slc25a18	solute carrier family 25 (mitochondrial carrier), member 18
10379875	11.67	10.5	2.25	3.15e-14	2.94e-12
10431732	9.54	11.75	-4.63	3.23e-14	3.01e-12	Zcrb1	zinc finger CCHC-type and RNA binding motif 1
10368229	8.47	9.6	-2.2	3.35e-14	3.11e-12	Tbpl1	TATA box binding protein-like 1
10377405	10.28	11.65	-2.57	3.55e-14	3.27e-12	Aurkb	aurora kinase B
10447100	6.44	8.34	-3.74	3.61e-14	3.31e-12	Morn2	MORN repeat containing 2
10469954	8.42	9.96	-2.91	3.61e-14	3.31e-12	Tmem203	transmembrane protein 203
10548314	5.98	7.09	-2.16	4.25e-14	3.88e-12	Klrb1b	killer cell lectin-like receptor subfamily B member 1B
10376455	10.6	12.22	-3.08	4.46e-14	4.06e-12	Hist3h2a; Trim17	histone cluster 3, H2a; tripartite motif-containing 17
10582719	6.92	8.21	-2.44	4.6e-14	4.18e-12	Sipa1l2	signal-induced proliferation-associated 1 like 2
10357280	7.84	8.95	-2.15	4.74e-14	4.28e-12	Insig2	insulin induced gene 2
10416437	12.61	11.27	2.54	5.09e-14	4.59e-12	Lcp1	lymphocyte cytosolic protein 1
10500091	8.7	10.24	-2.91	5.45e-14	4.88e-12	Scnm1	sodium channel modifier 1
10591423	8.42	10.18	-3.39	5.56e-14	4.97e-12	Fdx1l; Gm38431	ferredoxin 1-like; predicted gene, 38431
10475293	9.41	10.43	-2.04	5.68e-14	5.06e-12	Tubgcp4	tubulin, gamma complex associated protein 4
10443786	6.02	7.36	-2.53	5.81e-14	5.15e-12	Pde9a	phosphodiesterase 9A
10559766	6.06	7.43	-2.58	6.04e-14	5.33e-12	Zfp583	zinc finger protein 583
10503833	12.19	10.19	4	6.18e-14	5.44e-12	Gm11942	predicted gene 11942 [Source:MGI Symbol;Acc:MGI:3650608]
10378334	8.45	10.3	-3.61	6.26e-14	5.49e-12	Tax1bp3	Tax1 (human T cell leukemia virus type I) binding protein 3
10369877	9.5	10.94	-2.7	6.28e-14	5.49e-12	Ube2d1	ubiquitin-conjugating enzyme E2D 1
10581495	12.53	11.11	2.68	6.3e-14	5.49e-12	Gm10073	predicted pseudogene 10073 [Source:MGI Symbol;Acc:MGI:3641908]
10472440	8.47	10.33	-3.64	6.38e-14	5.54e-12	Tax1bp3	Tax1 (human T cell leukemia virus type I) binding protein 3
10367708	9.04	10.53	-2.8	6.58e-14	5.7e-12	Pcmt1	protein-L-isoaspartate (D-aspartate) O-methyltransferase 1
10560202	8.37	10.31	-3.81	7.73e-14	6.66e-12	Gltscr1	glioma tumor suppressor candidate region gene 1
10548345	4.93	7.11	-4.53	7.85e-14	6.74e-12	Klrk1	killer cell lectin-like receptor subfamily K, member 1
10390746	8.61	4.72	14.9	7.88e-14	6.75e-12	Top2a	topoisomerase (DNA) II alpha
10547985	6.39	7.67	-2.43	7.94e-14	6.78e-12	Cd27	CD27 antigen
10544815	9.8	11.21	-2.64	8.06e-14	6.86e-12	Hibadh	3-hydroxyisobutyrate dehydrogenase
10352150	10.05	7.62	5.39	8.53e-14	7.24e-12	Gm24405	predicted gene, 24405 [Source:MGI Symbol;Acc:MGI:5454182]
10551355	6.62	7.83	-2.33	9.09e-14	7.67e-12	Sertad3	SERTA domain containing 3
10433937	10.64	8.48	4.46	9.28e-14	7.76e-12
10521057	9.61	10.77	-2.23	9.28e-14	7.76e-12	Maea	macrophage erythroblast attacher
10408329	11.64	6.68	31.09	9.28e-14	7.76e-12	Gm22358	predicted gene, 22358 [Source:MGI Symbol;Acc:MGI:5452135]
10551891	8	10.32	-5	9.55e-14	7.96e-12	Nfkbid	nuclear factor of kappa light polypeptide gene enhancer in B cells inhibitor, delta
10360018	6.81	11.34	-23.17	9.58e-14	7.96e-12	Fcrla	Fc receptor-like A
10498309	5.22	6.72	-2.83	9.6e-14	7.96e-12	Pfn2	profilin 2
10566405	9.37	10.69	-2.5	9.78e-14	8.09e-12	Gm5900	predicted pseudogene 5900 [Source:MGI Symbol;Acc:MGI:3643907]
10604832	8.45	10.43	-3.93	9.87e-14	8.14e-12	Mir505	microRNA 505
10407159	6.34	8.19	-3.6	1.06e-13	8.68e-12	Ankrd55	ankyrin repeat domain 55
10355452	5.74	7.67	-3.79	1.07e-13	8.8e-12	Gm5829	predicted gene 5829 [Source:MGI Symbol;Acc:MGI:3644438]
10367413	8.43	9.55	-2.17	1.1e-13	8.96e-12	Dnajc14	DnaJ (Hsp40) homolog, subfamily C, member 14
10416655	6.66	8.38	-3.29	1.12e-13	9.09e-12	Kbtbd6	kelch repeat and BTB (POZ) domain containing 6
10384829	12.26	10.38	3.67	1.13e-13	9.18e-12	Rps27a	ribosomal protein S27A
10520622	7.18	8.69	-2.85	1.15e-13	9.32e-12	Abhd1	abhydrolase domain containing 1
10546631	10.26	6.95	9.92	1.21e-13	9.74e-12	Frmd4b	FERM domain containing 4B
10573703	8.8	10.43	-3.08	1.21e-13	9.74e-12	Cnep1r1	CTD nuclear envelope phosphatase 1 regulatory subunit 1
10428004	6.18	8.01	-3.56	1.22e-13	9.75e-12	Ankrd33b	ankyrin repeat domain 33B
10591715	7.99	9.53	-2.93	1.33e-13	1.06e-11	Zfp653	zinc finger protein 653
10507872	12.48	10.21	4.83	1.35e-13	1.07e-11	Gm22154	predicted gene, 22154 [Source:MGI Symbol;Acc:MGI:5451931]
10582474	8.04	9.44	-2.63	1.41e-13	1.11e-11	Chmp1a	charged multivesicular body protein 1A
10577782	7.38	9.05	-3.18	1.41e-13	1.11e-11	Htra4	HtrA serine peptidase 4
10515423	10.1	7.69	5.34	1.42e-13	1.12e-11	Gm22980	predicted gene, 22980 [Source:MGI Symbol;Acc:MGI:5452757]
10373367	7.55	8.96	-2.65	1.44e-13	1.12e-11	Coq10a	coenzyme Q10 homolog A (yeast)
10575291	8.24	9.75	-2.84	1.45e-13	1.13e-11	Zfp821	zinc finger protein 821
10385572	10.11	11.52	-2.67	1.47e-13	1.14e-11	Sqstm1	sequestosome 1
10503206	8.48	7.3	2.27	1.48e-13	1.14e-11	Chd7	chromodomain helicase DNA binding protein 7
10355528	11.48	9.16	5.02	1.52e-13	1.17e-11	Tns1	tensin 1
10379989	9.37	10.82	-2.74	1.57e-13	1.2e-11	Ska2	spindle and kinetochore associated complex subunit 2
10437272	9.77	8.27	2.83	1.6e-13	1.22e-11	Nlrc3	NLR family, CARD domain containing 3
10575052	6.57	7.63	-2.08	1.66e-13	1.26e-11	Cdh1	cadherin 1
10407120	11.38	9.42	3.88	1.72e-13	1.31e-11	Rps3a3; Rps3a1	ribosomal protein S3A3; ribosomal protein S3A1
10446376	8.88	10.77	-3.71	1.72e-13	1.31e-11	Man2a1	mannosidase 2, alpha 1
10603373	9.94	11.09	-2.23	1.74e-13	1.31e-11	Pqbp1	polyglutamine binding protein 1
10568131	8.55	9.99	-2.7	1.74e-13	1.31e-11	Pagr1a	PAXIP1 associated glutamate rich protein 1A
10394731	11.67	5.93	53.25	1.74e-13	1.31e-11	Gm22303	predicted gene, 22303 [Source:MGI Symbol;Acc:MGI:5452080]
10419729	8.67	10.14	-2.76	1.78e-13	1.33e-11
10419731	8.67	10.14	-2.76	1.78e-13	1.33e-11
10593937	8.14	9.23	-2.13	1.91e-13	1.43e-11	Mpi	mannose phosphate isomerase
10453049	7.39	10.15	-6.79	1.92e-13	1.43e-11	Cdc42ep3	CDC42 effector protein (Rho GTPase binding) 3
10503709	7.51	11.16	-12.53	2e-13	1.48e-11
10544827	9.69	5.37	20.04	2.15e-13	1.59e-11	Hibadh	3-hydroxyisobutyrate dehydrogenase
10496397	9.34	10.8	-2.76	2.18e-13	1.61e-11	Lamtor3	late endosomal/lysosomal adaptor, MAPK and MTOR activator 3
10507848	7.29	6.12	2.24	2.22e-13	1.64e-11	Gm12901	predicted gene 12901 [Source:MGI Symbol;Acc:MGI:3650176]
10396652	7.47	9.27	-3.48	2.23e-13	1.64e-11	Hspa2	heat shock protein 2
10536620	8.93	10.35	-2.68	2.24e-13	1.64e-11	Ing3	inhibitor of growth family, member 3
10350478	9.05	10.73	-3.21	2.24e-13	1.64e-11	Glrx2	glutaredoxin 2 (thioltransferase)
10519007	9.21	10.71	-2.83	2.27e-13	1.65e-11	Tprgl	transformation related protein 63 regulated like
10429885	8.91	10.66	-3.35	2.4e-13	1.75e-11	Sharpin	SHANK-associated RH domain interacting protein
10411804	6.63	8.34	-3.28	2.44e-13	1.77e-11	Mast4	microtubule associated serine/threonine kinase family member 4
10543052	11.3	9.39	3.76	2.47e-13	1.79e-11	Gm27018; Gm8649	predicted gene, 27018 [Source:MGI Symbol;Acc:MGI:5504133]; predicted gene 8649 [Source:MGI Symbol;Acc:MGI:3644257]
10590265	10.78	9.18	3.04	2.54e-13	1.84e-11	Gm26448	predicted gene, 26448 [Source:MGI Symbol;Acc:MGI:5456225]
10514568	8.42	9.99	-2.97	2.6e-13	1.87e-11	Tm2d1	TM2 domain containing 1
10456974	11.56	12.63	-2.1	2.62e-13	1.88e-11
10401564	10.04	11.26	-2.33	2.7e-13	1.93e-11	Arel1	apoptosis resistant E3 ubiquitin protein ligase 1
10381238	8.74	9.8	-2.09	2.84e-13	2.03e-11	Mlx	MAX-like protein X
10481868	10.44	11.64	-2.29	2.86e-13	2.03e-11	Gm13414	predicted gene 13414 [Source:MGI Symbol;Acc:MGI:3652154]
10365966	7.24	5.96	2.43	2.86e-13	2.03e-11	Gm5426	predicted pseudogene 5426 [Source:MGI Symbol;Acc:MGI:3646788]
10550167	10.37	8.04	5.03	2.88e-13	2.04e-11
10364744	9.93	12.15	-4.65	2.88e-13	2.04e-11	Ndufs7	NADH dehydrogenase (ubiquinone) Fe-S protein 7
10407907	8.45	9.71	-2.38	2.88e-13	2.04e-11	Rala	v-ral simian leukemia viral oncogene homolog A (ras related)
10351041	10.84	7.11	13.23	2.91e-13	2.05e-11	Snord80; Gas5	small nucleolar RNA, C/D box 80 [Source:MGI Symbol;Acc:MGI:5454266]; growth arrest specific 5 [Source:MGI Symbol;Acc:MGI:95659]
10503695	8.96	12.32	-10.25	2.91e-13	2.05e-11	Bach2	BTB and CNC homology 2
10460146	6.61	9.71	-8.55	2.93e-13	2.05e-11
10403842	11.17	9.94	2.35	2.93e-13	2.05e-11	Elmo1	engulfment and cell motility 1
10584576	11.66	9.08	5.98	3.14e-13	2.19e-11	Snord14c; Hspa8	small nucleolar RNA, C/D box 14C; heat shock protein 8
10572580	10.3	11.74	-2.71	3.16e-13	2.2e-11	Use1	unconventional SNARE in the ER 1 homolog (S. cerevisiae)
10393866	8.25	9.37	-2.17	3.17e-13	2.2e-11	Sirt7	sirtuin 7
10584578	11.66	9.08	5.98	3.19e-13	2.2e-11	Snord14d; Snord14c; Hspa8	small nucleolar RNA, C/D box 14D; small nucleolar RNA, C/D box 14C; heat shock protein 8
10518532	10.29	8.98	2.48	3.21e-13	2.22e-11	Tardbp	TAR DNA binding protein
10535575	8.65	7.27	2.61	3.27e-13	2.24e-11	Gm6272	predicted pseudogene 6272 [Source:MGI Symbol;Acc:MGI:3643871]
10390640	7.11	11.77	-25.23	3.32e-13	2.28e-11	Ikzf3	IKAROS family zinc finger 3
10400137	8.59	10.41	-3.52	3.36e-13	2.3e-11	Dnajb9	DnaJ (Hsp40) homolog, subfamily B, member 9
10587988	5.96	7.81	-3.62	3.36e-13	2.3e-11	Gk5	glycerol kinase 5 (putative)
10551487	6.64	7.75	-2.17	3.53e-13	2.41e-11	Eid2b	EP300 interacting inhibitor of differentiation 2B
10497090	9.38	10.44	-2.08	3.65e-13	2.47e-11	Ankrd13c	ankyrin repeat domain 13c
10548699	8.63	10.04	-2.66	3.72e-13	2.51e-11
10602426	7.83	6.56	2.4	3.79e-13	2.55e-11	Rps12-ps7	ribosomal protein S12, pseudogene 7
10457407	9.84	8.6	2.37	4.03e-13	2.7e-11	Gm17430	predicted gene, 17430 [Source:MGI Symbol;Acc:MGI:4937064]
10567316	5.96	7.32	-2.57	4.09e-13	2.74e-11	Tmc7	transmembrane channel-like gene family 7
10548409	4.93	7.41	-5.55	4.26e-13	2.84e-11	Klrc1	killer cell lectin-like receptor subfamily C, member 1
10507870	12.6	10.38	4.66	4.46e-13	2.96e-11	Gm25788	predicted gene, 25788 [Source:MGI Symbol;Acc:MGI:5455565]
10409014	12.21	9.99	4.66	4.51e-13	2.99e-11	Gm24620	predicted gene, 24620 [Source:MGI Symbol;Acc:MGI:5454397]
10468022	8.1	9.49	-2.62	4.52e-13	2.99e-11	Mrpl43	mitochondrial ribosomal protein L43
10397083	11.26	9.93	2.51	4.67e-13	3.08e-11	Rbm25	RNA binding motif protein 25
10363475	6.76	8.04	-2.42	4.79e-13	3.14e-11	Prf1	perforin 1 (pore forming protein)
10548300	5.6	7.29	-3.24	4.81e-13	3.15e-11	Klrb1	killer cell lectin-like receptor subfamily B member 1
10548532	4.7	6.58	-3.68	4.9e-13	3.2e-11	Klra10	killer cell lectin-like receptor subfamily A, member 10
10585533	10.45	11.62	-2.24	5.3e-13	3.45e-11	Gm5917	predicted gene 5917
10579657	12.31	11.18	2.19	5.41e-13	3.51e-11	Gm39197	predicted gene, 39197
10527009	8.22	10.21	-3.99	5.45e-13	3.53e-11	Chst12	carbohydrate sulfotransferase 12
10377286	9.91	7.54	5.16	5.52e-13	3.57e-11	Pik3r6	phosphoinositide-3-kinase, regulatory subunit 6
10487208	10.75	7.77	7.88	5.57e-13	3.59e-11	Atp8b4	ATPase, class I, type 8B, member 4
10361186	6.57	8.14	-2.98	5.83e-13	3.74e-11	Sertad4	SERTA domain containing 4
10461158	10.23	7.77	5.49	5.88e-13	3.75e-11	Gm22680	predicted gene, 22680 [Source:MGI Symbol;Acc:MGI:5452457]
10496159	8.56	10.41	-3.62	6.09e-13	3.87e-11	Ints12	integrator complex subunit 12
10548497	4.73	6.23	-2.83	6.32e-13	4.01e-11	Klra6; Klra19	killer cell lectin-like receptor, subfamily A, member 6; killer cell lectin-like receptor, subfamily A, member 19
10368806	7.47	8.97	-2.84	6.54e-13	4.14e-11	Smpd2	sphingomyelin phosphodiesterase 2, neutral
10499128	9.01	6.69	5.02	6.66e-13	4.2e-11	Snord73a	small nucleolar RNA, C/D box U73A
10523772	8.12	9.61	-2.8	6.66e-13	4.2e-11	Lrrc8d	leucine rich repeat containing 8D
10606735	6.15	7.75	-3.04	6.78e-13	4.26e-11	Armcx2	armadillo repeat containing, X-linked 2
10438328	7.42	8.67	-2.38	6.78e-13	4.26e-11	Tango2	transport and golgi organization 2
10357833	10.95	8.61	5.05	6.83e-13	4.28e-11	Atp2b4	ATPase, Ca++ transporting, plasma membrane 4
10422944	6.38	7.93	-2.93	7.01e-13	4.38e-11
10596543	7.2	8.37	-2.25	7.14e-13	4.44e-11	Rad54l2	RAD54 like 2 (S. cerevisiae)
10544610	9.48	6.66	7.06	7.17e-13	4.45e-11	Igf2bp3	insulin-like growth factor 2 mRNA binding protein 3
10347218	12.3	10.06	4.74	7.28e-13	4.51e-11	Gm25360	predicted gene, 25360 [Source:MGI Symbol;Acc:MGI:5455137]
10508608	8.05	9.63	-2.99	7.45e-13	4.6e-11	Pef1	penta-EF hand domain containing 1
10395976	10.53	11.71	-2.28	7.53e-13	4.64e-11	Gm6395	predicted gene 6395 [Source:MGI Symbol;Acc:MGI:3645295]
10384138	9.31	10.76	-2.74	7.78e-13	4.77e-11	Tmed4	transmembrane emp24 protein transport domain containing 4
10559406	7.94	9.32	-2.61	7.96e-13	4.87e-11	Tfpt	TCF3 (E2A) fusion partner
10557481	9.05	11.31	-4.79	7.99e-13	4.88e-11	Ypel3	yippee-like 3 (Drosophila)
10390635	8.02	9.9	-3.68	8.05e-13	4.9e-11	Mien1	migration and invasion enhancer 1
10379891	9.38	10.63	-2.38	8.12e-13	4.94e-11	Ppm1d	protein phosphatase 1D magnesium-dependent, delta isoform
10538901	12.45	8.92	11.52	8.6e-13	5.22e-11
10389606	9.44	10.54	-2.14	8.81e-13	5.34e-11	Prr11	proline rich 11
10478401	8.19	10.18	-3.97	9.19e-13	5.55e-11	Ttpal	tocopherol (alpha) transfer protein-like
10386775	8.63	10.12	-2.8	9.39e-13	5.65e-11	Prpsap2	phosphoribosyl pyrophosphate synthetase-associated protein 2
10476033	9.09	10.13	-2.06	9.72e-13	5.84e-11	Stk35	serine/threonine kinase 35
10540408	11.26	9.71	2.93	9.75e-13	5.84e-11	Itpr1	inositol 1,4,5-trisphosphate receptor 1
10499748	11.89	10.38	2.86	9.81e-13	5.86e-11	Rps27	ribosomal protein S27
10576661	10.6	9.39	2.31	1.04e-12	6.21e-11	Itgb1	integrin beta 1 (fibronectin receptor beta)
10430945	10.18	11.2	-2.03	1.05e-12	6.26e-11	Poldip3	polymerase (DNA-directed), delta interacting protein 3
10370242	6.17	7.35	-2.27	1.06e-12	6.28e-11	Pcbp3	poly(rC) binding protein 3
10446615	12.33	10.9	2.7	1.07e-12	6.36e-11	Gm28727; Gm9320	predicted gene 28727 [Source:MGI Symbol;Acc:MGI:5579433]; predicted gene 9320 [Source:MGI Symbol;Acc:MGI:3645000]
10587778	12.04	8.54	11.31	1.11e-12	6.57e-11	Gm22866	predicted gene, 22866 [Source:MGI Symbol;Acc:MGI:5452643]
10385699	8.45	9.95	-2.82	1.14e-12	6.73e-11	Rmnd5b	required for meiotic nuclear division 5 homolog B (S. cerevisiae)
10548401	5.55	7.05	-2.84	1.23e-12	7.23e-11	Klrc2; Klrc1	killer cell lectin-like receptor subfamily C, member 2; killer cell lectin-like receptor subfamily C, member 1
10594800	8.42	10.84	-5.37	1.25e-12	7.3e-11	Fam63b	family with sequence similarity 63, member B
10461108	9.07	10.88	-3.51	1.27e-12	7.39e-11	Gm16437	predicted pseudogene 16437 [Source:MGI Symbol;Acc:MGI:3644508]
10356878	5.59	8.01	-5.36	1.27e-12	7.39e-11
10416887	8.14	10.14	-4	1.3e-12	7.5e-11	Slain1	SLAIN motif family, member 1
10463428	5.96	7.58	-3.08	1.35e-12	7.8e-11	Gm25482	predicted gene, 25482 [Source:MGI Symbol;Acc:MGI:5455259]
10372583	8.14	9.24	-2.14	1.36e-12	7.8e-11	Rab3ip	RAB3A interacting protein
10576797	7.56	8.64	-2.11	1.36e-12	7.81e-11	Gm7381	predicted gene 7381 [Source:MGI Symbol;Acc:MGI:3643743]
10445741	9.48	7.57	3.74	1.4e-12	8.03e-11	n-R5s28	nuclear encoded rRNA 5S 28 [Source:MGI Symbol;Acc:MGI:4421873]
10477813	6.49	4.9	3.01	1.4e-12	8.03e-11
10524417	8.98	11.07	-4.26	1.45e-12	8.25e-11	Iscu	IscU iron-sulfur cluster scaffold homolog (E. coli)
10469425	8.86	10.27	-2.64	1.45e-12	8.26e-11	Arl5b	ADP-ribosylation factor-like 5B
10421577	5.68	6.83	-2.22	1.46e-12	8.3e-11	Gm9779	predicted gene 9779
10583450	7.84	8.86	-2.03	1.49e-12	8.44e-11	Zfp846	zinc finger protein 846
10607694	8.22	9.8	-2.99	1.5e-12	8.47e-11	Syap1	synapse associated protein 1
10528172	9.54	7.97	2.97	1.57e-12	8.86e-11
10557033	7.59	9.38	-3.45	1.59e-12	8.97e-11	Eef2k	eukaryotic elongation factor-2 kinase
10525542	9.45	12.06	-6.1	1.63e-12	9.13e-11	Bcl7a	B cell CLL/lymphoma 7A
10585680	6.33	7.48	-2.22	1.63e-12	9.13e-11
10354404	10.9	11.97	-2.1	1.64e-12	9.2e-11	Gm4852	predicted pseudogene 4852 [Source:MGI Symbol;Acc:MGI:3643039]
10526508	9.93	11.46	-2.89	1.68e-12	9.38e-11	Fis1	fission 1 (mitochondrial outer membrane) homolog (yeast)
10460344	9.07	10.19	-2.18	1.7e-12	9.45e-11	Tmem134	transmembrane protein 134
10587688	11.44	9.07	5.16	1.73e-12	9.61e-11	Gm24463	predicted gene, 24463
10595620	11.44	9.07	5.16	1.73e-12	9.61e-11	Snord50a; Gm24463; Snhg5	small nucleolar RNA, C/D box 50A [Source:MGI Symbol;Acc:MGI:5454899]; predicted gene, 24463 [Source:MGI Symbol;Acc:MGI:5454240]; small nucleolar RNA host gene 5 [Source:MGI Symbol;Acc:MGI:1919905]
10576784	6.01	8.91	-7.49	1.75e-12	9.65e-11	Cd209a	CD209a antigen
10504757	12.47	8.92	11.71	1.75e-12	9.65e-11	BC005685	cDNA sequence BC005685
10538939	9.01	10.57	-2.95	1.75e-12	9.65e-11	Eif2ak3	eukaryotic translation initiation factor 2 alpha kinase 3
10500133	8.07	9.36	-2.45	1.78e-12	9.73e-11	Prune	prune homolog (Drosophila)
10538871	6.89	11	-17.29	1.93e-12	1.05e-10	Igkv1-135	immunoglobulin kappa variable 1-135
10403273	8.5	9.66	-2.23	1.96e-12	1.07e-10	Asb13	ankyrin repeat and SOCS box-containing 13
10607832	8.54	10.39	-3.6	1.96e-12	1.07e-10	Rab9	RAB9, member RAS oncogene family
10505630	10.18	11.39	-2.31	1.98e-12	1.08e-10	Snapc3	small nuclear RNA activating complex, polypeptide 3
10502787	12.74	11.26	2.79	2.08e-12	1.12e-10	Rpsa	ribosomal protein SA
10531383	9.61	7.65	3.89	2.08e-12	1.12e-10	Sdad1	SDA1 domain containing 1
10561453	8.64	10.97	-5.05	2.1e-12	1.13e-10	Zfp36	zinc finger protein 36
10351035	11.07	8.19	7.37	2.13e-12	1.15e-10	Gas5	growth arrest specific 5
10507840	6.97	8.28	-2.47	2.18e-12	1.17e-10	Heyl	hairy/enhancer-of-split related with YRPW motif-like
10532919	13.21	12	2.31	2.2e-12	1.18e-10	Gm13827	predicted gene 13827 [Source:MGI Symbol;Acc:MGI:3651518]
10439237	10.38	8.12	4.78	2.27e-12	1.21e-10	LOC102638850; Gm5963	40S ribosomal protein S21 pseudogene; predicted pseudogene 5963 [Source:MGI Symbol;Acc:MGI:3648418]
10401935	12.55	8.9	12.58	2.3e-12	1.22e-10
10572613	8.68	10.9	-4.65	2.31e-12	1.22e-10	Mrpl34	mitochondrial ribosomal protein L34
10423024	5.64	8.51	-7.32	2.31e-12	1.22e-10	Capsl	calcyphosine-like
10490894	6.87	8.63	-3.41	2.36e-12	1.25e-10	E2f5	E2F transcription factor 5
10554370	8.08	9.52	-2.71	2.4e-12	1.27e-10	Zfp710	zinc finger protein 710
10475981	6.92	8.79	-3.65	2.42e-12	1.27e-10	Chchd5	coiled-coil-helix-coiled-coil-helix domain containing 5
10408168	7.69	9	-2.48	2.51e-12	1.31e-10	Abt1	activator of basal transcription 1
10465831	12.09	8.78	9.91	2.57e-12	1.34e-10	5730408K05Rik	RIKEN cDNA 5730408K05 gene
10412258	7.05	8.6	-2.92	2.61e-12	1.36e-10
10365420	8.13	9.18	-2.07	2.62e-12	1.36e-10	Tmem263	transmembrane protein 263
10567022	7.99	9.36	-2.58	2.64e-12	1.37e-10	Btbd10	BTB (POZ) domain containing 10
10556169	10.89	12.06	-2.24	2.76e-12	1.43e-10	Eif3f	eukaryotic translation initiation factor 3, subunit F
10573515	10.58	11.76	-2.26	2.8e-12	1.44e-10	2310036O22Rik	RIKEN cDNA 2310036O22 gene
10598083	10.06	6.68	10.44	2.84e-12	1.46e-10	mt-Ts1	mitochondrially encoded tRNA serine 1 [Source:MGI Symbol;Acc:MGI:102475]
10560548	8.69	9.72	-2.04	2.89e-12	1.48e-10	Gemin7	gem (nuclear organelle) associated protein 7
10595626	11.18	8.81	5.18	2.92e-12	1.5e-10	Gm23017; 9430037G07Rik	predicted gene, 23017 [Source:MGI Symbol;Acc:MGI:5452794]; RIKEN cDNA 9430037G07 gene [Source:MGI Symbol;Acc:MGI:2444544]
10552258	6.63	5.24	2.63	2.94e-12	1.5e-10	Gm22638	predicted gene, 22638 [Source:MGI Symbol;Acc:MGI:5452415]
10377652	9.3	10.63	-2.5	3e-12	1.53e-10	Gps2	G protein pathway suppressor 2
10410362	8.68	7.06	3.08	3.01e-12	1.53e-10	Zfp738	zinc finger protein 738
10476252	8.34	11.11	-6.81	3.01e-12	1.53e-10	Cdc25b	cell division cycle 25B
10353010	7.22	8.85	-3.09	3.02e-12	1.53e-10	Mybl1	myeloblastosis oncogene-like 1
10596982	9.76	11.74	-3.94	3.05e-12	1.54e-10	Tma7	translational machinery associated 7 homolog (S. cerevisiae)
10478487	8.68	9.73	-2.06	3.07e-12	1.55e-10	Sys1; Dbndd2	SYS1 Golgi-localized integral membrane protein homolog (S. cerevisiae); dysbindin (dystrobrevin binding protein 1) domain containing 2
10512640	9.11	10.6	-2.82	3.07e-12	1.55e-10	Gne	glucosamine (UDP-N-acetyl)-2-epimerase/N-acetylmannosamine kinase
10414537	9.04	7.24	3.5	3.09e-12	1.55e-10	Ang; Rnase4	angiogenin, ribonuclease, RNase A family, 5; ribonuclease, RNase A family 4
10502973	8.12	7.11	2.01	3.17e-12	1.59e-10	Tyw3	tRNA-yW synthesizing protein 3 homolog (S. cerevisiae)
10357875	8.96	11.87	-7.53	3.2e-12	1.6e-10	Btg2	B cell translocation gene 2, anti-proliferative
10379543	6.54	8.24	-3.24	3.26e-12	1.63e-10	Tmem132e	transmembrane protein 132E
10507699	8.49	9.6	-2.16	3.26e-12	1.63e-10	Scmh1	sex comb on midleg homolog 1
10439881	6.23	7.78	-2.92	3.34e-12	1.66e-10	Dubr	Dppa2 upstream binding RNA
10438220	7	8.02	-2.03	3.35e-12	1.66e-10	Car15	carbonic anhydrase 15
10364696	10.51	12.92	-5.33	3.36e-12	1.66e-10	Atp5d	ATP synthase, H+ transporting, mitochondrial F1 complex, delta subunit
10595622	11.24	8.89	5.07	3.37e-12	1.67e-10	Gm26135; Snord50b; Snhg5	predicted gene, 26135 [Source:MGI Symbol;Acc:MGI:5455912]; small nucleolar RNA, C/D box 50B [Source:MGI Symbol;Acc:MGI:5454205]; small nucleolar RNA host gene 5 [Source:MGI Symbol;Acc:MGI:1919905]
10595636	11.24	8.89	5.07	3.37e-12	1.67e-10	Gm26135; Snord50b; 9330159M07Rik	predicted gene, 26135 [Source:MGI Symbol;Acc:MGI:5455912]; small nucleolar RNA, C/D box 50B [Source:MGI Symbol;Acc:MGI:5454205]; RIKEN cDNA 9330159M07 gene [Source:MGI Symbol;Acc:MGI:2442519]
10491056	9.47	11.23	-3.4	3.39e-12	1.67e-10	Tbl1xr1	transducin (beta)-like 1X-linked receptor 1
10593903	8.59	10.18	-3.01	3.43e-12	1.69e-10	Commd4	COMM domain containing 4
10430778	9.23	11.61	-5.17	3.45e-12	1.69e-10	Phf5a	PHD finger protein 5A
10585697	10.22	8.58	3.11	3.59e-12	1.76e-10	Gm5121	predicted gene 5121 [Source:MGI Symbol;Acc:MGI:3647258]
10523579	6.16	8.35	-4.56	3.61e-12	1.77e-10	Arhgap24	Rho GTPase activating protein 24
10380219	9.52	11.06	-2.9	3.62e-12	1.77e-10	Vezf1	vascular endothelial zinc finger 1
10456723	8.26	9.9	-3.11	3.79e-12	1.85e-10	BC031181	cDNA sequence BC031181
10415013	10.64	9.08	2.95	3.92e-12	1.9e-10	Traj54	T cell receptor alpha joining 54
10565567	9.76	11.18	-2.68	3.92e-12	1.9e-10	4632427E13Rik	RIKEN cDNA 4632427E13 gene
10543065	9.6	6.39	9.26	3.94e-12	1.9e-10	Gm22155	predicted gene, 22155 [Source:MGI Symbol;Acc:MGI:5451932]
10424555	9.26	5.07	18.18	3.94e-12	1.9e-10	Gm25987	predicted gene, 25987 [Source:MGI Symbol;Acc:MGI:5455764]
10433929	9.42	8.03	2.64	4.08e-12	1.97e-10	Ppm1f	protein phosphatase 1F (PP2C domain containing)
10409684	7.8	9.42	-3.07	4.16e-12	2.01e-10	2210016F16Rik	RIKEN cDNA 2210016F16 gene
10562491	9.28	11.32	-4.13	4.19e-12	2.01e-10	Pdcd5	programmed cell death 5
10518167	7.71	10.14	-5.42	4.2e-12	2.01e-10	Gm13080	predicted gene 13080 [Source:MGI Symbol;Acc:MGI:3650235]
10357369	12.07	10.83	2.36	4.3e-12	2.06e-10	Gm8451	predicted gene 8451
10608652	4.71	5.73	-2.02	4.38e-12	2.1e-10
10578688	12.71	10.92	3.46	4.45e-12	2.12e-10	Gm25813	predicted gene, 25813 [Source:MGI Symbol;Acc:MGI:5455590]
10581643	8.71	6.17	5.81	4.47e-12	2.13e-10	Gm25321	predicted gene, 25321 [Source:MGI Symbol;Acc:MGI:5455098]
10547151	13.08	12.04	2.06	4.56e-12	2.17e-10	Gm8213	predicted pseudogene 8213
10590253	12.81	11.29	2.88	4.59e-12	2.18e-10	Rpsa	ribosomal protein SA
10601421	5.65	9.27	-12.29	4.73e-12	2.23e-10	A630033H20Rik	RIKEN cDNA A630033H20 gene
10374934	9.71	10.98	-2.41	4.73e-12	2.23e-10	Psme4	proteasome (prosome, macropain) activator subunit 4
10541191	7.95	9.23	-2.42	4.82e-12	2.27e-10	Rad52	RAD52 homolog (S. cerevisiae)
10565813	10.49	7.73	6.76	4.83e-12	2.27e-10	Snord15a	small nucleolar RNA, C/D box 15A
10487711	9.11	7.96	2.23	5e-12	2.35e-10	Ddrgk1	DDRGK domain containing 1
10496015	7.61	8.8	-2.27	5.07e-12	2.37e-10	Pla2g12a	phospholipase A2, group XIIA
10466304	8.81	7.14	3.18	5.07e-12	2.37e-10	Dtx4	deltex 4 homolog (Drosophila)
10542079	9.53	10.53	-2	5.08e-12	2.37e-10	Foxm1; 4933413G19Rik	forkhead box M1; RIKEN cDNA 4933413G19 gene
10406541	12.39	11.18	2.31	5.23e-12	2.42e-10	Rps23	ribosomal protein S23
10424559	6.2	7.38	-2.26	5.28e-12	2.44e-10	Khdrbs3	KH domain containing, RNA binding, signal transduction associated 3
10346114	9.7	7.46	4.7	5.36e-12	2.47e-10	n-R5s211	nuclear encoded rRNA 5S 211 [Source:MGI Symbol;Acc:MGI:4422076]
10500896	11.77	12.78	-2.01	5.46e-12	2.51e-10	Gm6485	predicted gene 6485
10368930	7.64	8.85	-2.32	5.53e-12	2.54e-10	1700021F05Rik	RIKEN cDNA 1700021F05 gene
10436802	10.05	5.79	19.18	5.6e-12	2.57e-10	Gm23406	predicted gene, 23406 [Source:MGI Symbol;Acc:MGI:5453183]
10606609	6.1	8.71	-6.11	5.62e-12	2.57e-10	Tspan6	tetraspanin 6
10420097	8.55	9.89	-2.53	5.7e-12	2.6e-10	Tinf2	Terf1 (TRF1)-interacting nuclear factor 2
10445601	8.23	9.63	-2.63	5.72e-12	2.61e-10	Mea1	male enhanced antigen 1
10575213	8.86	7.71	2.21	5.75e-12	2.62e-10	Zfhx3	zinc finger homeobox 3
10437443	8.12	9.46	-2.54	5.82e-12	2.65e-10	Cdip1	cell death inducing Trp53 target 1
10532275	8.96	10	-2.06	5.86e-12	2.65e-10	Gm5871	predicted gene 5871 [Source:MGI Symbol;Acc:MGI:3644058]
10603166	7.9	9.83	-3.8	5.97e-12	2.7e-10	Trappc2	trafficking protein particle complex 2
10548422	4.53	7.49	-7.79	6.23e-12	2.81e-10	Klri2	killer cell lectin-like receptor family I member 2
10397966	6.38	10.67	-19.56	6.3e-12	2.83e-10	Otub2	OTU domain, ubiquitin aldehyde binding 2
10529815	5.2	6.53	-2.5	6.56e-12	2.94e-10
10526274	7.81	8.85	-2.06	6.63e-12	2.96e-10	Dnajc30	DnaJ (Hsp40) homolog, subfamily C, member 30
10504047	9.51	10.82	-2.49	6.71e-12	2.99e-10	Ube2r2	ubiquitin-conjugating enzyme E2R 2
10570980	12.41	11.07	2.53	6.82e-12	3.02e-10	Gm10689	predicted gene 10689 [Source:MGI Symbol;Acc:MGI:3642613]
10503613	6.38	4.78	3.03	6.89e-12	3.05e-10	Gm11878	predicted gene 11878 [Source:MGI Symbol;Acc:MGI:3651784]
10606102	6.25	9.38	-8.75	6.97e-12	3.08e-10	Phka1	phosphorylase kinase alpha 1
10377927	9.45	10.57	-2.16	7.15e-12	3.15e-10	Rnf167	ring finger protein 167
10504755	13.19	10.55	6.26	7.23e-12	3.16e-10	LOC105247125	uncharacterized LOC105247125
10576807	5.17	8.2	-8.13	7.24e-12	3.16e-10	Cd209d	CD209d antigen
10376239	8.72	6.61	4.32	7.24e-12	3.16e-10	Gm12238	predicted gene 12238
10381460	12.87	11.19	3.21	7.25e-12	3.16e-10	Rnu2-10; Rdm1	U2 small nuclear RNA 10; RAD52 motif 1
10381470	12.87	11.19	3.21	7.25e-12	3.16e-10	Rnu2-10	U2 small nuclear RNA 10
10391488	12.87	11.19	3.21	7.25e-12	3.16e-10	Rnu2-10	U2 small nuclear RNA 10
10381472	12.87	11.19	3.21	7.25e-12	3.16e-10	Rnu2-10	U2 small nuclear RNA 10
10583179	5.9	6.92	-2.03	7.26e-12	3.17e-10	Pgr	progesterone receptor
10439989	9.7	7.7	4	7.32e-12	3.18e-10	Gm22422	predicted gene, 22422 [Source:MGI Symbol;Acc:MGI:5452199]
10438415	7.39	11.37	-15.74	7.38e-12	3.2e-10	Iglc2; Iglj2; Iglv3; Iglv2	immunoglobulin lambda constant 2; immunoglobulin lambda joining 2; immunoglobulin lambda variable 3; immunoglobulin lambda variable 2
10452470	9.89	11.21	-2.51	7.43e-12	3.22e-10	Vapa	vesicle-associated membrane protein, associated protein A
10465980	8.92	10.44	-2.88	7.53e-12	3.26e-10	Sdhaf2	succinate dehydrogenase complex assembly factor 2
10478572	9.47	10.53	-2.08	7.72e-12	3.34e-10	Ube2c	ubiquitin-conjugating enzyme E2C
10552380	8.28	11.31	-8.16	7.74e-12	3.34e-10	Siglecg	sialic acid binding Ig-like lectin G
10476102	10.9	7.72	9.08	7.88e-12	3.39e-10	Nop56	NOP56 ribonucleoprotein
10598178	8.52	9.61	-2.12	7.96e-12	3.42e-10	Disp1	dispatched homolog 1 (Drosophila)
10569368	9.51	8.03	2.79	8.46e-12	3.62e-10	Gm7290	predicted pseudogene 7290 [Source:MGI Symbol;Acc:MGI:3646633]
10558295	8.75	10.13	-2.59	8.56e-12	3.65e-10	Zranb1	zinc finger, RAN-binding domain containing 1
10509228	10.59	9.38	2.31	8.56e-12	3.65e-10	Hnrnpr	heterogeneous nuclear ribonucleoprotein R
10538704	10.46	8.86	3.02	8.68e-12	3.7e-10	n-R5s162	nuclear encoded rRNA 5S 162 [Source:MGI Symbol;Acc:MGI:4422026]
10594322	9.81	10.97	-2.23	9.5e-12	4.04e-10	Pias1	protein inhibitor of activated STAT 1
10508972	8.03	6.71	2.5	9.88e-12	4.18e-10	Gm5589	predicted gene 5589
10381458	12.89	11.26	3.11	9.93e-12	4.19e-10	Gm26316	predicted gene, 26316 [Source:MGI Symbol;Acc:MGI:5456093]
10458940	8.91	10.04	-2.19	9.98e-12	4.21e-10	Zfp608	zinc finger protein 608
10447675	10.38	11.59	-2.31	1.01e-11	4.24e-10	Rnaset2a; Gm41523	ribonuclease T2A; predicted gene, 41523
10472846	10.16	8.19	3.9	1.01e-11	4.24e-10	Pdk1	pyruvate dehydrogenase kinase, isoenzyme 1
10394733	12.42	11.11	2.47	1.03e-11	4.34e-10
10421908	12.95	11.77	2.26	1.05e-11	4.4e-10	Rps3a2	ribosomal protein S3A2
10496569	11.46	8.16	9.85	1.05e-11	4.41e-10	Gbp7	guanylate binding protein 7
10535458	9.7	10.88	-2.27	1.06e-11	4.44e-10	Zdhhc4	zinc finger, DHHC domain containing 4
10456984	7.08	8.28	-2.29	1.09e-11	4.51e-10
10456982	7.08	8.28	-2.29	1.09e-11	4.51e-10
10456978	7.08	8.28	-2.29	1.09e-11	4.51e-10
10456980	7.08	8.28	-2.29	1.09e-11	4.51e-10	Gm36718	predicted gene, 36718
10542310	9.85	11.15	-2.45	1.1e-11	4.56e-10	Cdkn1b	cyclin-dependent kinase inhibitor 1B
10437942	7.72	9.29	-2.96	1.11e-11	4.58e-10	Ube2v2	ubiquitin-conjugating enzyme E2 variant 2
10597573	10.6	11.65	-2.06	1.12e-11	4.61e-10	Gm10157	predicted gene 10157 [Source:MGI Symbol;Acc:MGI:3642264]
10548785	11.4	12.74	-2.54	1.12e-11	4.63e-10	Dynlt1b; Dynlt1-ps1	dynein light chain Tctex-type 1B; dynein light chain Tctex-type 1, pseuodogene 1
10358733	11.25	9.25	3.99	1.2e-11	4.94e-10	Rgl1	ral guanine nucleotide dissociation stimulator,-like 1
10517036	8.42	9.8	-2.59	1.2e-11	4.94e-10	Wdtc1	WD and tetratricopeptide repeats 1
10608659	4.39	5.5	-2.17	1.23e-11	5.02e-10
10459770	10.86	9.74	2.18	1.23e-11	5.05e-10	Gm25594	predicted gene, 25594 [Source:MGI Symbol;Acc:MGI:5455371]
10406466	8.33	9.59	-2.4	1.25e-11	5.1e-10	Tmem161b	transmembrane protein 161B
10397267	8.35	9.37	-2.03	1.27e-11	5.17e-10	Isca2	iron-sulfur cluster assembly 2 homolog (S. cerevisiae)
10529305	7.68	8.93	-2.39	1.34e-11	5.43e-10	Tmem129	transmembrane protein 129
10526181	7	8.19	-2.28	1.35e-11	5.48e-10	Gatsl2	GATS protein-like 2
10433219	9.57	10.7	-2.19	1.36e-11	5.51e-10	Naa60	N(alpha)-acetyltransferase 60, NatF catalytic subunit
10386628	7.39	8.69	-2.46	1.4e-11	5.65e-10	Natd1	N-acetyltransferase domain containing 1
10467637	8.95	10.19	-2.36	1.42e-11	5.71e-10	Arhgap19	Rho GTPase activating protein 19
10416155	8.42	9.59	-2.25	1.42e-11	5.71e-10	Kctd9	potassium channel tetramerisation domain containing 9
10433578	8.11	9.53	-2.67	1.42e-11	5.71e-10	Snn	stannin
10568363	4.81	8.32	-11.43	1.55e-11	6.18e-10
10538887	6.34	7.72	-2.6	1.62e-11	6.45e-10	Igkv2-112	immunoglobulin kappa variable 2-112
10458314	11.74	10.72	2.02	1.63e-11	6.47e-10	Tmem173	transmembrane protein 173
10494735	8.76	9.9	-2.19	1.63e-11	6.47e-10	Gdap2	ganglioside-induced differentiation-associated-protein 2
10445412	8.58	10.29	-3.26	1.64e-11	6.5e-10	Nfkbie	nuclear factor of kappa light polypeptide gene enhancer in B cells inhibitor, epsilon
10493120	8.96	7.27	3.23	1.64e-11	6.5e-10	Gpatch4	G patch domain containing 4
10540785	10.17	11.42	-2.39	1.65e-11	6.51e-10	Brk1	BRICK1, SCAR/WAVE actin-nucleating complex subunit
10390763	7.63	9.73	-4.28	1.68e-11	6.59e-10	Ccr7	chemokine (C-C motif) receptor 7
10522182	9.2	11.38	-4.54	1.7e-11	6.67e-10	Rhoh	ras homolog gene family, member H
10562461	8.26	9.89	-3.09	1.71e-11	6.71e-10	Faap24	Fanconi anemia core complex associated protein 24
10465963	6.81	7.85	-2.05	1.71e-11	6.71e-10	Lrrc10b	leucine rich repeat containing 10B
10467887	5.57	8.8	-9.37	1.73e-11	6.75e-10	Cpn1	carboxypeptidase N, polypeptide 1
10595404	6.95	8.88	-3.8	1.76e-11	6.85e-10	Fam46a	family with sequence similarity 46, member A
10603736	12.67	11.08	2.99	1.76e-11	6.85e-10	Gm25202	predicted gene, 25202 [Source:MGI Symbol;Acc:MGI:5454979]
10460392	8.62	10.33	-3.27	1.76e-11	6.85e-10	Pold4	polymerase (DNA-directed), delta 4
10474159	7.02	8.29	-2.41	1.78e-11	6.91e-10	Apip	APAF1 interacting protein
10471503	10.2	8.43	3.4	1.8e-11	6.98e-10	Gm26236	predicted gene, 26236 [Source:MGI Symbol;Acc:MGI:5456013]
10474112	9.53	10.81	-2.43	1.81e-11	7.01e-10	Traf6	TNF receptor-associated factor 6
10563108	11.78	9.72	4.16	1.82e-11	7.05e-10	Snord35a	small nucleolar RNA, C/D box 35A
10512884	6.27	4.96	2.48	1.86e-11	7.19e-10	Gm24573	predicted gene, 24573 [Source:MGI Symbol;Acc:MGI:5454350]
10497971	8.49	6.65	3.58	1.93e-11	7.42e-10	Sclt1	sodium channel and clathrin linker 1
10555303	8.71	10.76	-4.16	1.97e-11	7.56e-10	Pgm2l1	phosphoglucomutase 2-like 1
10388520	9.31	7.77	2.92	2.05e-11	7.86e-10	Glod4	glyoxalase domain containing 4
10356510	6.66	5.61	2.07	2.16e-11	8.26e-10	Iqca	IQ motif containing with AAA domain
10376885	13.12	10.71	5.31	2.17e-11	8.28e-10	Snord49b	small nucleolar RNA, C/D box 49B
10352945	9.57	10.7	-2.19	2.19e-11	8.33e-10	Gm6085	predicted gene 6085 [Source:MGI Symbol;Acc:MGI:3646770]
10547621	8.58	11.38	-6.97	2.21e-11	8.41e-10	Apobec1	apolipoprotein B mRNA editing enzyme, catalytic polypeptide 1
10590298	9.4	10.92	-2.86	2.21e-11	8.41e-10	Eif1b	eukaryotic translation initiation factor 1B
10365971	10.79	12.99	-4.58	2.22e-11	8.43e-10	Btg1	B cell translocation gene 1, anti-proliferative
10373569	13.04	11.93	2.15	2.23e-11	8.44e-10	Rpsa-ps2	ribosomal protein SA, pseudogene 2 [Source:MGI Symbol;Acc:MGI:3643356]
10384652	7.41	10.53	-8.69	2.25e-11	8.51e-10	Gm12057	predicted gene 12057 [Source:MGI Symbol;Acc:MGI:3650030]
10365590	7.54	9.3	-3.39	2.32e-11	8.74e-10	Ccdc53	coiled-coil domain containing 53
10518837	9.88	11.19	-2.48	2.35e-11	8.84e-10	Camta1	calmodulin binding transcription activator 1
10608422	8.63	9.92	-2.44	2.36e-11	8.85e-10	Gm20775	predicted gene, 20775 [Source:MGI Symbol;Acc:MGI:5434131]
10518520	7.99	9.04	-2.07	2.37e-11	8.88e-10	Ubiad1	UbiA prenyltransferase domain containing 1
10550632	7.76	8.94	-2.27	2.37e-11	8.9e-10	Opa3; Gm38499	optic atrophy 3; predicted gene, 38499
10404059	8.24	10.94	-6.49	2.45e-11	9.19e-10	Hist1h1c	histone cluster 1, H1c
10572616	8.86	10.02	-2.23	2.47e-11	9.24e-10	Dda1	DET1 and DDB1 associated 1
10347224	12.75	10.59	4.45	2.59e-11	9.63e-10	Gm25939	predicted gene, 25939 [Source:MGI Symbol;Acc:MGI:5455716]
10347220	12.75	10.59	4.45	2.59e-11	9.63e-10	Gm23444; Gm23472	predicted gene, 23444 [Source:MGI Symbol;Acc:MGI:5453221]; predicted gene, 23472 [Source:MGI Symbol;Acc:MGI:5453249]
10379650	12.75	10.59	4.45	2.59e-11	9.63e-10	Gm23444; Gm23472	predicted gene, 23444 [Source:MGI Symbol;Acc:MGI:5453221]; predicted gene, 23472 [Source:MGI Symbol;Acc:MGI:5453249]
10362275	5.6	6.69	-2.13	2.61e-11	9.68e-10	Samd3	sterile alpha motif domain containing 3
10584580	11.6	9.55	4.15	2.61e-11	9.69e-10	Snord14e; Hspa8	small nucleolar RNA, C/D box 14E; heat shock protein 8
10453830	9.81	8.76	2.06	2.64e-11	9.77e-10	Mib1	mindbomb homolog 1 (Drosophila)
10586405	8.41	9.89	-2.8	2.67e-11	9.87e-10	Spg21	spastic paraplegia 21 homolog (human)
10435617	8.26	9.49	-2.34	2.77e-11	1.02e-09	Rabl3	RAB, member RAS oncogene family-like 3
10373944	7.66	8.68	-2.04	2.78e-11	1.02e-09	Zmat5	zinc finger, matrin type 5
10456976	7.11	8.32	-2.31	2.79e-11	1.02e-09	AA684185	expressed sequence AA684185
10456986	7.11	8.32	-2.31	2.79e-11	1.02e-09
10413542	10.89	9.62	2.42	2.8e-11	1.03e-09	Tkt	transketolase
10459703	7.63	6.33	2.46	2.85e-11	1.04e-09	n-R5-8s1	nuclear encoded rRNA 5.8S 1 [Source:MGI Symbol;Acc:MGI:4421735]
10499121	12.92	11.73	2.27	2.9e-11	1.06e-09	Rps3a1	ribosomal protein S3A1
10477808	9.76	11.21	-2.72	2.97e-11	1.09e-09	Romo1	reactive oxygen species modulator 1
10561837	10.91	9.65	2.4	2.99e-11	1.09e-09	Zfp146	zinc finger protein 146
10507334	6.74	7.93	-2.28	3.08e-11	1.12e-09	Ccdc163	coiled-coil domain containing 163
10439991	10.06	11.19	-2.19	3.11e-11	1.13e-09	Tfg	Trk-fused gene
10527888	10.53	11.62	-2.13	3.15e-11	1.14e-09	Gatad1	GATA zinc finger domain containing 1
10450025	8.47	10.27	-3.47	3.18e-11	1.15e-09	March2; Hnrnpm	membrane-associated ring finger (C3HC4) 2; heterogeneous nuclear ribonucleoprotein M
10526482	9.32	10.97	-3.14	3.22e-11	1.16e-09	Polr2j	polymerase (RNA) II (DNA directed) polypeptide J
10508454	9.12	10.15	-2.04	3.24e-11	1.17e-09	Bsdc1	BSD domain containing 1
10442643	7.37	9.13	-3.39	3.29e-11	1.18e-09	Nme3; Mrps34	NME/NM23 nucleoside diphosphate kinase 3; mitochondrial ribosomal protein S34
10347222	12.71	10.56	4.43	3.37e-11	1.2e-09	Gm24497	predicted gene, 24497 [Source:MGI Symbol;Acc:MGI:5454274]
10509168	8.17	10.42	-4.75	3.48e-11	1.24e-09	E2f2	E2F transcription factor 2
10351138	8.84	7.68	2.23	3.52e-11	1.25e-09	Rpsa-ps1	ribosomal protein SA, pseudogene 1
10487371	8.59	9.6	-2.01	3.56e-11	1.27e-09	Ciao1	cytosolic iron-sulfur protein assembly 1
10428940	7.9	5.09	7.01	3.61e-11	1.28e-09
10418796	8.25	9.85	-3.03	3.63e-11	1.28e-09	Dph3	diphthamine biosynthesis 3
10464415	8.49	9.76	-2.41	3.65e-11	1.29e-09	Fam45a	family with sequence similarity 45, member A
10598586	6.53	8.69	-4.45	3.76e-11	1.32e-09	Xk	Kell blood group precursor (McLeod phenotype) homolog
10403009	5.41	9.65	-18.93	3.82e-11	1.34e-09	Ighv3-8	immunoglobulin heavy variable V3-8
10532025	12.64	11.13	2.84	3.83e-11	1.34e-09	Rps15a-ps5; Rps15a	ribosomal protein S15A, pseudogene 5; ribosomal protein S15A
10572456	9.23	10.41	-2.26	3.94e-11	1.38e-09	Jund	jun D proto-oncogene
10538875	6	7.97	-3.9	4e-11	1.4e-09	Igkv9-129	immunoglobulin kappa variable 9-129
10372503	5.53	10.19	-25.43	4.05e-11	1.41e-09	Lgr5	leucine rich repeat containing G protein coupled receptor 5
10367422	9.23	11.41	-4.53	4.07e-11	1.42e-09	Sarnp	SAP domain containing ribonucleoprotein
10593492	5.78	8.13	-5.1	4.08e-11	1.42e-09	Zc3h12c	zinc finger CCCH type containing 12C
10491730	12.53	11.37	2.24	4.09e-11	1.42e-09	Rps23; Rps23-ps1	ribosomal protein S23; ribosomal protein S23, pseudogene 1
10536369	9.9	12.07	-4.49	4.14e-11	1.44e-09	C1galt1	core 1 synthase, glycoprotein-N-acetylgalactosamine 3-beta-galactosyltransferase, 1
10415952	6.62	7.89	-2.42	4.21e-11	1.46e-09
10463112	8.38	9.39	-2.02	4.26e-11	1.47e-09	Ccnj	cyclin J
10349593	6.96	9.75	-6.9	4.47e-11	1.54e-09	Fcmr	Fc fragment of IgM receptor
10474093	6.99	8.34	-2.56	4.51e-11	1.55e-09	2810002D19Rik	RIKEN cDNA 2810002D19 gene
10566205	9.38	7.76	3.07	4.59e-11	1.58e-09	Usp17ld	ubiquitin specific peptidase 17-like D
10446214	6.32	7.46	-2.2	4.73e-11	1.62e-09	Alkbh7	alkB, alkylation repair homolog 7 (E. coli)
10432176	9.94	7.14	6.99	4.8e-11	1.64e-09	Snora34; Mir1291	small nucleolar RNA, H/ACA box 34; microRNA 1291
10354307	11.53	13.13	-3.05	4.87e-11	1.66e-09	Txn-ps1	thioredoxin, pseudogene 1
10389114	8.72	7.66	2.08	4.93e-11	1.68e-09	Nle1	notchless homolog 1 (Drosophila)
10475247	7.06	8.23	-2.24	4.95e-11	1.68e-09	Tmem62	transmembrane protein 62
10450435	10.24	11.44	-2.29	5.09e-11	1.73e-09	Csnk2b	casein kinase 2, beta polypeptide
10462100	9.37	11.47	-4.28	5.14e-11	1.75e-09	Sarnp	SAP domain containing ribonucleoprotein
10447594	11.41	12.65	-2.37	5.4e-11	1.83e-09	Dynlt1f; Dynlt1c	dynein light chain Tctex-type 1F; dynein light chain Tctex-type 1C
10596279	8.53	6.46	4.18	5.49e-11	1.86e-09	Dnajc13	DnaJ (Hsp40) homolog, subfamily C, member 13
10576726	12.78	11.59	2.28	5.51e-11	1.86e-09	Rps23-ps2	ribosomal protein S23, pseudogene 2
10582699	8.42	7.34	2.12	5.54e-11	1.87e-09	2810004N23Rik	RIKEN cDNA 2810004N23 gene
10346255	7.43	8.5	-2.09	5.79e-11	1.95e-09	Ormdl1	ORM1-like 1 (S. cerevisiae)
10548857	12.22	11.19	2.04	5.85e-11	1.97e-09	Hist4h4	histone cluster 4, H4
10575861	9.66	11.35	-3.23	5.94e-11	2e-09	Hsbp1	heat shock factor binding protein 1
10465395	6.87	7.93	-2.08	6.07e-11	2.04e-09	Ppp2r5b	protein phosphatase 2, regulatory subunit B, beta
10561078	9.05	10.13	-2.11	6.13e-11	2.05e-09	Ccdc97	coiled-coil domain containing 97
10434745	9.4	7.26	4.4	6.13e-11	2.05e-09	Gm24616	predicted gene, 24616 [Source:MGI Symbol;Acc:MGI:5454393]
10598389	8.94	10.07	-2.19	6.26e-11	2.09e-09	Wdr45	WD repeat domain 45
10398451	12.06	10.7	2.56	6.31e-11	2.11e-09	Gm6988	predicted gene 6988
10437695	6.83	8.41	-2.99	6.35e-11	2.12e-09	Gm9861; Litaf	predicted gene 9861; LPS-induced TN factor
10394978	9.62	11.53	-3.78	6.49e-11	2.16e-09	Rrm2	ribonucleotide reductase M2
10551865	8.44	9.47	-2.04	6.5e-11	2.16e-09	Alkbh6	alkB, alkylation repair homolog 6 (E. coli)
10349049	11.28	12.9	-3.09	6.53e-11	2.17e-09	Gm10193	predicted gene 10193 [Source:MGI Symbol;Acc:MGI:3708520]
10400109	8	9.19	-2.28	6.62e-11	2.2e-09	Zfp277	zinc finger protein 277
10575255	8.92	7.21	3.27	6.69e-11	2.21e-09	Pkd1l3	polycystic kidney disease 1 like 3
10582427	8.2	9.76	-2.94	6.71e-11	2.22e-09	Cbfa2t3	core-binding factor, runt domain, alpha subunit 2, translocated to, 3 (human)
10550332	9.81	12.2	-5.23	6.75e-11	2.23e-09	Slc1a5	solute carrier family 1 (neutral amino acid transporter), member 5
10525185	11.96	10.45	2.84	6.75e-11	2.23e-09	Rpl6	ribosomal protein L6
10412251	9.35	11.16	-3.49	6.78e-11	2.24e-09	Ndufs4	NADH dehydrogenase (ubiquinone) Fe-S protein 4
10524781	9.23	10.29	-2.08	6.83e-11	2.25e-09	Rab35	RAB35, member RAS oncogene family
10530516	5.66	6.79	-2.18	6.86e-11	2.26e-09	Txk	TXK tyrosine kinase
10393431	10.21	9.16	2.07	7.2e-11	2.35e-09	Tk1	thymidine kinase 1
10583316	13.01	11.55	2.75	7.33e-11	2.39e-09	Taf1d	TATA box binding protein (Tbp)-associated factor, RNA polymerase I, D
10462699	8.63	7.57	2.08	7.35e-11	2.39e-09
10498319	11.01	12.24	-2.34	7.48e-11	2.43e-09	Serp1	stress-associated endoplasmic reticulum protein 1
10371877	10.37	11.44	-2.1	7.69e-11	2.5e-09	Slc25a3	solute carrier family 25 (mitochondrial carrier, phosphate carrier), member 3
10593497	5.9	7.3	-2.65	7.77e-11	2.52e-09	Zc3h12c	zinc finger CCCH type containing 12C
10491960	6.83	5.54	2.44	7.83e-11	2.54e-09	n-R5s196	nuclear encoded rRNA 5S 196 [Source:MGI Symbol;Acc:MGI:4422061]
10413012	10.46	8.24	4.66	7.96e-11	2.57e-09	Gm25328	predicted gene, 25328 [Source:MGI Symbol;Acc:MGI:5455105]
10366161	7.8	6.63	2.25	8.04e-11	2.6e-09
10562812	10.02	12.57	-5.86	8.46e-11	2.73e-09	Spib	Spi-B transcription factor (Spi-1/PU.1 related)
10453485	8.72	5.02	12.94	8.58e-11	2.76e-09	Gm23947	predicted gene, 23947 [Source:MGI Symbol;Acc:MGI:5453724]
10389795	5.72	7.27	-2.93	8.71e-11	2.79e-09	Stxbp4	syntaxin binding protein 4
10486284	7.97	9.3	-2.53	8.85e-11	2.84e-09	Ndufaf1	NADH dehydrogenase (ubiquinone) 1 alpha subcomplex, assembly factor 1
10600500	9.06	10.39	-2.52	8.99e-11	2.87e-09	Gm15378	predicted gene 15378 [Source:MGI Symbol;Acc:MGI:3707457]
10350590	6.44	7.74	-2.46	9.01e-11	2.87e-09	Ska2l-ps	spindle and kinetochore associated complex subunit 2-like, pseudogene
10350646	10.03	11.17	-2.2	9.02e-11	2.87e-09	Edem3	ER degradation enhancer, mannosidase alpha-like 3
10508719	12.02	10.03	3.96	9.05e-11	2.88e-09	Snora16a	small nucleolar RNA, H/ACA box 16A
10394800	10.88	12.34	-2.73	9.05e-11	2.88e-09	Bnip3l-ps	BCL2/adenovirus E1B interacting protein 3-like, pseudogene
10497646	7.47	9.02	-2.92	9.11e-11	2.89e-09	Phc3	polyhomeotic-like 3 (Drosophila)
10440918	9.49	11.08	-3.03	9.17e-11	2.91e-09	Tmem50b	transmembrane protein 50B
10465209	8.74	9.82	-2.12	9.2e-11	2.91e-09	Fam89b; Sssca1	family with sequence similarity 89, member B; Sjogrens syndrome/scleroderma autoantigen 1 homolog (human)
10361708	8.17	6.6	2.98	9.25e-11	2.92e-09	Gm25682	predicted gene, 25682 [Source:MGI Symbol;Acc:MGI:5455459]
10495252	7.6	8.99	-2.62	9.44e-11	2.98e-09	Gm12497	predicted pseudogene 12497 [Source:MGI Symbol;Acc:MGI:3650111]
10583465	10.25	11.79	-2.92	9.45e-11	2.98e-09	Ubl5	ubiquitin-like 5
10559261	12.25	11.22	2.05	9.55e-11	3e-09	Cd81	CD81 antigen
10485633	6.79	8.6	-3.5	9.88e-11	3.1e-09
10521725	8.34	9.86	-2.87	1.01e-10	3.15e-09	Med28	mediator complex subunit 28
10578138	9.34	10.85	-2.85	1.03e-10	3.21e-09	Dctn6	dynactin 6
10366335	6.53	7.6	-2.1	1.04e-10	3.25e-09	Bbs10	Bardet-Biedl syndrome 10 (human)
10592850	8.38	9.73	-2.55	1.09e-10	3.4e-09	Trappc4	trafficking protein particle complex 4
10403006	4.58	5.75	-2.24	1.11e-10	3.44e-09	Ighv3-5	immunoglobulin heavy variable 3-5
10585586	10.15	11.17	-2.04	1.15e-10	3.57e-09	Ube2s	ubiquitin-conjugating enzyme E2S
10454198	5.13	6.94	-3.5	1.18e-10	3.63e-09	Rnf125	ring finger protein 125
10580169	8.15	9.18	-2.05	1.18e-10	3.65e-09	Ccdc130	coiled-coil domain containing 130
10388784	10.29	8.4	3.72	1.18e-10	3.65e-09	Snord42b	small nucleolar RNA, C/D box 42B
10576896	10.03	8.63	2.64	1.24e-10	3.81e-09	Gm9457	predicted gene 9457
10553413	10.56	9.13	2.69	1.26e-10	3.89e-09	Prmt3	protein arginine N-methyltransferase 3
10474199	11.58	10.52	2.08	1.27e-10	3.89e-09	Gm22757; Gm13875	predicted gene, 22757 [Source:MGI Symbol;Acc:MGI:5452534]; predicted gene 13875 [Source:MGI Symbol;Acc:MGI:3649350]
10355264	9.17	7.48	3.21	1.28e-10	3.92e-09	Rpl31-ps14	ribosomal protein L31, pseudogene 14
10499130	11.17	9.51	3.17	1.29e-10	3.94e-09	Rnu73b	U73B small nuclear RNA
10584435	9.26	7.9	2.56	1.3e-10	3.96e-09	Vwa5a	von Willebrand factor A domain containing 5A
10361799	7.98	9.06	-2.12	1.33e-10	4.06e-09	Adat2	adenosine deaminase, tRNA-specific 2
10597913	6.91	8.08	-2.26	1.33e-10	4.07e-09	1110059G10Rik	RIKEN cDNA 1110059G10 gene
10359190	8.66	9.87	-2.3	1.34e-10	4.09e-09	Fam20b	family with sequence similarity 20, member B
10426889	9.51	7.57	3.83	1.35e-10	4.09e-09
10352242	11.89	10.62	2.42	1.35e-10	4.11e-09	Parp1	poly (ADP-ribose) polymerase family, member 1
10465005	10.46	12.06	-3.03	1.36e-10	4.11e-09	Banf1	barrier to autointegration factor 1
10382774	7.66	8.87	-2.31	1.37e-10	4.15e-09	Ten1	TEN1 telomerase capping complex subunit
10586484	9.58	11.47	-3.7	1.38e-10	4.18e-09	Fam96a	family with sequence similarity 96, member A
10538878	6	7.67	-3.19	1.38e-10	4.18e-09	Igkv11-125	immunoglobulin kappa variable 11-125
10477644	7.23	8.91	-3.21	1.38e-10	4.18e-09	Trp53inp2	transformation related protein 53 inducible nuclear protein 2
10437934	12.06	10.56	2.84	1.42e-10	4.29e-09
10468970	8.22	9.63	-2.65	1.43e-10	4.31e-09	Phxr1	per-hexamer repeat gene 1
10554118	5.53	8.43	-7.49	1.44e-10	4.33e-09	Fam169b	family with sequence similarity 169, member B
10384179	11.1	9.69	2.66	1.44e-10	4.34e-09	Gm22457; Gm11974	predicted gene, 22457 [Source:MGI Symbol;Acc:MGI:5452234]; predicted gene 11974 [Source:MGI Symbol;Acc:MGI:3650059]
10346310	9.49	10.7	-2.31	1.46e-10	4.39e-09	Mob4	MOB family member 4, phocein
10510720	9.43	8.22	2.31	1.48e-10	4.42e-09	Rpl22	ribosomal protein L22
10376142	9.25	10.43	-2.27	1.49e-10	4.46e-09	Gm12226	predicted pseudogene 12226 [Source:MGI Symbol;Acc:MGI:3649742]
10352127	8.65	9.79	-2.2	1.5e-10	4.5e-09	Cox20	COX20 Cox2 chaperone
10498519	11.44	10.2	2.36	1.56e-10	4.65e-09	Ssr3	signal sequence receptor, gamma
10523800	6.61	8.64	-4.08	1.58e-10	4.69e-09	Olfr719-ps	olfactory receptor 719, pseudogene
10465649	7.89	8.89	-2	1.58e-10	4.71e-09	Mark2	MAP/microtubule affinity regulating kinase 2
10458226	11.73	10.32	2.66	1.62e-10	4.8e-09	Hspa9	heat shock protein 9
10519607	10.09	11.6	-2.85	1.63e-10	4.81e-09	Tmem243	transmembrane protein 243, mitochondrial
10357158	8.65	7.27	2.6	1.64e-10	4.84e-09	Ralb	v-ral simian leukemia viral oncogene homolog B (ras related)
10419073	10.38	11.41	-2.03	1.66e-10	4.9e-09	Tspan14	tetraspanin 14
10525553	8.02	10.28	-4.81	1.68e-10	4.94e-09	Gm23458	predicted gene, 23458 [Source:MGI Symbol;Acc:MGI:5453235]
10520553	9.35	10.4	-2.07	1.7e-10	4.99e-09	Tmem214	transmembrane protein 214
10503098	11.18	12.82	-3.11	1.72e-10	5.04e-09	Lyn	Yamaguchi sarcoma viral (v-yes-1) oncogene homolog
10375382	10.9	11.93	-2.04	1.72e-10	5.04e-09	Clint1	clathrin interactor 1
10441539	10.41	11.6	-2.28	1.73e-10	5.07e-09	Rnaset2b	ribonuclease T2B
10557488	7.43	8.96	-2.88	1.74e-10	5.1e-09	Tbx6	T-box 6
10551169	6.99	9.02	-4.08	1.76e-10	5.13e-09	B3gnt8	UDP-GlcNAc:betaGal beta-1,3-N-acetylglucosaminyltransferase 8
10391407	8.71	9.83	-2.18	1.77e-10	5.15e-09	Coa3	cytochrome C oxidase assembly factor 3
10432411	8.19	9.72	-2.89	1.78e-10	5.17e-09	Mcrs1	microspherule protein 1
10426042	9.33	10.54	-2.33	1.8e-10	5.24e-09	Gramd4	GRAM domain containing 4
10497285	8.56	9.8	-2.37	1.83e-10	5.3e-09	Impa1	inositol (myo)-1(or 4)-monophosphatase 1
10517421	10.83	12.31	-2.79	1.85e-10	5.36e-09	Pnrc2	proline-rich nuclear receptor coactivator 2
10603026	8.85	9.87	-2.03	1.86e-10	5.37e-09	Ctps2	cytidine 5-triphosphate synthase 2
10471108	8.92	10.05	-2.2	1.91e-10	5.52e-09	Gpr107	G protein-coupled receptor 107
10442206	7.06	8.57	-2.85	1.93e-10	5.56e-09	Zfp51	zinc finger protein 51
10412394	9.51	10.85	-2.53	1.98e-10	5.72e-09	Nnt	nicotinamide nucleotide transhydrogenase
10417068	11.93	7.6	20.06	2e-10	5.75e-09	Gm25781	predicted gene, 25781 [Source:MGI Symbol;Acc:MGI:5455558]
10548396	4.39	5.98	-3	2.04e-10	5.87e-09	Klrc3	killer cell lectin-like receptor subfamily C, member 3
10547655	10.21	8.79	2.68	2.05e-10	5.89e-09
10444386	8.03	9.17	-2.19	2.06e-10	5.91e-09	Gpsm3; Pbx2	G-protein signalling modulator 3 (AGS3-like, C. elegans); pre B cell leukemia homeobox 2
10441064	8.84	10.23	-2.63	2.08e-10	5.96e-09	Dscr3	Down syndrome critical region gene 3
10396074	10.74	9.62	2.17	2.12e-10	6.07e-09	Mgat2	mannoside acetylglucosaminyltransferase 2
10425046	9.01	7.91	2.15	2.15e-10	6.13e-09
10402063	9.06	10.63	-2.96	2.17e-10	6.18e-09	Foxn3	forkhead box N3
10346634	11.08	9.29	3.46	2.18e-10	6.18e-09	Nop58	NOP58 ribonucleoprotein
10449236	8.17	6.79	2.6	2.22e-10	6.29e-09	Nme4	NME/NM23 nucleoside diphosphate kinase 4
10344705	6.81	8.11	-2.47	2.22e-10	6.3e-09
10528484	10.46	9.05	2.65	2.25e-10	6.36e-09	Srpk2	serine/arginine-rich protein specific kinase 2
10474588	8.16	9.89	-3.34	2.29e-10	6.46e-09	Emc7	ER membrane protein complex subunit 7
10593015	5.79	7.29	-2.81	2.3e-10	6.47e-09	Cd3g	CD3 antigen, gamma polypeptide
10411646	8.09	9.24	-2.22	2.34e-10	6.6e-09	Gtf2h2	general transcription factor II H, polypeptide 2
10571321	8.48	7.38	2.14	2.37e-10	6.66e-09	Ppp1r3b	protein phosphatase 1, regulatory (inhibitor) subunit 3B
10479172	9.48	8.24	2.36	2.37e-10	6.66e-09	Gm14439	predicted gene 14439 [Source:MGI Symbol;Acc:MGI:3652090]
10429926	7.19	8.54	-2.56	2.42e-10	6.77e-09	Dgat1	diacylglycerol O-acyltransferase 1
10607933	9.08	10.22	-2.2	2.43e-10	6.8e-09	Hccs	holocytochrome c synthetase
10594774	11	12.49	-2.82	2.48e-10	6.93e-09	Ccnb2	cyclin B2
10401803	7.65	6.46	2.27	2.56e-10	7.15e-09	Mir3068	microRNA 3068
10389300	7.63	9.36	-3.31	2.62e-10	7.28e-09	Dhrs11	dehydrogenase/reductase (SDR family) member 11
10488195	10.3	9.2	2.13	2.66e-10	7.38e-09	Rrbp1	ribosome binding protein 1
10398599	11.12	9.78	2.54	2.66e-10	7.38e-09	Rps19-ps6	ribosomal protein S19, pseudogene 6
10449807	5.57	6.63	-2.1	2.7e-10	7.47e-09	Ephx3	epoxide hydrolase 3
10395816	10.42	11.85	-2.69	2.71e-10	7.5e-09	Psma6	proteasome (prosome, macropain) subunit, alpha type 6
10502510	8.78	11.74	-7.79	2.78e-10	7.68e-09	Lmo4	LIM domain only 4
10559676	10.06	11.07	-2.01	2.82e-10	7.77e-09
10549532	5.38	7.94	-5.88	2.97e-10	8.17e-09	Gm23462	predicted gene, 23462 [Source:MGI Symbol;Acc:MGI:5453239]
10488929	9.34	10.48	-2.2	3.08e-10	8.46e-09	Eif6	eukaryotic translation initiation factor 6
10421526	9.34	10.81	-2.77	3.23e-10	8.84e-09	Rb1	retinoblastoma 1
10552406	6.56	10.43	-14.66	3.32e-10	9.09e-09	Nkg7	natural killer cell group 7 sequence
10369252	8.27	6.7	2.98	3.34e-10	9.12e-09	2010-09-01	septin 10
10531928	8.38	7.08	2.46	3.36e-10	9.15e-09
10420155	9.12	10.27	-2.22	3.39e-10	9.22e-09	Dhrs1	dehydrogenase/reductase (SDR family) member 1
10499454	8.52	9.65	-2.19	3.42e-10	9.3e-09	Dap3	death associated protein 3
10424779	9.14	11.23	-4.24	3.56e-10	9.64e-09
10350684	10.89	12	-2.16	3.59e-10	9.73e-09	Arpc5	actin related protein 2/3 complex, subunit 5
10414113	9.94	8.5	2.71	3.63e-10	9.81e-09	Wapl	WAPL cohesin release factor
10567213	11.9	10.62	2.43	3.65e-10	9.82e-09
10448182	12.82	10.92	3.74	3.65e-10	9.82e-09	Gm26384	predicted gene, 26384 [Source:MGI Symbol;Acc:MGI:5456161]
10348299	7.16	8.59	-2.7	3.66e-10	9.84e-09
10422052	7.81	9.59	-3.44	3.75e-10	1e-08	Commd6	COMM domain containing 6
10492957	7.39	8.68	-2.44	3.82e-10	1.02e-08	Cd1d2	CD1d2 antigen
10391752	6.44	7.82	-2.6	3.84e-10	1.03e-08	Psmb5-ps	proteasome (prosome, macropain) subunit, beta type 5, pseudogene
10604232	6.91	5.17	3.36	3.86e-10	1.03e-08	Gm26437	predicted gene, 26437 [Source:MGI Symbol;Acc:MGI:5456214]
10396849	8.3	6.73	2.96	3.88e-10	1.03e-08	Rad51b	RAD51 homolog B
10596135	7.8	6.55	2.37	3.89e-10	1.04e-08	n-R5s89	nuclear encoded rRNA 5S 89 [Source:MGI Symbol;Acc:MGI:4421937]
10482177	9.35	11.31	-3.89	4.05e-10	1.07e-08	Strbp	spermatid perinuclear RNA binding protein
10479948	6.48	7.68	-2.28	4.1e-10	1.09e-08	Celf2	CUGBP, Elav-like family member 2
10519324	12.7	10.8	3.74	4.1e-10	1.09e-08	Cdk6	cyclin-dependent kinase 6
10349832	9.1	7.56	2.91	4.2e-10	1.11e-08	Gm29257	predicted gene 29257 [Source:MGI Symbol;Acc:MGI:5579963]
10500295	9.54	10.86	-2.5	4.23e-10	1.12e-08	Plekho1	pleckstrin homology domain containing, family O member 1
10519321	12.02	10.64	2.6	4.25e-10	1.12e-08	Gm15772; Rpl26	ribosomal protein L26 pseudogene; ribosomal protein L26
10607089	8.88	10.4	-2.87	4.27e-10	1.12e-08	Acsl4	acyl-CoA synthetase long-chain family member 4
10516103	11.13	9.82	2.49	4.32e-10	1.14e-08	Macf1	microtubule-actin crosslinking factor 1
10415248	10.33	8.76	2.98	4.35e-10	1.14e-08	Pck2	phosphoenolpyruvate carboxykinase 2 (mitochondrial)
10388154	7.62	9.29	-3.2	4.41e-10	1.16e-08	Med31	mediator complex subunit 31
10584752	12.27	11.2	2.1	4.42e-10	1.16e-08	Rps25	ribosomal protein S25
10489364	9.29	10.4	-2.16	4.43e-10	1.16e-08	Oser1	oxidative stress responsive serine rich 1
10553533	6.39	7.93	-2.91	4.47e-10	1.17e-08	Gm6181	predicted pseudogene 6181 [Source:MGI Symbol;Acc:MGI:3646422]
10595439	8.86	7.76	2.15	4.55e-10	1.19e-08	Gm22830	predicted gene, 22830 [Source:MGI Symbol;Acc:MGI:5452607]
10494415	8.91	7.73	2.26	4.56e-10	1.19e-08	Gm24136	predicted gene, 24136 [Source:MGI Symbol;Acc:MGI:5453913]
10384145	10.16	12.09	-3.82	4.68e-10	1.22e-08	H2afv	H2A histone family, member V
10422701	12.92	11.9	2.03	4.73e-10	1.23e-08	Rpl37	ribosomal protein L37
10465215	8.31	9.73	-2.67	4.74e-10	1.23e-08	Sssca1; Fam89b	Sjogrens syndrome/scleroderma autoantigen 1 homolog (human); family with sequence similarity 89, member B
10456346	9.52	10.91	-2.63	4.77e-10	1.24e-08	Sec11c	SEC11 homolog C, signal peptidase complex subunit
10544383	5.67	6.83	-2.23	4.84e-10	1.25e-08	Kel	Kell blood group
10377689	10.88	12.33	-2.71	4.89e-10	1.26e-08	Gabarap	gamma-aminobutyric acid receptor associated protein
10470314	9.58	7.85	3.32	4.99e-10	1.29e-08	Gm23969	predicted gene, 23969 [Source:MGI Symbol;Acc:MGI:5453746]
10551347	7.73	10.48	-6.7	5e-10	1.29e-08	Blvrb	biliverdin reductase B (flavin reductase (NADPH))
10496023	7.92	9.97	-4.15	5.01e-10	1.29e-08	Casp6	caspase 6
10483679	8.35	11.13	-6.87	5.09e-10	1.3e-08	Gpr155	G protein-coupled receptor 155
10500268	8.77	10.31	-2.91	5.15e-10	1.32e-08	Mrps21	mitochondrial ribosomal protein S21
10529581	9.84	11.13	-2.44	5.38e-10	1.37e-08	Mrfap1	Morf4 family associated protein 1
10392087	10.26	9.21	2.08	5.45e-10	1.39e-08	Ccdc47; Strada	coiled-coil domain containing 47; STE20-related kinase adaptor alpha
10549546	9.28	10.76	-2.78	5.46e-10	1.39e-08	Ndufa3	NADH dehydrogenase (ubiquinone) 1 alpha subcomplex, 3
10578193	9.93	10.99	-2.08	5.54e-10	1.41e-08	Eri1	exoribonuclease 1
10449893	10.6	9.48	2.17	5.55e-10	1.41e-08	Rasal3	RAS protein activator like 3
10457872	9.39	8.14	2.38	5.64e-10	1.43e-08	Slc39a6	solute carrier family 39 (metal ion transporter), member 6
10373814	10.44	9.3	2.2	5.71e-10	1.44e-08	Pes1	pescadillo homolog 1, containing BRCT domain (zebrafish)
10441342	9.42	10.45	-2.04	5.72e-10	1.45e-08	Gm5479	predicted gene 5479 [Source:MGI Symbol;Acc:MGI:3643380]
10515974	7.58	8.72	-2.21	5.85e-10	1.47e-08	Nfyc	nuclear transcription factor-Y gamma
10607738	5.18	6.27	-2.13	5.86e-10	1.48e-08	Car5b	carbonic anhydrase 5b, mitochondrial
10379646	9.53	8.31	2.34	5.88e-10	1.48e-08	Slfn3	schlafen 3
10388682	7.72	9.1	-2.6	5.95e-10	1.5e-08	Taok1	TAO kinase 1
10374185	9.93	11.16	-2.35	6.01e-10	1.51e-08	Ccm2	cerebral cavernous malformation 2
10365242	8.35	9.7	-2.54	6.06e-10	1.52e-08	Hcfc2	host cell factor C2
10473160	8.12	9.49	-2.59	6.22e-10	1.55e-08	Ssfa2	sperm specific antigen 2
10350113	9.2	10.55	-2.55	6.26e-10	1.56e-08	Arl8a	ADP-ribosylation factor-like 8A
10448748	9.36	10.52	-2.22	6.75e-10	1.67e-08	Nubp2	nucleotide binding protein 2
10545226	5.81	6.9	-2.14	6.84e-10	1.69e-08	Igkv1-35	immunoglobulin kappa variable 1-35
10358726	7.44	8.78	-2.53	6.89e-10	1.7e-08	Tsen15	tRNA splicing endonuclease 15 homolog (S. cerevisiae)
10457920	12.1	10.8	2.47	6.94e-10	1.71e-08
10486710	8.11	9.54	-2.69	7.33e-10	1.8e-08	Lcmt2	leucine carboxyl methyltransferase 2
10586168	12.25	10.17	4.23	7.49e-10	1.84e-08	Snord16a	small nucleolar RNA, C/D box 16A
10399470	7.83	11.17	-10.16	7.76e-10	1.9e-08	Trib2	tribbles homolog 2 (Drosophila)
10353004	9.19	11.29	-4.26	7.86e-10	1.92e-08	Cks2	CDC28 protein kinase regulatory subunit 2
10586773	8.42	9.58	-2.24	7.97e-10	1.94e-08	Gtf2a2	general transcription factor II A, 2
10494509	7.48	8.56	-2.11	7.98e-10	1.94e-08	Pias3	protein inhibitor of activated STAT 3
10535732	5.68	6.89	-2.31	8.07e-10	1.96e-08	Gpr12	G-protein coupled receptor 12
10579828	12.1	10.96	2.21	8.17e-10	1.99e-08	Gm2225	predicted gene 2225
10490294	10.8	9.68	2.17	8.22e-10	1.99e-08	Gm14325; Gm4724; Gm14391	predicted gene 14325; predicted gene 4724; predicted gene 14391
10452980	9.84	8.08	3.4	8.32e-10	2.01e-08	Eif2ak2	eukaryotic translation initiation factor 2-alpha kinase 2
10384100	12.41	11.16	2.37	8.34e-10	2.02e-08	Rps15a-ps6; Rps15a	ribosomal protein S15A, pseudogene 6; ribosomal protein S15A
10345967	7.91	6.77	2.21	8.46e-10	2.04e-08	Bivm	basic, immunoglobulin-like variable motif containing
10431424	10.25	8.79	2.75	8.48e-10	2.04e-08	Plxnb2	plexin B2
10594480	8.4	9.62	-2.33	8.61e-10	2.07e-08	Rab11a	RAB11A, member RAS oncogene family
10431585	6.87	8.28	-2.65	8.65e-10	2.08e-08	Chkb; ChkbCpt1b	choline kinase beta; Chkb-Cpt1b readthrough transcript (NMD candidate)
10445688	9.55	11.24	-3.22	8.67e-10	2.08e-08	Ccnd3	cyclin D3
10381096	9.94	8.27	3.16	8.7e-10	2.09e-08	Igfbp4	insulin-like growth factor binding protein 4
10438109	9.67	10.74	-2.1	8.81e-10	2.11e-08	Ube2l3	ubiquitin-conjugating enzyme E2L 3
10559606	7.76	8.94	-2.28	8.82e-10	2.11e-08	Tmem86b	transmembrane protein 86B
10527571	8.31	9.36	-2.07	8.82e-10	2.11e-08	Gm6054	predicted gene 6054 [Source:MGI Symbol;Acc:MGI:3645581]
10380297	7.98	9.07	-2.12	8.91e-10	2.12e-08	Cox11	cytochrome c oxidase assembly protein 11
10346867	12.32	11.23	2.12	8.99e-10	2.14e-08	Eef1b2	eukaryotic translation elongation factor 1 beta 2
10529515	7.59	8.6	-2.01	9.04e-10	2.15e-08	Sorcs2	sortilin-related VPS10 domain containing receptor 2
10405427	11.17	12.51	-2.53	9.15e-10	2.17e-08	Prelid1	PRELI domain containing 1
10487021	6.13	9.81	-12.88	9.19e-10	2.18e-08	Slc30a4	solute carrier family 30 (zinc transporter), member 4
10591735	8.63	10.56	-3.83	9.28e-10	2.2e-08	Elof1	elongation factor 1 homolog (ELF1, S. cerevisiae)
10481101	10.57	9.12	2.72	9.5e-10	2.24e-08	Snora43; Snhg7	small nucleolar RNA, H/ACA box 43; small nucleolar RNA host gene 7
10412900	6.64	7.8	-2.23	9.56e-10	2.25e-08	Nkiras1	NFKB inhibitor interacting Ras-like protein 1
10567211	11.65	10.05	3.01	9.61e-10	2.26e-08
10451851	4.79	7.18	-5.26	9.62e-10	2.26e-08
10505839	6.93	5.24	3.23	9.76e-10	2.29e-08	Gm26566	predicted gene, 26566 [Source:MGI Symbol;Acc:MGI:5477060]
10439915	8.1	6.95	2.22	9.88e-10	2.32e-08	Gm22459	predicted gene, 22459 [Source:MGI Symbol;Acc:MGI:5452236]
10582890	5.93	9.29	-10.3	9.95e-10	2.33e-08	Gm10719	predicted gene 10719 [Source:MGI Symbol;Acc:MGI:3641690]
10473230	8.37	9.68	-2.47	1.01e-09	2.35e-08	Nup35	nucleoporin 35
10501286	7.74	8.76	-2.03	1.01e-09	2.35e-08	Atxn7l2; Sypl2	ataxin 7-like 2; synaptophysin-like 2
10402986	7.22	9.36	-4.42	1.01e-09	2.36e-08
10583697	10.94	12.61	-3.19	1.03e-09	2.4e-08	Smarca4	SWI/SNF related, matrix associated, actin dependent regulator of chromatin, subfamily a, member 4
10545086	7.32	10.17	-7.21	1.04e-09	2.42e-08	Snca	synuclein, alpha
10392142	11.5	13.29	-3.46	1.1e-09	2.54e-08	Cd79b	CD79B antigen
10417887	6.82	7.92	-2.15	1.12e-09	2.58e-08	Mss51	MSS51 mitochondrial translational activator
10347931	9.04	7.36	3.2	1.14e-09	2.63e-08	G530012D18Rik	RIKEN cDNA G530012D1 gene [Source:MGI Symbol;Acc:MGI:3642025]
10590267	9.05	6.75	4.91	1.21e-09	2.78e-08	Snora62	small nucleolar RNA, H/ACA box 62
10390505	9.3	7.64	3.15	1.22e-09	2.79e-08	Snora21	small nucleolar RNA, H/ACA box 21
10423498	9.66	10.94	-2.42	1.22e-09	2.79e-08	Dap	death-associated protein
10603005	8.72	7.44	2.43	1.22e-09	2.8e-08	Gm15204	predicted gene 15204 [Source:MGI Symbol;Acc:MGI:3648402]
10465089	7.04	8.24	-2.29	1.25e-09	2.85e-08	Snx32	sorting nexin 32
10351971	6.42	8.45	-4.1	1.26e-09	2.86e-08	Fmn2	formin 2
10545780	7.26	8.3	-2.06	1.26e-09	2.87e-08	Exoc6b	exocyst complex component 6B
10504831	9.86	8.24	3.07	1.28e-09	2.9e-08	Sec61b	Sec61 beta subunit
10438069	7.43	8.58	-2.23	1.31e-09	2.95e-08	Gm9974	predicted gene 9974 [Source:MGI Symbol;Acc:MGI:3708610]
10449687	6.16	7.23	-2.1	1.31e-09	2.97e-08	Rsph1	radial spoke head 1 homolog (Chlamydomonas)
10466923	11.86	10.47	2.62	1.33e-09	2.99e-08	Gm10136	predicted pseudogene 10136 [Source:MGI Symbol;Acc:MGI:3704242]
10408220	5.48	6.81	-2.51	1.34e-09	3.02e-08	Hist1h2ac	histone cluster 1, H2ac
10349782	7.22	8.24	-2.04	1.34e-09	3.02e-08	Nuak2	NUAK family, SNF1-like kinase, 2
10406205	9.8	8.73	2.09	1.35e-09	3.03e-08	Erap1	endoplasmic reticulum aminopeptidase 1
10513195	11.93	13.24	-2.47	1.35e-09	3.03e-08	Txn1	thioredoxin 1
10563014	9.93	8.64	2.46	1.37e-09	3.08e-08	Prmt1	protein arginine N-methyltransferase 1
10445746	9.22	6.42	6.95	1.38e-09	3.08e-08	Trem1	triggering receptor expressed on myeloid cells 1
10520388	7.95	9.25	-2.46	1.39e-09	3.1e-08	Rbm33	RNA binding motif protein 33
10507885	8.38	9.41	-2.04	1.39e-09	3.12e-08	Mycbp	c-myc binding protein
10460312	8.37	9.88	-2.85	1.39e-09	3.12e-08	Cdk2ap2	CDK2-associated protein 2
10408044	10.2	11.57	-2.58	1.42e-09	3.16e-08	LOC102641600	cytochrome c oxidase subunit 5B, mitochondrial
10428441	7.87	9.08	-2.31	1.43e-09	3.2e-08	Gm5471	predicted pseudogene 5471 [Source:MGI Symbol;Acc:MGI:3648310]
10499160	7.32	9.15	-3.56	1.47e-09	3.28e-08	Cd1d1	CD1d1 antigen
10410995	8.12	5.89	4.68	1.56e-09	3.46e-08	Rasgrf2	RAS protein-specific guanine nucleotide-releasing factor 2
10510462	10.77	12.51	-3.33	1.57e-09	3.48e-08	Trmt112-ps2	tRNA methyltransferase 11-2, pseudogene 2
10532921	7.31	6.29	2.02	1.61e-09	3.56e-08	Gm10401	predicted gene 10401 [Source:MGI Symbol;Acc:MGI:3704254]
10414767	11.09	9.88	2.31	1.61e-09	3.56e-08	Rps19-ps2; Rps19-ps1	ribosomal protein S19, pseudogene 2; ribosomal protein S19, pseudogene 1
10414874	11.09	9.88	2.31	1.61e-09	3.56e-08	Rps19-ps2; Rps19-ps1	ribosomal protein S19, pseudogene 2; ribosomal protein S19, pseudogene 1
10491820	7.05	8.4	-2.55	1.63e-09	3.59e-08	Gm2011; 3110057O12Rik	predicted gene 2011; RIKEN cDNA 3110057O12 gene
10552276	9.75	11.05	-2.47	1.65e-09	3.63e-08	Gm2058	predicted gene 2058 [Source:MGI Symbol;Acc:MGI:3805010]
10568586	9.33	10.97	-3.13	1.69e-09	3.71e-08	Fam53b	family with sequence similarity 53, member B
10463695	6.75	7.84	-2.12	1.72e-09	3.78e-08	Borcs7	BLOC-1 related complex subunit 7
10529425	9.24	8.03	2.32	1.78e-09	3.9e-08	Nop14	NOP14 nucleolar protein
10468885	7.05	6.04	2.02	1.81e-09	3.96e-08	Zfp950	zinc finger protein 950
10425018	12.35	11.19	2.24	1.82e-09	3.97e-08	Rpl8	ribosomal protein L8
10375713	8.59	7.43	2.22	1.83e-09	4e-08	Mgat4b	mannoside acetylglucosaminyltransferase 4, isoenzyme B
10552260	6.52	5.14	2.6	1.85e-09	4.03e-08	Gm25671; Gm25286	predicted gene, 25671 [Source:MGI Symbol;Acc:MGI:5455448]; predicted gene, 25286 [Source:MGI Symbol;Acc:MGI:5455063]
10345141	8.02	9.18	-2.23	1.86e-09	4.05e-08	Lmbrd1	LMBR1 domain containing 1
10544540	9.99	8.32	3.18	1.86e-09	4.05e-08	Rpl35a-ps7	ribosomal protein L35A, pseudogene 7
10592162	8.05	6.91	2.19	1.86e-09	4.05e-08	Gm10105	predicted pseudogene 10105 [Source:MGI Symbol;Acc:MGI:3641746]
10377368	10.62	9.27	2.54	1.87e-09	4.06e-08	Rpl26	ribosomal protein L26
10531284	10.76	12.51	-3.36	1.91e-09	4.14e-08
10453178	6.25	7.95	-3.24	1.94e-09	4.2e-08	Map4k3	mitogen-activated protein kinase kinase kinase kinase 3
10431017	7.56	8.89	-2.52	1.95e-09	4.21e-08	Ttll1	tubulin tyrosine ligase-like 1
10531208	8.6	10.04	-2.72	1.95e-09	4.21e-08	Cox18	cytochrome c oxidase assembly protein 18
10436348	10.24	9.22	2.03	1.97e-09	4.24e-08	Tomm70a	translocase of outer mitochondrial membrane 70 homolog A (yeast)
10466835	6.25	4.85	2.65	2.01e-09	4.33e-08	Mir3084-1; Gm38437; Snora19	microRNA 3084-1; predicted gene, 38437; small nucleolar RNA, H/ACA box 19
10468851	6.25	4.85	2.65	2.01e-09	4.33e-08	Mir3084-1; Gm38437; Snora19	microRNA 3084-1; predicted gene, 38437; small nucleolar RNA, H/ACA box 19
10523001	9.15	10.18	-2.04	2.03e-09	4.36e-08	Mob1b	MOB kinase activator 1B
10564520	9.02	7.46	2.94	2.07e-09	4.43e-08	Gm23795	predicted gene, 23795 [Source:MGI Symbol;Acc:MGI:5453572]
10394735	11.59	10.05	2.9	2.09e-09	4.46e-08	Pdia6	protein disulfide isomerase associated 6
10482059	10.46	9.2	2.39	2.1e-09	4.49e-08	Ggta1	glycoprotein galactosyltransferase alpha 1, 3
10461898	9.7	11.21	-2.84	2.2e-09	4.67e-08	Rfk	riboflavin kinase
10582916	5.91	9.78	-14.62	2.2e-09	4.67e-08	Gm17535	predicted gene, 17535 [Source:MGI Symbol;Acc:MGI:4937169]
10505071	7.08	5.94	2.21	2.24e-09	4.74e-08	Tmem38b	transmembrane protein 38B
10542722	12.72	11.67	2.08	2.25e-09	4.77e-08	Rps25-ps1	ribosomal protein S25, pseudogene 1
10361250	6.51	7.7	-2.28	2.26e-09	4.78e-08	Camk1g	calcium/calmodulin-dependent protein kinase I gamma
10475264	8.7	10.07	-2.59	2.28e-09	4.82e-08	Ccndbp1	cyclin D-type binding-protein 1
10582888	6.08	10.84	-27.04	2.31e-09	4.88e-08	Gm10719; Gm10721	predicted gene 10719 [Source:MGI Symbol;Acc:MGI:3641690]; predicted gene 10721 [Source:MGI Symbol;Acc:MGI:3641688]
10549504	6.43	8.28	-3.6	2.32e-09	4.89e-08	Dennd5b	DENN/MADD domain containing 5B
10564869	8.47	9.9	-2.7	2.37e-09	5e-08	Cib1	calcium and integrin binding 1 (calmyrin)
10551724	8.52	9.59	-2.1	2.4e-09	5.05e-08	Yif1b	Yip1 interacting factor homolog B (S. cerevisiae)
10375820	9.66	10.84	-2.26	2.42e-09	5.07e-08	Clk4	CDC like kinase 4
10360983	9.73	11.7	-3.91	2.46e-09	5.16e-08	Gm3837; Pdcd5	predicted gene 3837; programmed cell death 5
10437160	7.31	9.46	-4.45	2.49e-09	5.21e-08	Ets2	E26 avian leukemia oncogene 2, 3 domain
10474073	6.95	8.61	-3.17	2.51e-09	5.24e-08
10556242	11.12	9.6	2.86	2.54e-09	5.29e-08	Gm25636	predicted gene, 25636 [Source:MGI Symbol;Acc:MGI:5455413]
10438570	7.04	8.04	-2	2.55e-09	5.3e-08	Magef1	melanoma antigen family F, 1
10577623	9.16	10.24	-2.1	2.55e-09	5.3e-08	Gins4	GINS complex subunit 4 (Sld5 homolog)
10526687	8.2	9.33	-2.19	2.59e-09	5.37e-08	Ppp1r35	protein phosphatase 1, regulatory subunit 35
10438400	9.13	10.7	-2.96	2.62e-09	5.43e-08	Mrpl40	mitochondrial ribosomal protein L40
10355115	10.63	11.8	-2.24	2.63e-09	5.45e-08	Gm11605	predicted gene 11605 [Source:MGI Symbol;Acc:MGI:3651339]
10384654	7.45	8.87	-2.68	2.64e-09	5.45e-08	Gm12058	predicted gene 12058 [Source:MGI Symbol;Acc:MGI:3652312]
10374998	6.37	7.47	-2.15	2.65e-09	5.48e-08	Gpr75	G protein-coupled receptor 75
10567131	8.48	9.75	-2.42	2.73e-09	5.62e-08	Nup35	nucleoporin 35
10363163	8.49	9.58	-2.13	2.77e-09	5.69e-08	Asf1a	anti-silencing function 1A histone chaperone
10587486	12.26	10.79	2.77	2.84e-09	5.8e-08	Gm9531	predicted gene 9531 [Source:MGI Symbol;Acc:MGI:3779940]
10406672	8.07	9.21	-2.19	2.84e-09	5.81e-08	Arsb	arylsulfatase B
10455015	8.14	6.19	3.86	2.87e-09	5.86e-08	Vaultrc5	vault RNA component 5
10493189	8.03	9.51	-2.78	2.88e-09	5.86e-08	Mef2d	myocyte enhancer factor 2D
10589723	7.47	8.71	-2.36	2.88e-09	5.86e-08	Lrrfip2	leucine rich repeat (in FLII) interacting protein 2
10450519	9.14	10.4	-2.4	2.91e-09	5.9e-08	Tcf19	transcription factor 19
10424404	8.07	6.73	2.54	2.91e-09	5.9e-08	Pvt1	plasmacytoma variant translocation 1
10490544	9.23	10.3	-2.1	2.94e-09	5.96e-08	Ythdf1	YTH domain family 1
10452879	8.41	6.81	3.02	2.97e-09	6.01e-08	Nlrc4	NLR family, CARD domain containing 4
10580875	8.25	9.31	-2.08	2.98e-09	6.04e-08	Cfap20	cilia and flagella associated protein 20
10346876	7.4	6.21	2.28	3.03e-09	6.12e-08	Snora41	small nucleolar RNA, H/ACA box 41
10459071	6.15	8.7	-5.86	3.1e-09	6.24e-08	Smim3	small integral membrane protein 3
10458086	8.99	10.03	-2.05	3.12e-09	6.28e-08	Gm10548	ribosomal protein L29 pseudogene
10543686	9.55	10.84	-2.45	3.15e-09	6.32e-08	Ube2h	ubiquitin-conjugating enzyme E2H
10375229	8.21	6.53	3.2	3.16e-09	6.33e-08
10356593	8.46	9.65	-2.28	3.17e-09	6.34e-08	Hes6	hairy and enhancer of split 6
10547009	8.79	9.83	-2.06	3.22e-09	6.42e-08	Vgll4	vestigial like 4 (Drosophila)
10460255	11.21	9.74	2.78	3.23e-09	6.43e-08	Aldh3b3	aldehyde dehydrogenase 3 family, member B3
10545215	6.29	9.95	-12.62	3.23e-09	6.43e-08	Igkv12-46	immunoglobulin kappa variable 12-46
10608698	9.73	10.8	-2.1	3.23e-09	6.44e-08
10350977	9.5	10.86	-2.57	3.24e-09	6.44e-08	4930523C07Rik	RIKEN cDNA 4930523C07 gene
10396068	7.14	8.57	-2.7	3.28e-09	6.52e-08	Lrr1	leucine rich repeat protein 1
10595171	6.2	5.17	2.03	3.31e-09	6.57e-08	Mb21d1	Mab-21 domain containing 1
10605055	7.25	8.36	-2.16	3.32e-09	6.58e-08	Haus7	HAUS augmin-like complex, subunit 7
10382956	8.19	9.21	-2.02	3.36e-09	6.65e-08	Tmc8	transmembrane channel-like gene family 8
10411454	10.08	8.65	2.71	3.36e-09	6.65e-08	Gm10320	predicted pseudogene 10320 [Source:MGI Symbol;Acc:MGI:3642323]
10597648	8.82	10.09	-2.42	3.38e-09	6.69e-08	Myd88	myeloid differentiation primary response gene 88
10495343	6.68	7.97	-2.45	3.4e-09	6.7e-08	Wdr47	WD repeat domain 47
10375343	9.34	10.37	-2.03	3.48e-09	6.86e-08	Rnf145	ring finger protein 145
10469358	8.49	5.72	6.82	3.48e-09	6.87e-08	Mrc1	mannose receptor, C type 1
10594802	7.53	9.16	-3.1	3.5e-09	6.89e-08	Fam63b	family with sequence similarity 63, member B
10352514	10.5	9.45	2.07	3.58e-09	7.03e-08	Eprs	glutamyl-prolyl-tRNA synthetase
10559820	7.19	8.3	-2.17	3.59e-09	7.04e-08	Zfp954	zinc finger protein 954
10420385	7.75	6.46	2.45	3.6e-09	7.05e-08	N6amt2	N-6 adenine-specific DNA methyltransferase 2 (putative)
10440964	8.3	9.36	-2.08	3.67e-09	7.18e-08	Cryzl1	crystallin, zeta (quinone reductase)-like 1
10479228	11.09	9.62	2.77	3.67e-09	7.18e-08	Etohi1	ethanol induced 1
10368144	8.16	10.03	-3.63	3.69e-09	7.21e-08	Tnfaip3	tumor necrosis factor, alpha-induced protein 3
10409709	8.7	10.01	-2.47	3.71e-09	7.23e-08	Mir7-1	microRNA 7-1
10536390	8.45	10.02	-2.98	3.73e-09	7.25e-08	Glcci1; Umad1	glucocorticoid induced transcript 1; UMAP1-MVP12 associated (UMA) domain containing 1
10509275	12.73	11.66	2.09	3.75e-09	7.28e-08	Rpl31-ps10	ribosomal protein L31, pseudogene 10
10475199	9.81	10.91	-2.15	3.79e-09	7.35e-08	Snap23	synaptosomal-associated protein 23
10447515	10.18	9.04	2.19	3.84e-09	7.45e-08	U2af1	U2 small nuclear ribonucleoprotein auxiliary factor (U2AF) 1
10445729	7.96	9.36	-2.64	3.84e-09	7.45e-08	Tfeb	transcription factor EB
10488482	9.19	10.77	-3	4.02e-09	7.76e-08	Acss1	acyl-CoA synthetase short-chain family member 1
10453734	8.77	7.75	2.03	4.05e-09	7.81e-08
10574149	11.36	9.44	3.79	4.07e-09	7.84e-08	Nlrc5	NLR family, CARD domain containing 5
10384349	9.35	10.63	-2.44	4.22e-09	8.1e-08	Gm11993	predicted gene 11993 [Source:MGI Symbol;Acc:MGI:3651126]
10571241	6.36	7.45	-2.12	4.23e-09	8.11e-08	Purg	purine-rich element binding protein G
10401335	8.44	9.75	-2.47	4.26e-09	8.16e-08	Med6	mediator complex subunit 6
10486166	8.61	9.65	-2.05	4.28e-09	8.2e-08	Ccdc32	coiled-coil domain containing 32
10407040	7.63	8.84	-2.31	4.37e-09	8.35e-08
10532984	10.08	11.47	-2.62	4.43e-09	8.45e-08	Dynll1	dynein light chain LC8-type 1
10512063	9.06	7.02	4.11	4.45e-09	8.48e-08	Gm25581	predicted gene, 25581 [Source:MGI Symbol;Acc:MGI:5455358]
10578647	7.62	6.27	2.56	4.51e-09	8.59e-08
10436983	7.21	8.31	-2.14	4.55e-09	8.65e-08	Dopey2	dopey family member 2
10371904	6.97	7.99	-2.03	4.61e-09	8.76e-08
10374485	9.79	10.84	-2.07	4.68e-09	8.87e-08	Peli1; Gm40824	pellino 1; predicted gene, 40824
10566804	8.82	9.94	-2.16	4.68e-09	8.87e-08	Tmem9b	TMEM9 domain family, member B
10507931	6.75	8	-2.39	4.76e-09	9e-08	Mir697	microRNA 697
10387757	8.35	9.66	-2.48	4.78e-09	9.04e-08	Elp5	elongator acetyltransferase complex subunit 5
10450819	7.99	9.81	-3.55	4.94e-09	9.33e-08	Znrd1	zinc ribbon domain containing, 1
10598238	7.72	6.71	2.02	4.94e-09	9.33e-08	n-R5s2	nuclear encoded rRNA 5S 2 [Source:MGI Symbol;Acc:MGI:4421736]
10565924	9.43	7.68	3.35	4.94e-09	9.33e-08	Relt	RELT tumor necrosis factor receptor
10490203	9.42	8.15	2.41	4.95e-09	9.33e-08	Gm20721	predicted gene, 20721 [Source:MGI Symbol;Acc:MGI:5313030]
10413220	11.39	12.49	-2.14	4.95e-09	9.34e-08	Zmiz1	zinc finger, MIZ-type containing 1
10592983	10.65	8.96	3.23	5.01e-09	9.43e-08	Atp5l	ATP synthase, H+ transporting, mitochondrial F0 complex, subunit G
10449731	10.16	9.07	2.12	5.09e-09	9.55e-08	U2af1	U2 small nuclear ribonucleoprotein auxiliary factor (U2AF) 1
10432281	9.95	11.17	-2.34	5.1e-09	9.57e-08	Prkag1	protein kinase, AMP-activated, gamma 1 non-catalytic subunit
10533182	7.92	9.05	-2.2	5.19e-09	9.72e-08	Dtx1	deltex 1 homolog (Drosophila)
10421003	10.74	12.03	-2.45	5.2e-09	9.72e-08	Bnip3l	BCL2/adenovirus E1B interacting protein 3-like
10452874	9.29	10.38	-2.13	5.25e-09	9.81e-08
10465783	8.95	10.52	-2.97	5.27e-09	9.83e-08	Taf6l; Tmem179b	TAF6-like RNA polymerase II, p300/CBP-associated factor (PCAF)-associated factor; transmembrane protein 179B
10352393	7.34	8.53	-2.28	5.27e-09	9.83e-08	Srp9	signal recognition particle 9
10542965	5.71	7.45	-3.33	5.32e-09	9.92e-08	Sgce	sarcoglycan, epsilon
10377508	8.79	10.67	-3.67	5.35e-09	9.96e-08	Trappc1	trafficking protein particle complex 1
10584710	9.82	11.05	-2.33	5.45e-09	1.01e-07	H2afx	H2A histone family, member X
10393917	9.31	10.58	-2.4	5.5e-09	1.02e-07	Stra13	stimulated by retinoic acid 13
10555179	9.58	8.5	2.11	5.74e-09	1.06e-07	Prkrir	protein-kinase, interferon-inducible double stranded RNA dependent inhibitor, repressor of (P58 repressor)
10498160	8.93	10.3	-2.58	5.8e-09	1.07e-07	Ufm1	ubiquitin-fold modifier 1
10435693	8.5	7.21	2.44	5.92e-09	1.09e-07	Cox17	cytochrome c oxidase assembly protein 17
10392098	9.96	8.57	2.61	6.04e-09	1.11e-07	Ftsj3	FtsJ homolog 3 (E. coli)
10471842	9.53	8.15	2.6	6.06e-09	1.11e-07	Gm13588	predicted gene 13588 [Source:MGI Symbol;Acc:MGI:3650686]
10536472	7.07	8.18	-2.16	6.1e-09	1.12e-07	Mdfic	MyoD family inhibitor domain containing
10419368	6.36	7.64	-2.41	6.13e-09	1.12e-07	Gm23470	predicted gene, 23470 [Source:MGI Symbol;Acc:MGI:5453247]
10391918	8.8	9.94	-2.19	6.2e-09	1.13e-07	Plekhm1	pleckstrin homology domain containing, family M (with RUN domain) member 1
10545583	9.26	10.33	-2.11	6.28e-09	1.15e-07	Pole4	polymerase (DNA-directed), epsilon 4 (p12 subunit)
10553840	10.68	9.09	3.01	6.35e-09	1.16e-07	Atp5l-ps1	ATP synthase, H+ transporting, mitochondrial F0 complex, subunit G, pseudogene 1
10490370	10.35	9.07	2.43	6.46e-09	1.18e-07	Psma7	proteasome (prosome, macropain) subunit, alpha type 7
10531919	8.97	10.37	-2.62	6.49e-09	1.18e-07	Hsd17b11	hydroxysteroid (17-beta) dehydrogenase 11
10425257	9.11	10.96	-3.59	6.51e-09	1.18e-07	Polr2f	polymerase (RNA) II (DNA directed) polypeptide F
10393406	9.92	8.66	2.4	6.53e-09	1.19e-07	Gm8624	predicted gene 8624
10498095	8.24	9.39	-2.21	6.68e-09	1.21e-07	Cog6	component of oligomeric golgi complex 6
10412038	6.52	8.54	-4.08	6.73e-09	1.22e-07	Zswim6	zinc finger SWIM-type containing 6
10581036	7.96	9.1	-2.19	6.79e-09	1.23e-07	Tk2	thymidine kinase 2, mitochondrial
10577065	6.7	5.66	2.06	6.79e-09	1.23e-07
10500345	9.33	11.54	-4.63	6.88e-09	1.24e-07	Terc	telomerase RNA component
10439642	7.28	8.77	-2.8	6.96e-09	1.26e-07	Slc35a5	solute carrier family 35, member A5
10472289	8.36	9.61	-2.38	7e-09	1.26e-07	Tank	TRAF family member-associated Nf-kappa B activator
10608684	10.73	12.13	-2.65	7.03e-09	1.27e-07
10576152	8.43	9.55	-2.16	7.05e-09	1.27e-07	Trappc2l	trafficking protein particle complex 2-like
10542355	11.1	9.28	3.53	7.11e-09	1.28e-07	Emp1	epithelial membrane protein 1
10437687	8.96	10.27	-2.47	7.24e-09	1.3e-07	Litaf	LPS-induced TN factor
10353438	8.82	10.11	-2.45	7.43e-09	1.33e-07	Tram2	translocating chain-associating membrane protein 2
10512125	10.75	12.06	-2.48	7.49e-09	1.34e-07	Gm12396	predicted gene 12396 [Source:MGI Symbol;Acc:MGI:3649201]
10385034	12.47	10.84	3.1	7.57e-09	1.35e-07	Rpsa-ps4	ribosomal protein S4, pseudogene 4
10553788	9.33	8.2	2.19	7.64e-09	1.36e-07	Atp10a	ATPase, class V, type 10A
10572669	9.68	12.43	-6.75	7.66e-09	1.37e-07	Fam129c	family with sequence similarity 129, member C
10532620	11.83	10.78	2.07	7.7e-09	1.37e-07	Myo18b	myosin XVIIIb
10601581	7.99	9.47	-2.8	7.83e-09	1.4e-07	Gm4992	predicted pseudogene 4992 [Source:MGI Symbol;Acc:MGI:3647043]
10416037	8.54	10.4	-3.62	7.87e-09	1.4e-07	Pbk	PDZ binding kinase
10346365	8.74	9.97	-2.35	8.04e-09	1.43e-07	Sgol2a	shugoshin-like 2a (S. pombe)
10407192	9.74	10.97	-2.35	8.06e-09	1.43e-07	Slc38a9	solute carrier family 38, member 9
10426891	9.65	8.45	2.3	8.07e-09	1.43e-07	Mettl7a1	methyltransferase like 7A1
10378893	8.78	7.67	2.16	8.09e-09	1.43e-07	Abhd15	abhydrolase domain containing 15
10344966	6.7	9.28	-6	8.28e-09	1.47e-07	Ly96	lymphocyte antigen 96
10582896	6.45	10.09	-12.42	8.4e-09	1.49e-07	Gm10718	predicted gene 10718 [Source:MGI Symbol;Acc:MGI:3642028]
10566583	11.85	10.75	2.14	8.42e-09	1.49e-07	Gm8995	predicted gene 8995
10372807	8.95	6.76	4.55	8.42e-09	1.49e-07	Msrb3	methionine sulfoxide reductase B3
10552917	9.38	8.36	2.04	8.52e-09	1.5e-07	Rpl14-ps1; Rpl14	ribosomal protein L14, pseudogene 1; ribosomal protein L14
10403244	9.55	8.55	2.01	8.61e-09	1.52e-07	Gm25675	predicted gene, 25675 [Source:MGI Symbol;Acc:MGI:5455452]
10544501	11.37	12.41	-2.05	8.61e-09	1.52e-07	Ezh2	enhancer of zeste 2 polycomb repressive complex 2 subunit
10437195	8.56	7.2	2.56	8.69e-09	1.53e-07	Igsf5	immunoglobulin superfamily, member 5
10427991	8.23	6.94	2.44	8.83e-09	1.55e-07	Trio	triple functional domain (PTPRF interacting)
10356020	11.95	10.9	2.07	8.85e-09	1.55e-07	Dock10	dedicator of cytokinesis 10
10492888	10.08	7.65	5.4	9e-09	1.57e-07	Gm25188	predicted gene, 25188 [Source:MGI Symbol;Acc:MGI:5454965]
10446756	8.52	10.54	-4.05	9.31e-09	1.62e-07	Ypel5	yippee-like 5 (Drosophila)
10534096	10.73	9.35	2.59	9.41e-09	1.64e-07	Chchd2	coiled-coil-helix-coiled-coil-helix domain containing 2
10517883	9.92	11.12	-2.29	9.46e-09	1.65e-07	Necap2	NECAP endocytosis associated 2
10538214	6.83	8.24	-2.66	9.48e-09	1.65e-07	Fam221a	family with sequence similarity 221, member A
10428211	10.47	12.03	-2.96	9.61e-09	1.67e-07	Zfp706	zinc finger protein 706
10589041	11.08	9.94	2.2	9.72e-09	1.69e-07	Impdh2	inosine 5-phosphate dehydrogenase 2
10499639	10.22	11.49	-2.42	1.01e-08	1.74e-07	Cks1b	CDC28 protein kinase 1b
10554547	6.16	5.07	2.13	1.01e-08	1.75e-07	Mir1839	microRNA 1839
10473406	6.42	8.03	-3.05	1.02e-08	1.77e-07	Prg3	proteoglycan 3
10536895	9.93	10.98	-2.06	1.03e-08	1.78e-07	Atp6v1f	ATPase, H+ transporting, lysosomal V1 subunit F
10380821	10.72	9.09	3.09	1.04e-08	1.79e-07	Atp5l2-ps	ATP synthase, H+ transporting, mitochondrial FO complex, subunit G2, pseudogene
10603706	6.4	8.12	-3.3	1.04e-08	1.79e-07	Gm9434	predicted gene 9434 [Source:MGI Symbol;Acc:MGI:3645161]
10470649	8.01	9.1	-2.13	1.04e-08	1.79e-07	Ttf1	transcription termination factor, RNA polymerase I
10355806	11.6	10.4	2.29	1.05e-08	1.8e-07	Tuba4a	tubulin, alpha 4A
10365887	9.95	8.86	2.14	1.06e-08	1.81e-07	Ndufa12	NADH dehydrogenase (ubiquinone) 1 alpha subcomplex, 12
10443391	9.67	10.68	-2.01	1.07e-08	1.83e-07	Mapk14	mitogen-activated protein kinase 14
10360053	5.65	7.35	-3.23	1.09e-08	1.87e-07	Pcp4l1	Purkinje cell protein 4-like 1
10424363	9.11	10.54	-2.7	1.1e-08	1.88e-07	Nsmce2	non-SMC element 2 homolog (MMS21, S. cerevisiae)
10424833	9.22	10.27	-2.08	1.13e-08	1.92e-07	Maf1	MAF1 homolog (S. cerevisiae)
10495270	7.52	8.54	-2.02	1.13e-08	1.92e-07	Amigo1	adhesion molecule with Ig like domain 1
10440483	10.42	11.58	-2.23	1.13e-08	1.93e-07	Atp5j	ATP synthase, H+ transporting, mitochondrial F0 complex, subunit F
10572591	7.53	8.59	-2.08	1.15e-08	1.95e-07	Ocel1	occludin/ELL domain containing 1
10608710	5.82	9.93	-17.35	1.17e-08	1.98e-07
10527184	6.84	8.03	-2.28	1.17e-08	1.99e-07	0610040B10Rik	RIKEN cDNA 0610040B10 gene
10597413	8.8	7.29	2.84	1.18e-08	2e-07	Crtap	cartilage associated protein
10501229	7.03	9.13	-4.31	1.19e-08	2.01e-07	Gstm1	glutathione S-transferase, mu 1
10518568	7.61	6.07	2.9	1.25e-08	2.11e-07	Rpsa-ps12	ribosomal protein SA, pseudogene 12
10565935	7.76	6.73	2.05	1.26e-08	2.12e-07	Arhgef17	Rho guanine nucleotide exchange factor (GEF) 17
10579958	5.26	6.79	-2.89	1.26e-08	2.12e-07	Il15	interleukin 15
10574143	8.74	7.09	3.15	1.27e-08	2.13e-07	Nlrc5	NLR family, CARD domain containing 5
10352448	8.15	9.57	-2.66	1.28e-08	2.15e-07	Dusp10	dual specificity phosphatase 10
10404380	8.49	9.82	-2.52	1.29e-08	2.16e-07	Dusp22	dual specificity phosphatase 22
10511703	8.37	9.46	-2.13	1.3e-08	2.18e-07	Ripk2	receptor (TNFRSF)-interacting serine-threonine kinase 2
10373355	7.48	8.71	-2.35	1.3e-08	2.18e-07	Spryd4	SPRY domain containing 4
10392440	8.74	7.61	2.19	1.31e-08	2.2e-07	Slc16a6	solute carrier family 16 (monocarboxylic acid transporters), member 6
10563116	7.6	8.64	-2.06	1.33e-08	2.22e-07	Flt3l; Rpl13a	FMS-like tyrosine kinase 3 ligand; ribosomal protein L13A
10356312	12.38	11.3	2.11	1.35e-08	2.25e-07	Ncl	nucleolin
10534324	9.06	7.97	2.13	1.41e-08	2.34e-07	Limk1	LIM-domain containing, protein kinase
10593856	10.17	9.01	2.24	1.42e-08	2.35e-07	Peak1	pseudopodium-enriched atypical kinase 1
10562000	10.78	12.11	-2.51	1.42e-08	2.36e-07	Psenen	presenilin enhancer 2 homolog (C. elegans)
10400126	6.15	7.38	-2.35	1.42e-08	2.36e-07	Lrrn3	leucine rich repeat protein 3, neuronal
10442238	7.13	8.77	-3.1	1.43e-08	2.36e-07	Gm10509	zinc finger protein 51 pseudogene
10458349	8.53	9.53	-2	1.46e-08	2.4e-07	Sra1	steroid receptor RNA activator 1
10491846	5.47	6.58	-2.15	1.48e-08	2.43e-07	Gm22043	predicted gene, 22043 [Source:MGI Symbol;Acc:MGI:5451820]
10416503	10.27	8.6	3.2	1.48e-08	2.43e-07	Snora31	small nucleolar RNA, H/ACA box 31
10509941	7.53	6.22	2.48	1.5e-08	2.47e-07	Rsg1	REM2 and RAB-like small GTPase 1
10396064	8.94	10.18	-2.37	1.52e-08	2.49e-07
10389231	6.88	10.06	-9.06	1.55e-08	2.54e-07	Ccl3	chemokine (C-C motif) ligand 3
10558454	9.34	7.63	3.27	1.56e-08	2.55e-07	Glrx3	glutaredoxin 3
10479010	5.09	6.27	-2.26	1.57e-08	2.56e-07	Spo11	SPO11 meiotic protein covalently bound to DSB
10356084	6.56	8.25	-3.24	1.58e-08	2.58e-07	Irs1	insulin receptor substrate 1
10364950	8.15	9.98	-3.57	1.6e-08	2.61e-07	Gadd45b	growth arrest and DNA-damage-inducible 45 beta
10452633	8.9	10.21	-2.47	1.61e-08	2.63e-07	Tgif1	TGFB-induced factor homeobox 1
10405185	9.04	10.83	-3.46	1.63e-08	2.66e-07	Cks2	CDC28 protein kinase regulatory subunit 2
10430344	6.46	9.01	-5.85	1.64e-08	2.67e-07	Il2rb	interleukin 2 receptor, beta chain
10499529	10.03	11.04	-2	1.65e-08	2.69e-07	Slc50a1	solute carrier family 50 (sugar transporter), member 1
10457778	6.78	7.81	-2.05	1.69e-08	2.74e-07
10361139	7.96	9.44	-2.8	1.7e-08	2.75e-07	Traf5	TNF receptor-associated factor 5
10601471	7	8.29	-2.44	1.71e-08	2.77e-07	Gm5393	predicted pseudogene 5393 [Source:MGI Symbol;Acc:MGI:3642996]
10410295	7.4	8.48	-2.12	1.76e-08	2.84e-07	Zfp595	zinc finger protein 595
10532315	7.56	6.25	2.48	1.76e-08	2.84e-07
10490467	6.97	8.1	-2.18	1.79e-08	2.89e-07	Cables2	CDK5 and Abl enzyme substrate 2
10511629	12.08	10.84	2.36	1.8e-08	2.9e-07	Gm11826	predicted gene 11826 [Source:MGI Symbol;Acc:MGI:3651142]
10371676	10.08	8.64	2.72	1.82e-08	2.92e-07	Utp20	UTP20, small subunit (SSU) processome component, homolog (yeast)
10560487	8.12	7.12	2.01	1.85e-08	2.97e-07	Cd3eap	CD3E antigen, epsilon polypeptide associated protein
10400460	8.25	9.35	-2.14	1.87e-08	2.98e-07	Mbip	MAP3K12 binding inhibitory protein 1
10368486	7.29	8.46	-2.25	1.88e-08	3.01e-07	Rnf146	ring finger protein 146
10503915	10.5	9.16	2.53	1.89e-08	3.02e-07	Gm12350	predicted gene 12350 [Source:MGI Symbol;Acc:MGI:3649478]
10403558	7.95	9.68	-3.31	1.93e-08	3.07e-07	Ero1lb	ERO1-like beta (S. cerevisiae)
10591416	7.93	6.58	2.54	1.93e-08	3.07e-07
10590801	8.73	10.27	-2.92	1.93e-08	3.08e-07	Birc3	baculoviral IAP repeat-containing 3
10521589	9.2	8.13	2.09	1.97e-08	3.12e-07	Gm2810	predicted pseudogene 2810 [Source:MGI Symbol;Acc:MGI:3780980]
10354555	9.9	11.06	-2.24	1.98e-08	3.14e-07	Asnsd1	asparagine synthetase domain containing 1
10582882	7.91	10.4	-5.61	2.04e-08	3.23e-07	Gm10722	predicted gene 10722 [Source:MGI Symbol;Acc:MGI:3642024]
10599222	8.7	10.28	-2.98	2.06e-08	3.26e-07	Ube2a	ubiquitin-conjugating enzyme E2A
10606315	6.53	9.88	-10.17	2.1e-08	3.32e-07	Taf9b	TAF9B RNA polymerase II, TATA box binding protein (TBP)-associated factor
10586166	10.33	8.95	2.59	2.12e-08	3.35e-07	Gm23344	predicted gene, 23344 [Source:MGI Symbol;Acc:MGI:5453121]
10542665	9.09	10.27	-2.27	2.14e-08	3.38e-07	Cmas	cytidine monophospho-N-acetylneuraminic acid synthetase
10409502	9.24	11.34	-4.31	2.15e-08	3.38e-07	Dok3	docking protein 3
10447349	9.24	11.2	-3.89	2.17e-08	3.41e-07	Cript	cysteine-rich PDZ-binding protein
10528662	10.7	9.16	2.9	2.23e-08	3.5e-07	Atp5l	ATP synthase, H+ transporting, mitochondrial F0 complex, subunit G
10585599	9.21	10.76	-2.91	2.23e-08	3.5e-07	Imp3	IMP3, U3 small nucleolar ribonucleoprotein, homolog (yeast)
10526882	8.81	10.27	-2.75	2.25e-08	3.52e-07	Dnaaf5	dynein, axonemal, assembly factor 5
10409567	11.11	9.57	2.91	2.25e-08	3.52e-07	Tifab	TRAF-interacting protein with forkhead-associated domain, family member B
10520638	9.27	10.57	-2.46	2.27e-08	3.55e-07	Atraid	all-trans retinoic acid induced differentiation factor
10604587	5.98	4.96	2.02	2.34e-08	3.64e-07	Mir363	microRNA 363
10344717	7.29	5.85	2.72	2.4e-08	3.72e-07	Gm24276	predicted gene, 24276 [Source:MGI Symbol;Acc:MGI:5454053]
10463643	6.05	4.75	2.46	2.46e-08	3.81e-07	Gm24610	predicted gene, 24610 [Source:MGI Symbol;Acc:MGI:5454387]
10482918	7.99	9.3	-2.49	2.47e-08	3.82e-07	Gm13570	predicted gene 13570
10533085	8.88	7.55	2.51	2.48e-08	3.84e-07	Pebp1	phosphatidylethanolamine binding protein 1
10365344	7.66	9.59	-3.82	2.5e-08	3.87e-07	Tcp11l2	t-complex 11 (mouse) like 2
10440419	7.54	9.28	-3.35	2.5e-08	3.87e-07	Btg3	B cell translocation gene 3
10379215	9.62	11.24	-3.09	2.54e-08	3.92e-07	Ift20	intraflagellar transport 20
10403034	8.53	11.4	-7.3	2.55e-08	3.93e-07	Ighv8-8	immunoglobulin heavy variable 8-8
10424781	8.88	10.63	-3.36	2.59e-08	3.98e-07	Grina	glutamate receptor, ionotropic, N-methyl D-aspartate-associated protein 1 (glutamate binding)
10518453	10.18	8.88	2.45	2.67e-08	4.1e-07	Gm13202	predicted gene 13202
10607619	6.02	7.76	-3.32	2.7e-08	4.13e-07	Cdkl5	cyclin-dependent kinase-like 5
10408557	11.35	9.21	4.42	2.71e-08	4.14e-07	Serpinb1a	serine (or cysteine) peptidase inhibitor, clade B, member 1a
10405216	10.86	12.05	-2.29	2.72e-08	4.16e-07	Syk	spleen tyrosine kinase
10596273	9.93	8.87	2.09	2.8e-08	4.27e-07	Dnajc13	DnaJ (Hsp40) homolog, subfamily C, member 13
10536818	10.53	9.53	2	2.9e-08	4.42e-07	Calu	calumenin
10587799	4.83	6.1	-2.42	2.93e-08	4.45e-07	Plscr2	phospholipid scramblase 2
10374983	7.27	8.41	-2.19	2.95e-08	4.48e-07	Asb3; Gpr75	ankyrin repeat and SOCS box-containing 3; G protein-coupled receptor 75
10353265	12.81	11.69	2.17	2.96e-08	4.48e-07	Rpl7	ribosomal protein L7
10510505	10.73	9.7	2.04	2.97e-08	4.49e-07	n-R5s193	nuclear encoded rRNA 5S 193 [Source:MGI Symbol;Acc:MGI:4422058]
10607004	8.67	9.93	-2.4	2.97e-08	4.5e-07	Psmd10	proteasome (prosome, macropain) 26S subunit, non-ATPase, 10
10601778	5.43	7.02	-3.02	2.98e-08	4.51e-07	Armcx3	armadillo repeat containing, X-linked 3
10469571	7.5	8.61	-2.15	3e-08	4.53e-07	Otud1	OTU domain containing 1
10403964	7	5.64	2.56	3e-08	4.53e-07	Zfp184	zinc finger protein 184 (Kruppel-like)
10476620	9.64	11.15	-2.85	3.03e-08	4.56e-07	Snrpb2	U2 small nuclear ribonucleoprotein B
10403069	6.01	10.32	-19.88	3.11e-08	4.67e-07	Ighm; Ighv1-82	immunoglobulin heavy constant mu; immunoglobulin heavy variable 1-82
10563891	7.46	9	-2.92	3.15e-08	4.72e-07	Gm6226	predicted gene 6226 [Source:MGI Symbol;Acc:MGI:3643254]
10440600	11.21	9.91	2.46	3.19e-08	4.77e-07	Cct8	chaperonin containing Tcp1, subunit 8 (theta)
10377372	6.57	7.88	-2.48	3.24e-08	4.84e-07	Slc25a35	solute carrier family 25, member 35
10488687	9.29	8.2	2.13	3.28e-08	4.89e-07	Pdrg1	p53 and DNA damage regulated 1
10534456	9.19	7.56	3.11	3.31e-08	4.92e-07	Hip1	huntingtin interacting protein 1
10555087	10.16	8.34	3.52	3.37e-08	5e-07	Gm24412	predicted gene, 24412 [Source:MGI Symbol;Acc:MGI:5454189]
10399178	10.58	9.42	2.24	3.38e-08	5.02e-07	Cdca7l	cell division cycle associated 7 like
10445875	7.5	9.28	-3.44	3.4e-08	5.04e-07	Gm7334; Btg3	B-cell translocation gene 3 pseudogene; B cell translocation gene 3
10603700	6.67	5.49	2.27	3.5e-08	5.17e-07	n-R5s3	nuclear encoded rRNA 5S 3 [Source:MGI Symbol;Acc:MGI:4421737]
10487267	8.94	10.41	-2.77	3.5e-08	5.17e-07	Usp50	ubiquitin specific peptidase 50
10513608	8.89	10.4	-2.84	3.54e-08	5.22e-07	Alad	aminolevulinate, delta-, dehydratase
10435525	8.5	9.61	-2.15	3.54e-08	5.22e-07	Iqcb1	IQ calmodulin-binding motif containing 1
10453555	9.68	8.47	2.31	3.54e-08	5.22e-07	Gm1976	predicted gene 1976
10460371	10.62	11.87	-2.38	3.6e-08	5.3e-07	Ptprcap	protein tyrosine phosphatase, receptor type, C polypeptide-associated protein
10457465	8.14	9.23	-2.13	3.72e-08	5.45e-07	Esco1	establishment of cohesion 1 homolog 1 (S. cerevisiae)
10505791	8.13	7.07	2.08	3.72e-08	5.45e-07	Focad	focadhesin
10409767	9.34	8.3	2.06	3.75e-08	5.48e-07	Golm1	golgi membrane protein 1
10427807	10.49	11.73	-2.37	3.75e-08	5.48e-07	Sub1	SUB1 homolog (S. cerevisiae)
10470893	12.24	10.93	2.48	3.76e-08	5.5e-07	Set	SET nuclear oncogene
10392970	7.92	8.97	-2.07	3.77e-08	5.5e-07	Mif4gd	MIF4G domain containing
10596148	10.36	7.76	6.04	3.79e-08	5.53e-07	Trf	transferrin
10366275	9.15	7.71	2.72	3.93e-08	5.7e-07	Gm23105	predicted gene, 23105 [Source:MGI Symbol;Acc:MGI:5452882]
10573578	9.38	10.81	-2.7	4.11e-08	5.94e-07	Wdr83os	WD repeat domain 83 opposite strand
10465220	8.32	9.66	-2.54	4.23e-08	6.1e-07	Sssca1	Sjogrens syndrome/scleroderma autoantigen 1 homolog (human)
10447286	12.72	11.69	2.04	4.23e-08	6.1e-07	Rpl31-ps16	ribosomal protein L31, pseudogene 16
10372478	9.85	10.93	-2.1	4.3e-08	6.18e-07	Rab21	RAB21, member RAS oncogene family
10370837	10.29	11.66	-2.59	4.4e-08	6.31e-07	Tcf3	transcription factor 3
10432471	8.1	9.23	-2.2	4.44e-08	6.36e-07	Gm22951	predicted gene, 22951 [Source:MGI Symbol;Acc:MGI:5452728]
10368277	10.37	8.38	3.98	4.45e-08	6.37e-07	Snora33	small nucleolar RNA, H/ACA box 33
10406598	9.46	12.37	-7.48	4.49e-08	6.41e-07	Serinc5	serine incorporator 5
10511679	8.37	7.09	2.42	4.53e-08	6.46e-07	Decr1	2,4-dienoyl CoA reductase 1, mitochondrial
10409994	7.53	6.1	2.69	4.53e-08	6.46e-07	Platr25	pluripotency associated transcript 25
10351471	7.78	6.63	2.21	4.54e-08	6.47e-07	4930500M09Rik	RIKEN cDNA 4930500M09 gene [Source:MGI Symbol;Acc:MGI:3630173]
10591135	5.14	6.73	-3.02	4.55e-08	6.47e-07	Fat3	FAT tumor suppressor homolog 3 (Drosophila)
10500140	7.8	6.32	2.79	4.6e-08	6.55e-07	Anxa9	annexin A9
10520521	10.31	11.44	-2.19	4.64e-08	6.59e-07	Cenpa	centromere protein A
10466172	5.28	9.16	-14.78	4.75e-08	6.74e-07	Ms4a1	membrane-spanning 4-domains, subfamily A, member 1
10608676	8.32	6.99	2.5	4.77e-08	6.76e-07
10543054	10.63	9.22	2.67	4.79e-08	6.78e-07	Shfm1	split hand/foot malformation (ectrodactyly) type 1
10375461	12.76	11.72	2.06	4.82e-08	6.82e-07	Gm12174; Rpl7	predicted gene 12174; ribosomal protein L7
10572466	6.33	7.51	-2.27	4.95e-08	6.99e-07	Pde4c	phosphodiesterase 4C, cAMP specific
10505982	8.99	7.04	3.87	4.96e-08	6.99e-07	Fggy	FGGY carbohydrate kinase domain containing
10514956	8.8	7.65	2.21	5.02e-08	7.08e-07	Scp2	sterol carrier protein 2, liver
10367746	9.1	7.71	2.62	5.07e-08	7.14e-07	Sash1	SAM and SH3 domain containing 1
10383920	9.1	6.98	4.37	5.09e-08	7.16e-07	Nefh	neurofilament, heavy polypeptide
10491962	9.37	11.19	-3.52	5.27e-08	7.4e-07	Foxo1	forkhead box O1
10458816	8.84	7.76	2.1	5.29e-08	7.41e-07	Ticam2; Tmed7	toll-like receptor adaptor molecule 2; transmembrane emp24 protein transport domain containing 7
10573713	8.76	7.55	2.32	5.36e-08	7.49e-07	Heatr3	HEAT repeat containing 3
10569014	9.87	8.33	2.91	5.61e-08	7.82e-07	Ifitm2	interferon induced transmembrane protein 2
10428936	7.91	5.71	4.6	5.63e-08	7.84e-07
10583310	9.2	7.55	3.14	5.64e-08	7.85e-07	Taf1d	TATA box binding protein (Tbp)-associated factor, RNA polymerase I, D
10607870	9.99	7.88	4.32	5.92e-08	8.23e-07	Tlr7	toll-like receptor 7
10400803	8.67	6.47	4.58	5.97e-08	8.29e-07	Gm23579	predicted gene, 23579 [Source:MGI Symbol;Acc:MGI:5453356]
10572290	7.88	8.97	-2.13	6e-08	8.32e-07	Nr2c2ap	nuclear receptor 2C2-associated protein
10405971	10.36	9.23	2.2	6.05e-08	8.4e-07	Nsun2	NOL1/NOP2/Sun domain family member 2
10425757	10.01	11.25	-2.36	6.07e-08	8.42e-07	Smdt1	single-pass membrane protein with aspartate rich tail 1
10509514	9.46	8.25	2.32	6.12e-08	8.47e-07	Sh2d5; Kif17	SH2 domain containing 5; kinesin family member 17
10414315	8.72	10.08	-2.57	6.14e-08	8.5e-07	Cdkn3	cyclin-dependent kinase inhibitor 3
10589087	8.4	6.59	3.5	6.18e-08	8.55e-07	Prkar2a	protein kinase, cAMP dependent regulatory, type II alpha
10415065	9.42	10.44	-2.04	6.53e-08	8.99e-07	Lrp10	low-density lipoprotein receptor-related protein 10
10415081	6.54	10.09	-11.71	6.65e-08	9.11e-07	Gm41154	predicted gene, 41154
10586076	6.54	10.09	-11.71	6.65e-08	9.11e-07	Gm40525	predicted gene, 40525
10520121	6.54	10.09	-11.71	6.65e-08	9.11e-07
10578405	6.54	10.09	-11.71	6.65e-08	9.11e-07	Gm40498	predicted gene, 40498
10468893	7.9	9.2	-2.47	6.71e-08	9.17e-07	Csf2ra	colony stimulating factor 2 receptor, alpha, low-affinity (granulocyte-macrophage)
10488655	8.56	10.24	-3.2	6.72e-08	9.18e-07	Bcl2l1	BCL2-like 1
10416334	8.56	7.42	2.21	6.77e-08	9.24e-07	Dok2	docking protein 2
10495763	8.21	9.86	-3.14	7.09e-08	9.63e-07	Gclm	glutamate-cysteine ligase, modifier subunit
10566767	7.49	5.83	3.15	7.13e-08	9.68e-07	St5	suppression of tumorigenicity 5
10492438	5.67	6.72	-2.06	7.13e-08	9.69e-07	Lekr1	leucine, glutamate and lysine rich 1
10530215	10.91	12.32	-2.66	7.15e-08	9.7e-07	Smim14	small integral membrane protein 14
10354286	7.69	6.67	2.04	7.18e-08	9.73e-07	Kdelc1	KDEL (Lys-Asp-Glu-Leu) containing 1
10505674	8.63	7.56	2.1	7.33e-08	9.91e-07	Cntln	centlein, centrosomal protein
10474545	10.62	11.9	-2.44	7.41e-08	1e-06	Slc12a6	solute carrier family 12, member 6
10598482	8.53	9.69	-2.23	7.51e-08	1.01e-06	Timm17b	translocase of inner mitochondrial membrane 17b
10580519	6.91	8.35	-2.71	7.58e-08	1.02e-06	Gm5356	predicted pseudogene 5356 [Source:MGI Symbol;Acc:MGI:3643649]
10523670	8.33	9.39	-2.09	7.6e-08	1.02e-06	Aff1	AF4/FMR2 family, member 1
10455967	8.36	9.95	-3.02	7.75e-08	1.04e-06	Gm6960	predicted pseudogene 6960 [Source:MGI Symbol;Acc:MGI:3643572]
10537157	8.5	9.72	-2.34	7.75e-08	1.04e-06	Akr1b10	aldo-keto reductase family 1, member B10 (aldose reductase)
10365286	7.27	5.9	2.58	7.91e-08	1.06e-06	Eid3	EP300 interacting inhibitor of differentiation 3
10406663	10.51	9.46	2.06	8.03e-08	1.08e-06	Arsb	arylsulfatase B
10515396	6.78	8.02	-2.37	8.3e-08	1.11e-06	Btbd19	BTB (POZ) domain containing 19
10378508	9.5	8.17	2.51	8.39e-08	1.12e-06	Tsr1	TSR1 20S rRNA accumulation
10411751	10.25	11.33	-2.13	8.39e-08	1.12e-06	Slc30a5	solute carrier family 30 (zinc transporter), member 5
10523357	6.38	5.03	2.55	8.4e-08	1.12e-06	Gm25937	predicted gene, 25937 [Source:MGI Symbol;Acc:MGI:5455714]
10599333	10.44	9.05	2.61	8.41e-08	1.12e-06	Gm4853	predicted pseudogene 4853 [Source:MGI Symbol;Acc:MGI:3644655]
10603837	9.39	10.44	-2.07	8.73e-08	1.16e-06	Ndufb11	NADH dehydrogenase (ubiquinone) 1 beta subcomplex, 11
10469404	9.7	7.59	4.31	8.81e-08	1.17e-06	Cacnb2	calcium channel, voltage-dependent, beta 2 subunit
10483148	7.36	5.73	3.1	9.11e-08	1.21e-06	Gm23503	predicted gene, 23503 [Source:MGI Symbol;Acc:MGI:5453280]
10600235	9.22	10.23	-2.02	9.26e-08	1.23e-06	Abcd1	ATP-binding cassette, sub-family D (ALD), member 1
10522973	9.29	7.98	2.47	9.26e-08	1.23e-06	Utp3	UTP3, small subunit (SSU) processome component, homolog (S. cerevisiae)
10369815	9.44	10.67	-2.34	9.38e-08	1.24e-06	Cdk1	cyclin-dependent kinase 1
10524882	7.56	9.33	-3.4	9.57e-08	1.26e-06	Wsb2	WD repeat and SOCS box-containing 2
10538868	8.08	9.8	-3.31	9.58e-08	1.26e-06	Igkv2-137	immunoglobulin kappa chain variable 2-137
10470283	9.83	8.19	3.13	9.59e-08	1.26e-06	Egfl7	EGF-like domain 7
10419674	9.97	8.92	2.06	9.63e-08	1.27e-06	Snord8	small nucleolar RNA, C/D box 8
10583834	6.51	7.51	-2.01	9.68e-08	1.27e-06	9530077C05Rik	RIKEN cDNA 9530077C05 gene
10374790	6.52	5.5	2.03	9.75e-08	1.28e-06	Rpsa-ps5	ribosomal protein SA, pseudogene 5
10575548	9.6	8.34	2.41	9.77e-08	1.28e-06	Gm26132	predicted gene, 26132 [Source:MGI Symbol;Acc:MGI:5455909]
10423346	8.93	9.95	-2.03	9.84e-08	1.29e-06	Zfp622	zinc finger protein 622
10502714	10.04	11.19	-2.22	9.91e-08	1.3e-06	Rpf1	ribosome production factor 1 homolog (S. cerevisiae)
10408870	6.33	7.37	-2.04	1.01e-07	1.32e-06	Tbc1d7	TBC1 domain family, member 7
10512065	6.74	8.23	-2.82	1.01e-07	1.33e-06	Gm12387	predicted gene 12387 [Source:MGI Symbol;Acc:MGI:3651413]
10547404	5.36	6.64	-2.42	1.02e-07	1.34e-06	Erc1	ELKS/RAB6-interacting/CAST family member 1
10423941	9.52	11.43	-3.75	1.03e-07	1.35e-06	Emc2	ER membrane protein complex subunit 2
10382653	7.59	6.54	2.07	1.03e-07	1.35e-06	Myo15b	myosin XVB
10519640	8.52	7.46	2.09	1.04e-07	1.35e-06	Gm10482	predicted gene 10482 [Source:MGI Symbol;Acc:MGI:3644444]
10529142	10.49	9.42	2.09	1.04e-07	1.36e-06	Ppm1g	protein phosphatase 1G (formerly 2C), magnesium-dependent, gamma isoform
10606088	8.87	10.15	-2.42	1.05e-07	1.37e-06	Hdac8	histone deacetylase 8
10430519	8.92	10.1	-2.25	1.08e-07	1.4e-06	Csnk1e	casein kinase 1, epsilon
10569707	7.57	9.26	-3.23	1.08e-07	1.4e-06	Myadm; Prkcg	myeloid-associated differentiation marker; protein kinase C, gamma
10501235	6.7	7.95	-2.37	1.09e-07	1.42e-06	Gstm4	glutathione S-transferase, mu 4
10359689	8.49	12.92	-21.45	1.1e-07	1.42e-06	Atp1b1	ATPase, Na+/K+ transporting, beta 1 polypeptide
10587534	7.5	8.58	-2.12	1.1e-07	1.42e-06	Bckdhb	branched chain ketoacid dehydrogenase E1, beta polypeptide
10366546	6.92	11.41	-22.46	1.1e-07	1.42e-06	Cpm	carboxypeptidase M
10577792	10.7	11.95	-2.39	1.11e-07	1.43e-06	Plekha2	pleckstrin homology domain-containing, family A (phosphoinositide binding specific) member 2
10354003	10.18	8.81	2.59	1.12e-07	1.44e-06	Mgat4a	mannoside acetylglucosaminyltransferase 4, isoenzyme A
10476314	8.14	6.23	3.77	1.12e-07	1.45e-06	Prnp; Prn	prion protein; prion protein gene complex
10406226	9.07	7.87	2.31	1.14e-07	1.46e-06	Hnrnpa1l2-ps	heterogeneous nuclear ribonucleoprotein A1-like 2, pseudogene
10565530	7.94	6.81	2.19	1.15e-07	1.47e-06	Gm23928	predicted gene, 23928 [Source:MGI Symbol;Acc:MGI:5453705]
10551998	10.17	12.23	-4.19	1.15e-07	1.47e-06
10600797	8	9.53	-2.89	1.15e-07	1.47e-06	Apoo	apolipoprotein O
10467102	6.33	7.44	-2.15	1.16e-07	1.48e-06	Rnls	renalase, FAD-dependent amine oxidase
10490946	12.57	11.42	2.22	1.17e-07	1.49e-06	Gm5844	predicted gene 5844 [Source:MGI Symbol;Acc:MGI:3645252]
10489235	9.1	7.65	2.73	1.18e-07	1.51e-06	Gm24411; Snhg17	predicted gene, 24411 [Source:MGI Symbol;Acc:MGI:5454188]; small nucleolar RNA host gene 17 [Source:MGI Symbol;Acc:MGI:1915358]
10558921	8.88	9.89	-2.02	1.21e-07	1.54e-06	Pnpla2	patatin-like phospholipase domain containing 2
10545255	8.86	9.99	-2.19	1.21e-07	1.55e-06	Rpia	ribose 5-phosphate isomerase A
10385335	7.78	8.81	-2.04	1.21e-07	1.55e-06	Gm12151	predicted gene 12151 [Source:MGI Symbol;Acc:MGI:3649958]
10530319	9.38	10.58	-2.3	1.26e-07	1.6e-06	Atp8a1	ATPase, aminophospholipid transporter (APLT), class I, type 8A, member 1
10434664	9.36	10.51	-2.22	1.27e-07	1.61e-06	Gm4943	predicted pseudogene 4943
10605370	10.05	11.35	-2.47	1.28e-07	1.63e-06	Mpp1	membrane protein, palmitoylated
10555401	7.31	8.54	-2.34	1.29e-07	1.63e-06
10447429	10.12	9.06	2.08	1.29e-07	1.63e-06	Gm4832	predicted gene 4832
10354739	10.72	9.38	2.52	1.3e-07	1.65e-06	Gm6822	predicted pseudogene 6822 [Source:MGI Symbol;Acc:MGI:3644721]
10539769	9.03	10.28	-2.39	1.31e-07	1.66e-06	Nfu1	NFU1 iron-sulfur cluster scaffold homolog (S. cerevisiae)
10346328	9.97	8.64	2.52	1.32e-07	1.66e-06	Rps24	ribosomal protein S24
10356331	7.54	5.28	4.78	1.32e-07	1.67e-06	Gm24148; Ncl	predicted gene, 24148; nucleolin
10582860	9.02	6.64	5.19	1.34e-07	1.68e-06
10582877	9.02	6.64	5.19	1.34e-07	1.68e-06
10543213	8.78	9.86	-2.12	1.34e-07	1.69e-06	B630005N14Rik	RIKEN cDNA B630005N14 gene
10541729	9.44	10.48	-2.05	1.38e-07	1.73e-06	Cdca3	cell division cycle associated 3
10467578	10.45	11.98	-2.88	1.38e-07	1.73e-06	Pik3ap1	phosphoinositide-3-kinase adaptor protein 1
10604974	7.83	9.21	-2.59	1.4e-07	1.75e-06	Cetn2	centrin 2
10427461	7.52	9.76	-4.73	1.41e-07	1.76e-06	Ptger4	prostaglandin E receptor 4 (subtype EP4)
10574145	9.67	8.02	3.14	1.42e-07	1.78e-06	Nlrc5	NLR family, CARD domain containing 5
10554521	8.86	6.51	5.1	1.43e-07	1.79e-06	Pde8a	phosphodiesterase 8A
10545014	6.48	7.77	-2.44	1.48e-07	1.84e-06	Vopp1	vesicular, overexpressed in cancer, prosurvival protein 1
10403063	7.99	10.9	-7.54	1.48e-07	1.84e-06	Ighv8-12	immunoglobulin heavy variable V8-12
10400124	8.7	6.96	3.33	1.48e-07	1.84e-06
10407782	7.23	9.52	-4.9	1.49e-07	1.84e-06	Edaradd	EDAR (ectodysplasin-A receptor)-associated death domain
10586172	9.19	7.93	2.38	1.49e-07	1.85e-06	Gm23136	predicted gene, 23136 [Source:MGI Symbol;Acc:MGI:5452913]
10437590	7.63	9.31	-3.22	1.49e-07	1.85e-06	Carhsp1	calcium regulated heat stable protein 1
10360173	9.24	11.75	-5.68	1.5e-07	1.85e-06	Slamf7	SLAM family member 7
10450957	7.82	9.44	-3.08	1.56e-07	1.92e-06	Cenpq	centromere protein Q
10582074	7.42	8.57	-2.22	1.65e-07	2.02e-06	Mphosph6	M phase phosphoprotein 6
10465633	10.26	11.33	-2.09	1.65e-07	2.02e-06	Cox8a	cytochrome c oxidase subunit VIIIa
10603598	4.92	7.26	-5.05	1.66e-07	2.03e-06	Rpgr	retinitis pigmentosa GTPase regulator
10409261	6.9	8.54	-3.11	1.67e-07	2.05e-06	Diras2	DIRAS family, GTP-binding RAS-like 2
10562665	6.65	5.45	2.3	1.71e-07	2.09e-06
10361133	10.26	8.95	2.49	1.73e-07	2.11e-06	Gm20203	predicted gene, 20203 [Source:MGI Symbol;Acc:MGI:5012388]
10457546	8.22	6.95	2.41	1.75e-07	2.13e-06	Osbpl1a	oxysterol binding protein-like 1A
10431266	9.33	11.34	-4.03	1.77e-07	2.15e-06	Cerk	ceramide kinase
10489239	10.19	8.77	2.69	1.82e-07	2.2e-06	Gm23925; Snhg17	predicted gene, 23925 [Source:MGI Symbol;Acc:MGI:5453702]; small nucleolar RNA host gene 17 [Source:MGI Symbol;Acc:MGI:1915358]
10512470	8.4	11.96	-11.82	1.84e-07	2.23e-06	Cd72	CD72 antigen
10598180	9.79	8.44	2.56	1.87e-07	2.25e-06	BC085271	protein phosphatase 2A inhibitor-2 I-2PP2A-related
10503198	7.71	6.49	2.33	1.87e-07	2.25e-06	Chd7	chromodomain helicase DNA binding protein 7
10488106	9.12	7.93	2.29	1.89e-07	2.28e-06	Rps19-ps7	ribosomal protein S19, pseudogene 7
10356082	6.38	8.5	-4.35	1.98e-07	2.37e-06	Gm5530	predicted gene 5530 [Source:MGI Symbol;Acc:MGI:3646374]
10430825	9.06	10.65	-3.02	1.99e-07	2.38e-06	Cenpm	centromere protein M
10351026	11.8	10.49	2.46	2.06e-07	2.46e-06	Gas5	growth arrest specific 5
10487748	7.12	8.15	-2.04	2.08e-07	2.47e-06	4930402H24Rik	RIKEN cDNA 4930402H24 gene
10603785	8.97	10.11	-2.2	2.09e-07	2.49e-06	Fundc1	FUN14 domain containing 1
10370497	9.16	8.05	2.16	2.12e-07	2.52e-06	Pdxk	pyridoxal (pyridoxine, vitamin B6) kinase
10512480	7.94	9.74	-3.49	2.12e-07	2.52e-06	Sit1	suppression inducing transmembrane adaptor 1
10498998	10.6	11.7	-2.15	2.13e-07	2.53e-06	D930015E06Rik	RIKEN cDNA D930015E06 gene
10525471	9.84	10.89	-2.07	2.15e-07	2.55e-06	Gm6444	predicted gene 6444
10416256	8.8	9.94	-2.22	2.17e-07	2.57e-06	Bin3	bridging integrator 3
10544148	8.89	11	-4.34	2.18e-07	2.58e-06	Kdm7a	lysine (K)-specific demethylase 7A
10422608	9.97	8.91	2.08	2.19e-07	2.59e-06	Oxct1	3-oxoacid CoA transferase 1
10427253	7.11	8.3	-2.27	2.22e-07	2.62e-06	Map3k12	mitogen-activated protein kinase kinase kinase 12
10354768	9.89	10.9	-2.03	2.24e-07	2.64e-06	Gm6644; Akr1b3	Akr1b3 pseudogene; aldo-keto reductase family 1, member B3 (aldose reductase)
10575733	9.73	11.39	-3.15	2.25e-07	2.65e-06	Cenpn	centromere protein N
10420877	8.86	10.52	-3.16	2.26e-07	2.65e-06	Esco2	establishment of cohesion 1 homolog 2 (S. cerevisiae)
10525419	9.9	7.96	3.84	2.26e-07	2.66e-06	P2rx7	purinergic receptor P2X, ligand-gated ion channel, 7
10537909	12.63	10.85	3.43	2.27e-07	2.66e-06	Rny3	RNA, Y3 small cytoplasmic (associated with Ro protein)
10501586	6.72	9.41	-6.47	2.32e-07	2.72e-06	S1pr1	sphingosine-1-phosphate receptor 1
10464504	9.19	7.94	2.37	2.32e-07	2.72e-06	Lrp5	low density lipoprotein receptor-related protein 5
10347921	8.8	7.16	3.13	2.32e-07	2.72e-06	A530040E14Rik	RIKEN cDNA A530040E14 gene
10547410	6.33	7.8	-2.76	2.34e-07	2.74e-06	Erc1	ELKS/RAB6-interacting/CAST family member 1
10360506	10.13	11.28	-2.22	2.37e-07	2.77e-06	Akt3	thymoma viral proto-oncogene 3
10505917	8.89	7.47	2.69	2.41e-07	2.8e-06	Gm12643	predicted gene 12643 [Source:MGI Symbol;Acc:MGI:3649676]
10407126	6.37	8.19	-3.54	2.51e-07	2.91e-06	Plk2	polo-like kinase 2
10362674	11.66	9.55	4.3	2.53e-07	2.93e-06	Rnu3a	U3A small nuclear RNA
10551421	4.44	5.46	-2.03	2.57e-07	2.97e-06	Zfp60	zinc finger protein 60
10523297	8.71	10.29	-3	2.57e-07	2.97e-06	Ccng2	cyclin G2
10459643	7.46	8.5	-2.06	2.58e-07	2.98e-06	4930503L19Rik	RIKEN cDNA 4930503L19 gene
10357371	6.89	9.16	-4.83	2.6e-07	3e-06	Tmem163	transmembrane protein 163
10582997	5.83	7.9	-4.21	2.66e-07	3.06e-06	Casp4	caspase 4, apoptosis-related cysteine peptidase
10576946	8.4	10.3	-3.74	2.67e-07	3.07e-06	Lig4	ligase IV, DNA, ATP-dependent
10455602	10.09	11.17	-2.1	2.7e-07	3.1e-06	Dmxl1	Dmx-like 1
10419082	8.62	10.62	-4	2.7e-07	3.11e-06	Fam213a	family with sequence similarity 213, member A
10478973	9.13	7.42	3.28	2.78e-07	3.18e-06	Cass4	Cas scaffolding protein family member 4
10451613	8.27	9.33	-2.09	2.79e-07	3.2e-06	Foxp4	forkhead box P4
10517682	10.26	8.68	3	2.81e-07	3.21e-06	Minos1	mitochondrial inner membrane organizing system 1
10482802	10.19	11.53	-2.53	2.85e-07	3.26e-06	Cytip	cytohesin 1 interacting protein
10348354	7.71	6.34	2.59	2.89e-07	3.3e-06	Ugt1a2; Ugt1a6a; Ugt1a6b; Ugt1a10; Ugt1a7c; Ugt1a5; Ugt1a9; Ugt1a1	UDP glucuronosyltransferase 1 family, polypeptide A2; UDP glucuronosyltransferase 1 family, polypeptide A6A; UDP glucuronosyltransferase 1 family, polypeptide A6B; UDP glycosyltransferase 1 family, polypeptide A10; UDP glucuronosyltransferase 1 family, polypeptide A7C; UDP glucuronosyltransferase 1 family, polypeptide A5; UDP glucuronosyltransferase 1 family, polypeptide A9; UDP glucuronosyltrans…
10572637	9.08	10.17	-2.12	2.9e-07	3.31e-06	Mvb12a	multivesicular body subunit 12A
10453254	10.61	9.14	2.77	2.92e-07	3.32e-06	Cox7a2l	cytochrome c oxidase subunit VIIa polypeptide 2-like
10412882	9.87	7.59	4.85	2.95e-07	3.36e-06	Thrb	thyroid hormone receptor beta
10400470	11.26	13.1	-3.57	2.97e-07	3.38e-06	Cox6c	cytochrome c oxidase subunit VIc
10558134	9.07	7.87	2.3	2.99e-07	3.4e-06	Plekha1	pleckstrin homology domain containing, family A (phosphoinositide binding specific) member 1
10490903	7.94	9.75	-3.49	3.04e-07	3.45e-06	Car13	carbonic anhydrase 13
10358389	8.32	11.19	-7.35	3.06e-07	3.47e-06	Rgs2	regulator of G-protein signaling 2
10510150	5.02	6.14	-2.17	3.16e-07	3.57e-06	Gm13154; Gm13212; Gt(pU21)140Imeg	predicted gene 13154; predicted gene 13212; gene trap 140, Institute of Molecular Embryology and Genetics
10360324	8.05	6.81	2.37	3.2e-07	3.62e-06	Gm2710	predicted gene 2710 [Source:MGI Symbol;Acc:MGI:3780879]
10426148	6.16	4.92	2.36	3.28e-07	3.7e-06	Gm23737	predicted gene, 23737 [Source:MGI Symbol;Acc:MGI:5453514]
10422227	6.34	7.42	-2.11	3.45e-07	3.87e-06	Spry2	sprouty homolog 2 (Drosophila)
10582884	4.56	6.2	-3.13	3.46e-07	3.88e-06	Gm11168	predicted gene 11168 [Source:MGI Symbol;Acc:MGI:3779420]
10392096	7.89	6.77	2.17	3.46e-07	3.88e-06
10410364	8.82	7.76	2.07	3.53e-07	3.95e-06	Zfp738	zinc finger protein 738
10538394	6.18	7.32	-2.2	3.56e-07	3.97e-06	Plekha8	pleckstrin homology domain containing, family A (phosphoinositide binding specific) member 8
10461237	8.92	10.05	-2.19	3.63e-07	4.05e-06	Bscl2	Berardinelli-Seip congenital lipodystrophy 2 homolog (seipin)
10500034	10.31	11.5	-2.29	3.68e-07	4.1e-06	Psmb4	proteasome (prosome, macropain) subunit, beta type 4
10552760	7.48	8.52	-2.06	3.69e-07	4.11e-06	Pnkp	polynucleotide kinase 3- phosphatase
10412298	8.06	5.84	4.65	3.73e-07	4.15e-06	Itga1	integrin alpha 1
10464551	9.28	10.64	-2.57	3.76e-07	4.18e-06	Ndufs8	NADH dehydrogenase (ubiquinone) Fe-S protein 8
10443244	9.96	8.85	2.17	3.86e-07	4.28e-06	Anks1	ankyrin repeat and SAM domain containing 1
10428119	10.83	12.5	-3.17	3.9e-07	4.32e-06	Cox6c	cytochrome c oxidase subunit VIc
10392413	8.11	5.28	7.11	3.92e-07	4.33e-06	Gm24149	predicted gene, 24149 [Source:MGI Symbol;Acc:MGI:5453926]
10504008	8.82	9.92	-2.15	3.93e-07	4.34e-06	Chmp5	charged multivesicular body protein 5
10461160	8.22	6.93	2.44	3.99e-07	4.4e-06	Gm23246	predicted gene, 23246 [Source:MGI Symbol;Acc:MGI:5453023]
10412657	6.41	4.89	2.87	4.02e-07	4.43e-06
10439532	8.81	7.68	2.2	4.16e-07	4.57e-06	Qtrtd1	queuine tRNA-ribosyltransferase domain containing 1
10503212	8.06	6.84	2.33	4.16e-07	4.57e-06	Chd7	chromodomain helicase DNA binding protein 7
10360128	11.88	10.5	2.62	4.2e-07	4.61e-06	Rpl27-ps1	ribosomal protein L27, pseudogene 1
10446907	8.75	7.51	2.35	4.23e-07	4.63e-06	Ttc27	tetratricopeptide repeat domain 27
10379765	8.92	6.4	5.74	4.23e-07	4.63e-06	Hnf1b	HNF1 homeobox B
10607467	8.4	9.73	-2.52	4.26e-07	4.66e-06	Sat1	spermidine/spermine N1-acetyl transferase 1
10442236	8.06	9.4	-2.53	4.27e-07	4.67e-06	Gm10509	zinc finger protein 51 pseudogene
10556611	8.8	7.69	2.16	4.38e-07	4.77e-06	Gm25683	predicted gene, 25683 [Source:MGI Symbol;Acc:MGI:5455460]
10399825	9.76	8.72	2.07	4.4e-07	4.79e-06	Dld	dihydrolipoamide dehydrogenase
10460706	9.79	10.84	-2.08	4.41e-07	4.8e-06	Syvn1	synovial apoptosis inhibitor 1, synoviolin
10362294	10.15	8.91	2.37	4.47e-07	4.86e-06	Arhgap18	Rho GTPase activating protein 18
10403073	5.16	8.73	-11.89	4.49e-07	4.88e-06	Ighv1-84	immunoglobulin heavy variable 1-84
10545202	6.78	8.5	-3.31	4.5e-07	4.88e-06	Igkv4-58	immunoglobulin kappa variable 4-58
10558248	10.3	11.35	-2.08	4.5e-07	4.88e-06	Bub3	budding uninhibited by benzimidazoles 3 homolog (S. cerevisiae)
10604633	7.35	8.49	-2.19	4.53e-07	4.9e-06	Cxx1a	CAAX box 1A
10375240	11.43	10.07	2.56	4.6e-07	4.97e-06	Hspd1-ps3	heat shock protein 1 (chaperonin), pseudogene 3 [Source:MGI Symbol;Acc:MGI:3651246]
10598664	8.58	9.89	-2.48	4.64e-07	5.02e-06	Atp6ap2	ATPase, H+ transporting, lysosomal accessory protein 2
10403825	5.17	6.7	-2.89	4.68e-07	5.05e-06	Trgj4; Tcrg-C4	T cell receptor gamma joining 4; T cell receptor gamma, constant 4
10603252	10.81	9.65	2.23	4.68e-07	5.05e-06	Gm14373	predicted gene 14373 [Source:MGI Symbol;Acc:MGI:3651800]
10531724	12.65	11.26	2.61	4.69e-07	5.06e-06	Plac8	placenta-specific 8
10433735	9.29	8.02	2.41	4.71e-07	5.07e-06	Abcc1	ATP-binding cassette, sub-family C (CFTR/MRP), member 1
10407327	11.15	9.36	3.44	4.75e-07	5.11e-06	Emb	embigin
10456488	9.77	8.58	2.28	4.75e-07	5.11e-06	Cep192	centrosomal protein 192
10427928	9.28	7.74	2.92	4.76e-07	5.12e-06	Trio	triple functional domain (PTPRF interacting)
10503723	9.91	8.54	2.58	4.82e-07	5.17e-06	Mdn1	midasin homolog (yeast)
10403021	8.02	11.22	-9.23	4.83e-07	5.18e-06	Ighv1-42	immunoglobulin heavy variable V1-42
10508723	12.91	11.64	2.42	4.83e-07	5.18e-06	Snora61	small nucleolar RNA, H/ACA box 61
10496756	8.05	6.32	3.31	4.86e-07	5.21e-06	Mcoln3	mucolipin 3
10601424	8.99	7.45	2.91	4.91e-07	5.25e-06	Gpr174	G protein-coupled receptor 174
10399457	10.17	11.19	-2.02	4.92e-07	5.26e-06	Gm6736	predicted gene 6736 [Source:MGI Symbol;Acc:MGI:3643048]
10439130	10.54	9.25	2.45	4.92e-07	5.26e-06	Umps	uridine monophosphate synthetase
10586227	9.28	10.64	-2.57	4.95e-07	5.29e-06	Dennd4a	DENN/MADD domain containing 4A
10431726	8.33	9.71	-2.61	5.03e-07	5.36e-06	Yaf2	YY1 associated factor 2
10602592	9.73	10.81	-2.12	5.1e-07	5.43e-06	Hsd17b10	hydroxysteroid (17-beta) dehydrogenase 10
10548585	10.34	11.62	-2.43	5.12e-07	5.45e-06	Ybx3	Y box protein 3
10601857	6.99	9.3	-4.97	5.19e-07	5.51e-06	Ngfrap1	nerve growth factor receptor (TNFRSF16) associated protein 1
10376507	9.37	10.53	-2.24	5.2e-07	5.53e-06	4933439C10Rik	RIKEN cDNA 4933439C10 gene
10463836	8.93	7.88	2.07	5.2e-07	5.53e-06	Gsto1	glutathione S-transferase omega 1
10403057	5.23	6.79	-2.94	5.23e-07	5.55e-06	Ighv1-67	immunoglobulin heavy variable V1-67
10462346	10.01	8.67	2.53	5.25e-07	5.57e-06	Rcl1	RNA terminal phosphate cyclase-like 1
10587746	8.65	9.74	-2.12	5.28e-07	5.59e-06	Gm6223	predicted gene 6223 [Source:MGI Symbol;Acc:MGI:3646615]
10368175	8.88	6.34	5.84	5.29e-07	5.59e-06	Pde7b	phosphodiesterase 7B
10356291	9.16	6.82	5.09	5.3e-07	5.6e-06	LOC102634459; Gm10552	uncharacterized LOC102634459; predicted gene 10552 [Source:MGI Symbol;Acc:MGI:3642083]
10347919	9.16	6.82	5.09	5.3e-07	5.6e-06	Gm10553	predicted gene 10553 [Source:MGI Symbol;Acc:MGI:3642178]
10585842	9.68	11.32	-3.12	5.33e-07	5.62e-06	Nptn	neuroplastin
10567626	7.93	8.94	-2.02	5.36e-07	5.65e-06	Gga2	golgi associated, gamma adaptin ear containing, ARF binding protein 2
10443021	9.67	10.98	-2.47	5.42e-07	5.71e-06	Atp6v0e	ATPase, H+ transporting, lysosomal V0 subunit E
10374840	7.42	6.35	2.1	5.47e-07	5.75e-06
10574096	9.72	10.82	-2.15	5.5e-07	5.78e-06	Ap3s1-ps2	adaptor-related protein complex 3, sigma 1 subunit, pseudogene 2 [Source:MGI Symbol;Acc:MGI:1929217]
10545235	4.69	7.45	-6.8	5.54e-07	5.82e-06	Igkv8-28	immunoglobulin kappa variable 8-28
10492953	9.83	8.19	3.12	5.62e-07	5.9e-06	Gm25039	predicted gene, 25039 [Source:MGI Symbol;Acc:MGI:5454816]
10461605	5.43	6.83	-2.63	5.63e-07	5.91e-06	Ms4a4b	membrane-spanning 4-domains, subfamily A, member 4B
10421737	9.29	8.08	2.32	5.66e-07	5.94e-06	Tnfsf11	tumor necrosis factor (ligand) superfamily, member 11
10586448	10.76	11.85	-2.13	5.68e-07	5.95e-06	2810417H13Rik	RIKEN cDNA 2810417H13 gene
10434248	7.92	9.15	-2.35	5.68e-07	5.95e-06	2510002D24Rik	RIKEN cDNA 2510002D24 gene
10455533	9.68	8.5	2.26	5.72e-07	5.99e-06	Eif1a	eukaryotic translation initiation factor 1A
10467230	10.99	9.86	2.19	5.73e-07	5.99e-06	Ide	insulin degrading enzyme
10538832	10.56	11.62	-2.08	5.76e-07	6.02e-06	Mad2l1	MAD2 mitotic arrest deficient-like 1
10414514	11.21	9.35	3.63	5.82e-07	6.08e-06	Pnp	purine-nucleoside phosphorylase
10479463	8.86	7.7	2.24	5.84e-07	6.1e-06	Slc17a9	solute carrier family 17, member 9
10377429	10.19	7.93	4.79	6.11e-07	6.34e-06	Snord118	small nucleolar RNA, C/D box 118
10399428	10.19	7.93	4.79	6.11e-07	6.34e-06	Gm24208	predicted gene, 24208
10598077	9.05	6.62	5.38	6.11e-07	6.34e-06	mt-Tn	mitochondrially encoded tRNA asparagine [Source:MGI Symbol;Acc:MGI:102479]
10453062	9.2	10.22	-2.03	6.13e-07	6.36e-06	Atl2	atlastin GTPase 2
10554162	9.77	8.69	2.11	6.38e-07	6.6e-06
10536595	9.38	10.48	-2.15	6.55e-07	6.77e-06	Lsm8	LSM8 homolog, U6 small nuclear RNA associated (S. cerevisiae)
10404774	9.52	10.85	-2.52	6.58e-07	6.79e-06	Hivep1	human immunodeficiency virus type I enhancer binding protein 1
10607497	9.89	8.84	2.07	6.6e-07	6.81e-06	Gm15163	predicted gene 15163 [Source:MGI Symbol;Acc:MGI:3642430]
10542470	5.64	8.72	-8.49	6.74e-07	6.94e-06	Mgst1	microsomal glutathione S-transferase 1
10606876	9.65	8.63	2.03	7.1e-07	7.28e-06	Morf4l2	mortality factor 4 like 2
10390535	9.53	11.67	-4.41	7.31e-07	7.48e-06	Arl5c	ADP-ribosylation factor-like 5C
10418729	9.91	8.25	3.16	7.32e-07	7.48e-06	Colq; Hacl1	collagen-like tail subunit (single strand of homotrimer) of asymmetric acetylcholinesterase; 2-hydroxyacyl-CoA lyase 1
10362379	8.62	7.23	2.62	7.44e-07	7.6e-06	Echdc1	enoyl Coenzyme A hydratase domain containing 1
10496324	8.24	7.12	2.17	7.45e-07	7.61e-06	Slc39a8	solute carrier family 39 (metal ion transporter), member 8
10467068	8	9.69	-3.23	7.48e-07	7.64e-06	Sgms1	sphingomyelin synthase 1
10393573	11.14	8.41	6.64	7.51e-07	7.65e-06	Lgals3bp	lectin, galactoside-binding, soluble, 3 binding protein
10447341	7.59	9.45	-3.64	7.56e-07	7.7e-06	Rhoq; Gm41656	ras homolog gene family, member Q; predicted gene, 41656
10547217	6.38	7.82	-2.72	7.68e-07	7.81e-06	Csgalnact2	chondroitin sulfate N-acetylgalactosaminyltransferase 2
10605392	8.77	7.31	2.76	7.68e-07	7.81e-06	F8	coagulation factor VIII
10396170	9.55	8.51	2.05	7.76e-07	7.87e-06	Frmd6	FERM domain containing 6
10549536	7.38	8.43	-2.07	7.86e-07	7.96e-06	Amn1	antagonist of mitotic exit network 1
10427918	8.95	7.51	2.71	7.97e-07	8.05e-06	Fam105a	family with sequence similarity 105, member A
10412036	8.09	9.74	-3.14	8.08e-07	8.15e-06	Apoo-ps	apolipoprotein O, pseudogene
10450482	11.56	10.25	2.48	8.37e-07	8.4e-06	Gm23442	predicted gene, 23442 [Source:MGI Symbol;Acc:MGI:5453219]
10353296	8.98	10.02	-2.06	8.62e-07	8.64e-06	Tceb1	transcription elongation factor B (SIII), polypeptide 1
10509526	8	6.57	2.69	8.62e-07	8.64e-06	Kif17	kinesin family member 17
10369301	9.05	10.85	-3.49	8.63e-07	8.65e-06	Chst3	carbohydrate (chondroitin 6/keratan) sulfotransferase 3
10401138	9.47	10.56	-2.13	8.66e-07	8.67e-06	Atp6v1d	ATPase, H+ transporting, lysosomal V1 subunit D
10384032	9.42	10.48	-2.08	8.71e-07	8.71e-06	Pold2	polymerase (DNA directed), delta 2, regulatory subunit
10578989	8.04	9.13	-2.12	8.92e-07	8.91e-06	Psd3	pleckstrin and Sec7 domain containing 3
10361007	8.8	7.46	2.55	8.95e-07	8.94e-06	Smyd2	SET and MYND domain containing 2
10519183	9.1	7.99	2.17	9.21e-07	9.17e-06	Atad3a	ATPase family, AAA domain containing 3A
10433292	9.59	10.59	-2	9.28e-07	9.23e-06	Hmox2	heme oxygenase 2
10392803	6.38	9.32	-7.67	9.31e-07	9.25e-06	Cd300c	CD300C antigen
10378088	10.63	9.26	2.57	9.31e-07	9.25e-06	Mybbp1a	MYB binding protein (P160) 1a
10566574	10.99	9.7	2.45	9.4e-07	9.33e-06	Gvin1; Gm4070	GTPase, very large interferon inducible 1; predicted gene 4070
10368511	7.8	6.76	2.05	9.47e-07	9.4e-06	Trmt11	tRNA methyltransferase 11
10574427	8.86	6.92	3.83	9.57e-07	9.48e-06	Impdh2; Gm15210	inosine 5-phosphate dehydrogenase 2
10543709	9.53	10.55	-2.04	9.66e-07	9.56e-06	Tmem209	transmembrane protein 209
10458992	6.53	7.75	-2.33	9.66e-07	9.56e-06	C330018D20Rik	RIKEN cDNA C330018D20 gene
10499703	9.13	8.05	2.11	9.77e-07	9.65e-06	Gm24046	predicted gene, 24046 [Source:MGI Symbol;Acc:MGI:5453823]
10473118	8.53	9.68	-2.22	9.77e-07	9.65e-06	Ube2e3	ubiquitin-conjugating enzyme E2E 3
10412909	8.21	9.34	-2.18	9.8e-07	9.67e-06	Gm6781	predicted gene 6781 [Source:MGI Symbol;Acc:MGI:3644510]
10557231	7.55	6.45	2.14	1.01e-06	9.97e-06
10463402	8.92	7.79	2.2	1.02e-06	1e-05
10450904	7.56	8.61	-2.06	1.02e-06	1.01e-05	Scoc	short coiled-coil protein
10384210	9.57	8.47	2.14	1.03e-06	1.01e-05	Tbrg4; Snora5c	transforming growth factor beta regulated gene 4; small nucleolar RNA, H/ACA box 5C
10538957	9.57	8.47	2.14	1.03e-06	1.01e-05	Gm23346	predicted gene, 23346 [Source:MGI Symbol;Acc:MGI:5453123]
10427655	5.14	6.17	-2.05	1.03e-06	1.01e-05	Spef2	sperm flagellar 2
10586781	7.26	9.22	-3.89	1.03e-06	1.01e-05	Myo1e	myosin IE
10404874	9.17	10.83	-3.15	1.04e-06	1.02e-05	Mylip	myosin regulatory light chain interacting protein
10604230	9.78	10.84	-2.09	1.06e-06	1.04e-05	Ap3s1-ps1	adaptor-related protein complex 3, sigma 1 subunit, pseudogene 1
10471945	6.29	7.41	-2.18	1.09e-06	1.07e-05	Zeb2os	zinc finger E-box binding homeobox 2, opposite strand
10424370	7.5	8.93	-2.68	1.14e-06	1.11e-05	Trib1	tribbles homolog 1 (Drosophila)
10535979	8.71	10.21	-2.83	1.14e-06	1.11e-05	Rfc3	replication factor C (activator 1) 3
10549473	6.71	7.72	-2	1.15e-06	1.11e-05	Caprin2	caprin family member 2
10565479	8.59	10.17	-3	1.15e-06	1.12e-05	l7Rn6	lethal, Chr 7, Rinchik 6
10455139	7.09	5.86	2.35	1.16e-06	1.12e-05	Pcdhb22	protocadherin beta 22
10588007	9.42	10.58	-2.23	1.19e-06	1.15e-05	Tfdp2	transcription factor Dp 2
10468949	8.09	9.75	-3.16	1.2e-06	1.16e-05	Dclre1c	DNA cross-link repair 1C, PSO2 homolog (S. cerevisiae)
10353272	6.22	8	-3.42	1.23e-06	1.19e-05	Stau2	staufen (RNA binding protein) homolog 2 (Drosophila)
10516908	11.39	10.23	2.23	1.24e-06	1.2e-05	Snora73a	small nucleolar RNA, H/ACA box 73a
10402864	7.48	9.15	-3.18	1.26e-06	1.21e-05	Igh-V7183; Igh-VS107; Ighv7-3; Ighm; Igh-VX24; Igh-VJ558; Ighv1-54; Ighg3; Ighg; Igh-V11; Ighv14-3; Ighv13-1; Igha; Ighj1; Ighg2c; Ighg2b; Ighg1; Ighd; Ighj4; Ighj3; Ighj2; Ighv5-1; Ighv5-4; Ighv2-3; Ighv5-9; Ighv5-12; Ighv2-6; Ighv5-9-1; Ighv2-9-1; Ighv2-7; Ighv5-15; Ighv5-17; Ighv7-1; Ighv14-1; Ighv4-1; Ighv3-1; Ighv14-2; Ighv11-2; Ighv9-1; Ighv9-2; Ighv9-3; Ighv3-6; Ighv3-8; Ighv6-3; Ighv6-6; …	immunoglobulin heavy chain (V7183 family); immunoglobulin heavy chain (S107 family); immunoglobulin heavy variable 7-3; immunoglobulin heavy constant mu; immunoglobulin heavy chain (X24 family); immunoglobulin heavy chain (J558 family); immunoglobulin heavy variable V1-54; Immunoglobulin heavy constant gamma 3; Immunoglobulin heavy chain (gamma polypeptide); immunoglobulin heavy chain (V11 family…
10515051	10.15	11.24	-2.13	1.26e-06	1.22e-05	Osbpl9	oxysterol binding protein-like 9
10514329	8.68	7.47	2.32	1.29e-06	1.23e-05	Gm10581	predicted gene 10581 [Source:MGI Symbol;Acc:MGI:3708695]
10428209	9.2	7.44	3.37	1.32e-06	1.26e-05	Gm10384	predicted gene 10384
10467842	8.9	10.41	-2.84	1.33e-06	1.27e-05	Got1	glutamic-oxaloacetic transaminase 1, soluble
10478678	7.41	9.34	-3.83	1.33e-06	1.27e-05	Cd40	CD40 antigen
10504763	6.82	7.85	-2.04	1.34e-06	1.27e-05	Galnt12	UDP-N-acetyl-alpha-D-galactosamine:polypeptide N-acetylgalactosaminyltransferase 12
10574141	10.2	9.19	2.02	1.34e-06	1.28e-05	Nlrc5	NLR family, CARD domain containing 5
10548905	8.2	10.8	-6.06	1.41e-06	1.34e-05	Eps8	epidermal growth factor receptor pathway substrate 8
10492540	8.56	10.29	-3.32	1.44e-06	1.37e-05	Il12a	interleukin 12a
10493995	10.75	12.4	-3.16	1.45e-06	1.37e-05	S100a10	S100 calcium binding protein A10 (calpactin)
10369176	8.16	7.02	2.22	1.47e-06	1.39e-05	Tbc1d32	TBC1 domain family, member 32
10444284	8.78	11	-4.66	1.47e-06	1.39e-05	H2-Ob; Gm20506	histocompatibility 2, O region beta locus; predicted gene 20506
10447317	8.44	6.66	3.43	1.48e-06	1.4e-05	Epas1	endothelial PAS domain protein 1
10544596	10.87	8.98	3.7	1.49e-06	1.41e-05	Tmem176b	transmembrane protein 176B
10581111	8.15	9.31	-2.23	1.51e-06	1.42e-05	Nae1	NEDD8 activating enzyme E1 subunit 1
10347193	11.07	10.05	2.04	1.51e-06	1.42e-05	Atic	5-aminoimidazole-4-carboxamide ribonucleotide formyltransferase/IMP cyclohydrolase
10604528	9.18	10.3	-2.19	1.54e-06	1.45e-05	Mbnl3	muscleblind-like 3 (Drosophila)
10484488	7.88	9.73	-3.6	1.57e-06	1.47e-05	P2rx3	purinergic receptor P2X, ligand-gated ion channel, 3
10497503	11.02	12.02	-2	1.57e-06	1.47e-05	Kpna2	karyopherin (importin) alpha 2
10470696	8.85	9.87	-2.03	1.57e-06	1.47e-05	Med27	mediator complex subunit 27
10597758	8.66	9.84	-2.27	1.58e-06	1.49e-05	Csrnp1	cysteine-serine-rich nuclear protein 1
10600082	8.34	9.37	-2.05	1.62e-06	1.51e-05	Nsdhl	NAD(P) dependent steroid dehydrogenase-like
10373610	7.29	8.29	-2.01	1.62e-06	1.51e-05	Olfr767	olfactory receptor 767
10467653	8.89	7.86	2.04	1.64e-06	1.53e-05	Rrp12	ribosomal RNA processing 12 homolog (S. cerevisiae)
10553336	9.66	10.81	-2.22	1.67e-06	1.55e-05	Zdhhc13	zinc finger, DHHC domain containing 13
10399874	10.2	9.13	2.1	1.67e-06	1.56e-05	Bcap29	B cell receptor associated protein 29
10582429	9.04	10.29	-2.37	1.68e-06	1.57e-05	Cbfa2t3	core-binding factor, runt domain, alpha subunit 2, translocated to, 3 (human)
10436967	7.03	8.24	-2.31	1.69e-06	1.57e-05	Cbr1	carbonyl reductase 1
10566709	7.24	6.13	2.16	1.69e-06	1.57e-05	Nlrp10	NLR family, pyrin domain containing 10
10461979	5.97	7.4	-2.7	1.7e-06	1.58e-05	Aldh1a1	aldehyde dehydrogenase family 1, subfamily A1
10587488	6.5	7.78	-2.42	1.72e-06	1.6e-05	Mei4	meiosis-specific, MEI4 homolog (S. cerevisiae)
10394538	9.59	8.48	2.16	1.74e-06	1.61e-05	Gm5182; Acaca	acetyl-Coenzyme A carboxylase alpha pseudogene; acetyl-Coenzyme A carboxylase alpha
10462973	10.65	9.5	2.22	1.75e-06	1.62e-05	Hells	helicase, lymphoid specific
10574151	9.67	8.24	2.7	1.75e-06	1.62e-05	Nlrc5	NLR family, CARD domain containing 5
10529344	8.27	7.27	2	1.76e-06	1.62e-05	Poln; Haus3	DNA polymerase N; HAUS augmin-like complex, subunit 3
10594301	7.6	6.34	2.4	1.77e-06	1.63e-05	Coro2b	coronin, actin binding protein, 2B
10581813	8.17	6.3	3.65	1.79e-06	1.64e-05	Mlkl	mixed lineage kinase domain-like
10505109	8.94	9.96	-2.03	1.79e-06	1.64e-05	Fam206a	family with sequence similarity 206, member A
10446693	10.93	9.91	2.03	1.83e-06	1.67e-05	Wdr43	WD repeat domain 43
10549506	7.74	9.57	-3.56	1.84e-06	1.68e-05	Dennd5b	DENN/MADD domain containing 5B
10517169	10.91	12	-2.12	1.89e-06	1.72e-05	Sh3bgrl3	SH3 domain binding glutamic acid-rich protein-like 3
10412078	6.26	9.19	-7.58	1.91e-06	1.74e-05	Gapt	Grb2-binding adaptor, transmembrane
10354432	6.79	5.69	2.14	1.92e-06	1.74e-05	Myo1b	myosin IB
10538123	10.44	8.97	2.76	1.93e-06	1.76e-05	Gimap9	GTPase, IMAP family member 9
10405158	7.64	6.32	2.5	1.93e-06	1.76e-05
10541873	7.64	8.64	-2	1.96e-06	1.78e-05	Mrpl51	mitochondrial ribosomal protein L51
10403023	4.99	6.16	-2.25	1.98e-06	1.8e-05	Ighv1-43	immunoglobulin heavy variable V1-43
10403193	8.37	9.39	-2.03	1.99e-06	1.8e-05	Sp4	trans-acting transcription factor 4
10357488	5.91	8.65	-6.66	2.09e-06	1.88e-05	Cd55; Cd55b	CD55 molecule, decay accelerating factor for complement; CD55 molecule, decay accelerating factor for complement B
10357133	7.67	6.22	2.73	2.09e-06	1.88e-05
10442596	8.59	9.97	-2.61	2.14e-06	1.92e-05	Msrb1	methionine sulfoxide reductase B1
10504912	8.74	6.99	3.35	2.17e-06	1.94e-05	Gm22685	predicted gene, 22685 [Source:MGI Symbol;Acc:MGI:5452462]
10495967	10	12.45	-5.47	2.23e-06	1.99e-05	Tifa	TRAF-interacting protein with forkhead-associated domain
10506188	8.57	7.46	2.16	2.3e-06	2.04e-05	Pgm2	phosphoglucomutase 2
10416510	8.52	9.54	-2.03	2.3e-06	2.04e-05	Nufip1	nuclear fragile X mental retardation protein interacting protein 1
10582303	9.55	11.01	-2.76	2.36e-06	2.09e-05	Cyba	cytochrome b-245, alpha polypeptide
10463632	8.08	6.62	2.74	2.37e-06	2.09e-05	Tmem180	transmembrane protein 180
10462670	8.52	9.89	-2.6	2.43e-06	2.14e-05	Rpp30	ribonuclease P/MRP 30 subunit
10526743	9.79	10.89	-2.15	2.43e-06	2.14e-05	Cops6	COP9 (constitutive photomorphogenic) homolog, subunit 6 (Arabidopsis thaliana)
10526838	9.09	7.78	2.47	2.46e-06	2.16e-05	Gm10874	predicted gene 10874 [Source:MGI Symbol;Acc:MGI:3704261]
10523717	8.36	5.95	5.35	2.46e-06	2.16e-05	Spp1	secreted phosphoprotein 1
10467110	8.02	9.55	-2.9	2.47e-06	2.17e-05	Lipo1	lipase, member O1
10406459	8.35	9.66	-2.47	2.47e-06	2.17e-05
10435963	8.67	9.8	-2.19	2.48e-06	2.17e-05	Atg3	autophagy related 3
10384956	6.04	7.11	-2.1	2.5e-06	2.19e-05	Chac2	ChaC, cation transport regulator 2
10574137	10	8.73	2.4	2.52e-06	2.2e-05	Nlrc5	NLR family, CARD domain containing 5
10432509	9.21	10.61	-2.64	2.55e-06	2.22e-05	Gm5808	predicted gene 5808 [Source:MGI Symbol;Acc:MGI:3648628]
10516906	11.53	10.51	2.03	2.57e-06	2.24e-05	Snora73b	small nucleolar RNA, H/ACA box 73b
10582899	7.13	8.77	-3.11	2.59e-06	2.26e-05	Gm10717	predicted gene 10717 [Source:MGI Symbol;Acc:MGI:3642031]
10444258	10.68	9.41	2.41	2.71e-06	2.35e-05	Psmb8	proteasome (prosome, macropain) subunit, beta type 8 (large multifunctional peptidase 7)
10371230	8.52	9.55	-2.04	2.72e-06	2.36e-05	Gna11	guanine nucleotide binding protein, alpha 11
10403079	7.8	10.19	-5.24	2.75e-06	2.38e-05	Ighv1-85	immunoglobulin heavy variable 1-85
10604019	9.44	10.77	-2.52	2.79e-06	2.41e-05	Gm15432	predicted gene 15432 [Source:MGI Symbol;Acc:MGI:3801969]
10404389	9.26	11.23	-3.93	2.81e-06	2.43e-05	Irf4	interferon regulatory factor 4
10608656	6.65	8.05	-2.64	2.81e-06	2.43e-05
10469514	9.5	8.35	2.22	2.83e-06	2.44e-05	Bmi1	Bmi1 polycomb ring finger oncogene
10600825	5.84	7.28	-2.72	2.86e-06	2.47e-05	Zc3h12b	zinc finger CCCH-type containing 12B
10471555	8.95	7.62	2.52	2.93e-06	2.52e-05	Angptl2	angiopoietin-like 2
10555055	10.88	12.05	-2.25	2.96e-06	2.54e-05	Ndufc2	NADH dehydrogenase (ubiquinone) 1, subcomplex unknown, 2
10387985	6.29	9.14	-7.22	3e-06	2.57e-05	Scimp	SLP adaptor and CSK interacting membrane protein
10580033	10.02	11.68	-3.17	3.01e-06	2.58e-05	Adgre5; Mir1668	adhesion G protein-coupled receptor E5; microRNA 1668
10355214	7.75	9	-2.38	3.02e-06	2.59e-05	Idh1	isocitrate dehydrogenase 1 (NADP+), soluble
10464251	6.83	8.82	-3.97	3.04e-06	2.6e-05	Atrnl1	attractin like 1
10359734	7.74	8.88	-2.21	3.06e-06	2.61e-05	Dcaf6	DDB1 and CUL4 associated factor 6
10461057	7.13	8.17	-2.07	3.08e-06	2.63e-05	Rcor2	REST corepressor 2
10444229	7.78	8.83	-2.07	3.19e-06	2.71e-05	H2-DMa	histocompatibility 2, class II, locus DMa
10583207	8.65	9.67	-2.04	3.26e-06	2.76e-05	Maml2	mastermind like 2 (Drosophila)
10557175	6.62	4.92	3.25	3.26e-06	2.77e-05	Gm23614	predicted gene, 23614 [Source:MGI Symbol;Acc:MGI:5453391]
10553913	8.38	9.72	-2.54	3.32e-06	2.82e-05	Mcee	methylmalonyl CoA epimerase
10474984	10.06	11.12	-2.09	3.34e-06	2.83e-05	Nusap1	nucleolar and spindle associated protein 1
10604100	9.32	8.06	2.41	3.35e-06	2.84e-05	Ndufa1	NADH dehydrogenase (ubiquinone) 1 alpha subcomplex, 1
10438738	6.58	8.41	-3.56	3.38e-06	2.86e-05	Bcl6	B cell leukemia/lymphoma 6
10449672	7.26	9.28	-4.05	3.41e-06	2.88e-05	Tmprss3	transmembrane protease, serine 3
10403046	7.09	10.44	-10.23	3.42e-06	2.88e-05	Ighv1-63	immunoglobulin heavy variable V1-63
10560190	8.06	9.23	-2.24	3.43e-06	2.89e-05	Ehd2	EH-domain containing 2
10383756	11.13	9.97	2.24	3.45e-06	2.9e-05	Gm11951	predicted gene 11951 [Source:MGI Symbol;Acc:MGI:3650315]
10403048	10.44	12.1	-3.15	3.47e-06	2.92e-05	Ighv1-72; Ighv1-64	immunoglobulin heavy variable 1-72; immunoglobulin heavy variable 1-64
10397145	8.78	10.01	-2.33	3.51e-06	2.95e-05	Acot2	acyl-CoA thioesterase 2
10422028	8.59	6.98	3.04	3.51e-06	2.95e-05	Tbc1d4	TBC1 domain family, member 4
10508182	10.39	11.57	-2.27	3.59e-06	3.01e-05	Psmb2	proteasome (prosome, macropain) subunit, beta type 2
10482920	6.77	5.44	2.52	3.71e-06	3.1e-05	Cd302	CD302 antigen
10408850	9.52	11.01	-2.79	3.77e-06	3.15e-05	Nedd9	neural precursor cell expressed, developmentally down-regulated gene 9
10411949	10.19	7.52	6.34	3.78e-06	3.15e-05	Rgs7bp	regulator of G-protein signalling 7 binding protein
10477630	10.89	12.01	-2.16	3.87e-06	3.23e-05	Dynlrb1	dynein light chain roadblock-type 1
10579607	7.93	6.72	2.31	3.92e-06	3.26e-05
10367775	6.84	9.2	-5.15	4e-06	3.32e-05	Stxbp5	syntaxin binding protein 5 (tomosyn)
10462587	10.17	11.36	-2.29	4.08e-06	3.38e-05	Stambpl1	STAM binding protein like 1
10399691	8.7	10.65	-3.87	4.11e-06	3.4e-05	Id2	inhibitor of DNA binding 2
10414527	12.13	10.86	2.41	4.17e-06	3.44e-05	Pnp2	purine-nucleoside phosphorylase 2
10411235	11.02	9.77	2.37	4.21e-06	3.48e-05	Iqgap2	IQ motif containing GTPase activating protein 2
10389625	6.27	8.08	-3.51	4.24e-06	3.5e-05	Gm22883	predicted gene, 22883 [Source:MGI Symbol;Acc:MGI:5452660]
10545588	8.51	7.25	2.39	4.27e-06	3.52e-05	Hk2	hexokinase 2
10572046	6.51	5.48	2.05	4.28e-06	3.53e-05
10598018	8.33	6.2	4.37	4.29e-06	3.54e-05	mt-Tf	mitochondrially encoded tRNA phenylalanine [Source:MGI Symbol;Acc:MGI:102487]
10528507	8.98	7.6	2.62	4.31e-06	3.55e-05	Pus7	pseudouridylate synthase 7 homolog (S. cerevisiae)
10544084	8.62	7.56	2.09	4.34e-06	3.57e-05	Zc3hav1l	zinc finger CCCH-type, antiviral 1-like
10458428	9.19	10.57	-2.61	4.34e-06	3.57e-05	Gm8242	predicted gene 8242 [Source:MGI Symbol;Acc:MGI:3647216]
10455738	10.37	11.86	-2.8	4.42e-06	3.63e-05	Snx2	sorting nexin 2
10576010	8.43	9.59	-2.24	4.48e-06	3.67e-05	Gse1	genetic suppressor element 1
10459241	8.53	6.79	3.34	4.49e-06	3.68e-05	Afap1l1	actin filament associated protein 1-like 1
10361748	6.81	8.07	-2.4	4.51e-06	3.69e-05	Fbxo30	F-box protein 30
10486112	8.59	9.86	-2.41	4.51e-06	3.69e-05	Bmf	BCL2 modifying factor
10540391	9.34	8.07	2.41	4.55e-06	3.71e-05	Trnt1	tRNA nucleotidyl transferase, CCA-adding, 1
10386125	9.79	8.4	2.62	4.55e-06	3.72e-05	Gemin5	gem (nuclear organelle) associated protein 5
10498827	8.68	6.7	3.96	4.57e-06	3.73e-05	Fnip2	folliculin interacting protein 2
10530806	10.26	8.82	2.72	4.67e-06	3.81e-05	Ppat	phosphoribosyl pyrophosphate amidotransferase
10569200	9.24	10.42	-2.27	4.72e-06	3.83e-05	Polr2l	polymerase (RNA) II (DNA directed) polypeptide L
10430255	9.11	7.76	2.55	4.72e-06	3.84e-05	Foxred2	FAD-dependent oxidoreductase domain containing 2
10454731	9.44	8.19	2.38	4.76e-06	3.87e-05	n-R5s25	nuclear encoded rRNA 5S 25 [Source:MGI Symbol;Acc:MGI:4421760]
10537316	10.09	11.11	-2.03	4.78e-06	3.88e-05	Atp6v0c-ps2; Atp6v0c	ATPase, H+ transporting, lysosomal V0 subunit C, pseudogene 2; ATPase, H+ transporting, lysosomal V0 subunit C
10548105	12.11	10.83	2.42	4.84e-06	3.92e-05	Ccnd2	cyclin D2
10359339	7.81	9.58	-3.42	4.94e-06	3.99e-05	Rabgap1l	RAB GTPase activating protein 1-like
10411611	6.12	7.25	-2.2	5.01e-06	4.04e-05	Naip5	NLR family, apoptosis inhibitory protein 5
10466127	8.05	9.84	-3.45	5.03e-06	4.06e-05	AW112010	expressed sequence AW112010
10375463	5.19	8.78	-12.03	5.04e-06	4.07e-05	Havcr1	hepatitis A virus cellular receptor 1
10374842	6.07	8.55	-5.59	5.07e-06	4.08e-05	Ccdc88a	coiled coil domain containing 88A
10442616	7.73	8.78	-2.07	5.14e-06	4.14e-05	Hagh	hydroxyacyl glutathione hydrolase
10431612	6.72	7.86	-2.21	5.14e-06	4.14e-05	Rabl2	RAB, member RAS oncogene family-like 2
10402262	9.88	8.69	2.28	5.29e-06	4.24e-05	LOC102631912	uncharacterized LOC102631912
10362829	9.09	10.2	-2.17	5.42e-06	4.33e-05	Ostm1	osteopetrosis associated transmembrane protein 1
10383210	9.72	8.17	2.92	5.44e-06	4.34e-05	Rnf213	ring finger protein 213
10403015	9.26	11.4	-4.42	5.51e-06	4.39e-05	Ighv1-18	immunoglobulin heavy variable V1-18
10507475	9.14	7.51	3.1	5.57e-06	4.44e-05	Gm23143	predicted gene, 23143 [Source:MGI Symbol;Acc:MGI:5452920]
10394054	7.67	11.02	-10.17	5.62e-06	4.48e-05	Cd7	CD7 antigen
10351515	11.44	9.92	2.88	5.66e-06	4.51e-05	Gm26110	predicted gene, 26110 [Source:MGI Symbol;Acc:MGI:5455887]
10512937	11.51	9.93	2.99	5.84e-06	4.63e-05	Gm22042	predicted gene, 22042 [Source:MGI Symbol;Acc:MGI:5451819]
10494413	11.51	9.93	2.99	5.84e-06	4.63e-05	Rnu1b1; Rnu1b2	U1b1 small nuclear RNA; U1b2 small nuclear RNA
10494421	11.51	9.93	2.99	5.84e-06	4.63e-05	Gm25890; Gm22614	predicted gene, 25890 [Source:MGI Symbol;Acc:MGI:5455667]; predicted gene, 22614 [Source:MGI Symbol;Acc:MGI:5452391]
10500358	11.51	9.93	2.99	5.84e-06	4.63e-05	Gm25890; Gm22614	predicted gene, 25890 [Source:MGI Symbol;Acc:MGI:5455667]; predicted gene, 22614 [Source:MGI Symbol;Acc:MGI:5452391]
10500343	11.51	9.93	2.99	5.84e-06	4.63e-05	Rnu1b1; Rnu1b2	U1b1 small nuclear RNA; U1b2 small nuclear RNA
10574139	9.24	8.13	2.15	5.88e-06	4.66e-05	Nlrc5	NLR family, CARD domain containing 5
10540283	9.83	8.79	2.05	5.92e-06	4.68e-05	Ppp4r2	protein phosphatase 4, regulatory subunit 2
10598062	10.31	8.45	3.64	5.96e-06	4.72e-05	mt-Th	mitochondrially encoded tRNA histidine [Source:MGI Symbol;Acc:MGI:102485]
10515519	8.86	9.89	-2.05	5.97e-06	4.72e-05	Atp6v0b	ATPase, H+ transporting, lysosomal V0 subunit B
10494411	11.46	9.94	2.88	5.99e-06	4.73e-05	Rnu1b6	U1b6 small nuclear RNA
10494417	11.46	9.94	2.88	5.99e-06	4.73e-05	Rnu1b6	U1b6 small nuclear RNA
10500356	11.46	9.94	2.88	5.99e-06	4.73e-05	Rnu1b6	U1b6 small nuclear RNA
10510215	7.08	8.31	-2.34	6.03e-06	4.75e-05	Gm13139	predicted gene 13139
10463164	7.5	8.55	-2.07	6.05e-06	4.76e-05	Frat1	frequently rearranged in advanced T cell lymphomas
10605357	6.49	7.69	-2.31	6.07e-06	4.78e-05	Gab3	growth factor receptor bound protein 2-associated protein 3
10505996	8.92	6.9	4.06	6.09e-06	4.79e-05	Fggy	FGGY carbohydrate kinase domain containing
10516948	6.08	4.74	2.54	6.16e-06	4.84e-05	Gm24762	predicted gene, 24762 [Source:MGI Symbol;Acc:MGI:5454539]
10403303	6.88	5.8	2.11	6.21e-06	4.88e-05	Akr1c13	aldo-keto reductase family 1, member C13
10347948	9.86	11.39	-2.89	6.23e-06	4.89e-05	Sp100	nuclear antigen Sp100
10397763	8.62	7.22	2.64	6.23e-06	4.89e-05	9030617O03Rik	RIKEN cDNA 9030617O03 gene
10550098	9.69	8.68	2.01	6.4e-06	5.01e-05	Gm4879	predicted pseudogene 4879 [Source:MGI Symbol;Acc:MGI:3648111]
10456071	9.87	7	7.32	6.55e-06	5.12e-05	Csf1r	colony stimulating factor 1 receptor
10575144	8.66	7.63	2.04	6.62e-06	5.17e-05	Nip7	nuclear import 7 homolog (S. cerevisiae)
10413222	9.35	10.4	-2.08	6.79e-06	5.28e-05	Ppif	peptidylprolyl isomerase F (cyclophilin F)
10560399	6.83	5.25	2.99	6.99e-06	5.43e-05	Gm24464	predicted gene, 24464 [Source:MGI Symbol;Acc:MGI:5454241]
10469255	6.24	7.9	-3.18	7.14e-06	5.53e-05	Prkcq	protein kinase C, theta
10608699	10.51	9.41	2.14	7.19e-06	5.57e-05
10545239	6.22	9.93	-13.13	7.22e-06	5.58e-05	Igkv8-21	immunoglobulin kappa variable 8-21
10542691	9.19	11.05	-3.64	7.22e-06	5.58e-05	Lrmp	lymphoid-restricted membrane protein
10445428	5.65	4.46	2.28	7.25e-06	5.6e-05	Gm25008	predicted gene, 25008 [Source:MGI Symbol;Acc:MGI:5454785]
10512949	8.45	9.93	-2.8	7.31e-06	5.64e-05	Abca1	ATP-binding cassette, sub-family A (ABC1), member 1
10538356	8.98	7.42	2.95	7.38e-06	5.69e-05	Chn2	chimerin 2
10509856	7.53	6.38	2.22	7.42e-06	5.72e-05	Gm26226	predicted gene, 26226 [Source:MGI Symbol;Acc:MGI:5456003]
10586248	8.16	9.54	-2.59	7.89e-06	6.05e-05	Dennd4a	DENN/MADD domain containing 4A
10553897	6.41	7.56	-2.22	7.96e-06	6.09e-05	Mtmr10	myotubularin related protein 10
10545220	5.39	8.31	-7.56	8.23e-06	6.26e-05	Igkv12-44; Igkv12-41	immunoglobulin kappa variable 12-44; immunoglobulin kappa chain variable 12-41
10433963	7.65	6.58	2.11	8.28e-06	6.3e-05	Ydjc	YdjC homolog (bacterial)
10380280	10.57	7.4	9	8.38e-06	6.36e-05	Gm525	predicted gene 525
10521678	9.17	11.68	-5.71	8.4e-06	6.37e-05	Cd38	CD38 antigen
10586017	9.48	7.89	3.01	8.43e-06	6.39e-05	Uaca	uveal autoantigen with coiled-coil domains and ankyrin repeats
10388185	7.28	9.1	-3.54	8.44e-06	6.39e-05	Smtnl2	smoothelin-like 2
10568392	9.05	11.04	-3.97	8.6e-06	6.48e-05	Rgs10	regulator of G-protein signalling 10
10383799	8.24	9.82	-2.99	8.64e-06	6.51e-05	Tcn2	transcobalamin 2
10407946	7	8.47	-2.78	8.66e-06	6.52e-05	Stard3nl	STARD3 N-terminal like
10380063	12.22	10.76	2.76	8.82e-06	6.62e-05	Rnu3b4; Rnu3b1; Rnu3b3; Rnu3b2	U3B small nuclear RNA 4; U3B small nuclear RNA 1; U3B small nuclear RNA 3; U3B small nuclear RNA 2
10380059	12.22	10.76	2.76	8.82e-06	6.62e-05	Rnu3b1; Rnu3b3; Rnu3b2; Gm42087	U3B small nuclear RNA 1; U3B small nuclear RNA 3; U3B small nuclear RNA 2; predicted gene, 42087
10380065	12.22	10.76	2.76	8.82e-06	6.62e-05	Rnu3b4; Rnu3b1; Rnu3b3; Rnu3b2	U3B small nuclear RNA 4; U3B small nuclear RNA 1; U3B small nuclear RNA 3; U3B small nuclear RNA 2
10380061	12.22	10.76	2.76	8.82e-06	6.62e-05	Rnu3b1; Rnu3b3; Rnu3b2	U3B small nuclear RNA 1; U3B small nuclear RNA 3; U3B small nuclear RNA 2
10455542	9.13	10.13	-2	8.82e-06	6.62e-05	Ap3s1	adaptor-related protein complex 3, sigma 1 subunit
10378697	9.54	10.74	-2.29	8.96e-06	6.7e-05	Myo1c	myosin IC
10557399	8.19	10.07	-3.67	9.06e-06	6.77e-05	Sbk1	SH3-binding kinase 1
10467871	6.81	7.82	-2	9.13e-06	6.82e-05	Dnmbp	dynamin binding protein
10391577	8.75	10.01	-2.4	9.23e-06	6.88e-05	Hdac5; Mir8101	histone deacetylase 5; microRNA 8101
10418480	10.41	9.29	2.17	9.27e-06	6.91e-05	Gnl3	guanine nucleotide binding protein-like 3 (nucleolar)
10574098	10.97	9.89	2.11	9.32e-06	6.94e-05	Nlrc5	NLR family, CARD domain containing 5
10565712	5.1	6.34	-2.37	9.46e-06	7.03e-05	Acer3	alkaline ceramidase 3
10584315	8.38	7.22	2.24	9.78e-06	7.23e-05
10447799	6.79	8.27	-2.78	9.89e-06	7.3e-05	Igf2r	insulin-like growth factor 2 receptor
10428081	8.09	6.31	3.43	9.94e-06	7.34e-05	Hrsp12	heat-responsive protein 12
10469505	9.4	10.5	-2.14	1.01e-05	7.41e-05	Commd3	COMM domain containing 3
10372091	8.64	9.7	-2.09	1.02e-05	7.49e-05	Anapc15-ps	anaphase prompoting complex C subunit 15, pseudogene [Source:MGI Symbol;Acc:MGI:3646302]
10372877	10.15	9.13	2.04	1.04e-05	7.64e-05	Xpot	exportin, tRNA (nuclear export receptor for tRNAs)
10446334	10.22	12.07	-3.6	1.05e-05	7.73e-05	Gm5815	predicted pseudogene 5815 [Source:MGI Symbol;Acc:MGI:3648184]
10603051	6.59	8.56	-3.91	1.07e-05	7.83e-05	Ap1s2	adaptor-related protein complex 1, sigma 2 subunit
10561008	9.72	10.82	-2.15	1.1e-05	8.02e-05	Ceacam1	carcinoembryonic antigen-related cell adhesion molecule 1
10376002	7.73	6.44	2.45	1.19e-05	8.6e-05	Gm25930	predicted gene, 25930 [Source:MGI Symbol;Acc:MGI:5455707]
10544002	7.21	8.46	-2.37	1.2e-05	8.7e-05	Creb3l2	cAMP responsive element binding protein 3-like 2
10360315	6.58	10.03	-10.93	1.2e-05	8.7e-05	Fcrl6	Fc receptor-like 6
10438690	9.41	11.18	-3.41	1.22e-05	8.85e-05	Rfc4	replication factor C (activator 1) 4
10607952	8.91	9.91	-2	1.22e-05	8.85e-05	Vamp7	vesicle-associated membrane protein 7
10587266	9.81	11.11	-2.46	1.26e-05	9.06e-05	Gclc	glutamate-cysteine ligase, catalytic subunit
10363894	9	10.17	-2.24	1.27e-05	9.13e-05	Ipmk	inositol polyphosphate multikinase
10410877	8.46	7.39	2.1	1.35e-05	9.64e-05	Polr3g	polymerase (RNA) III (DNA directed) polypeptide G
10490802	5.95	7.06	-2.16	1.37e-05	9.76e-05	Zc2hc1a	zinc finger, C2HC-type containing 1A
10403054	8.99	11.25	-4.78	1.37e-05	9.77e-05	Ighv1-66	immunoglobulin heavy variable 1-66
10366293	8.01	9.82	-3.52	1.43e-05	0.0001	Csrp2	cysteine and glycine-rich protein 2
10536494	6.44	7.66	-2.33	1.43e-05	0.0001	Cav2	caveolin 2
10500327	6.68	8.52	-3.58	1.44e-05	0.0001	Hist2h3c2	histone cluster 2, H3c2
10521667	7.92	10.84	-7.61	1.46e-05	0.0001	Bst1	bone marrow stromal cell antigen 1
10480224	7.56	8.59	-2.05	1.47e-05	0.0001	Trdmt1	tRNA aspartic acid methyltransferase 1
10375893	9.56	10.64	-2.12	1.48e-05	0.0001	Sar1b	SAR1 gene homolog B (S. cerevisiae)
10598081	8.49	6.79	3.25	1.48e-05	0.0001	mt-Ty	mitochondrially encoded tRNA tyrosine [Source:MGI Symbol;Acc:MGI:102470]
10532993	11.1	9.97	2.2	1.5e-05	0.0001	Cox6a1	cytochrome c oxidase subunit VIa polypeptide 1
10573054	5.62	8.31	-6.43	1.51e-05	0.0001	Gypa	glycophorin A
10428376	7.92	6.19	3.32	1.53e-05	0.0001	Angpt1	angiopoietin 1
10400395	8.08	9.09	-2.01	1.53e-05	0.0001	Ppp2r3c	protein phosphatase 2, regulatory subunit B, gamma
10486396	8.57	9.64	-2.1	1.54e-05	0.0001	Ehd4	EH-domain containing 4
10598089	11.13	9.35	3.44	1.56e-05	0.0001	mt-Te	mitochondrially encoded tRNA glutamic acid [Source:MGI Symbol;Acc:MGI:102488]
10516211	9.38	8.25	2.19	1.6e-05	0.0001	Ndufs5	NADH dehydrogenase (ubiquinone) Fe-S protein 5
10527448	8.48	9.53	-2.08	1.67e-05	0.0001	Bud31	BUD31 homolog (yeast)
10364102	8.71	11.31	-6.09	1.67e-05	0.0001	Chchd10	coiled-coil-helix-coiled-coil-helix domain containing 10
10606689	8.36	6.88	2.8	1.69e-05	0.0001	Timm8a1	translocase of inner mitochondrial membrane 8A1
10441422	8.59	10.02	-2.7	1.69e-05	0.0001	Zdhhc14	zinc finger, DHHC domain containing 14
10545177	7.78	11.38	-12.14	1.69e-05	0.0001	Igkv19-93	immunoglobulin kappa chain variable 19-93
10452793	8.56	6.61	3.87	1.73e-05	0.0001	Galnt14	UDP-N-acetyl-alpha-D-galactosamine:polypeptide N-acetylgalactosaminyltransferase 14
10496091	7.38	11.11	-13.24	1.74e-05	0.0001	Lef1	lymphoid enhancer binding factor 1
10538150	9.39	7.72	3.19	1.78e-05	0.0001	Tmem176a	transmembrane protein 176A
10354203	8.02	6.82	2.29	1.78e-05	0.0001	Gm23722	predicted gene, 23722 [Source:MGI Symbol;Acc:MGI:5453499]
10350725	8.69	7.02	3.18	1.85e-05	0.0001	Rgs8	regulator of G-protein signaling 8
10525365	8.48	10.41	-3.8	1.86e-05	0.0001	Hvcn1	hydrogen voltage-gated channel 1
10488415	10.86	12.27	-2.67	1.89e-05	0.0001	Cst3	cystatin C
10586246	8.78	9.96	-2.27	1.9e-05	0.0001	Dennd4a	DENN/MADD domain containing 4A
10395908	7.39	5.97	2.67	1.92e-05	0.0001	Gm22973	predicted gene, 22973 [Source:MGI Symbol;Acc:MGI:5452750]
10408975	8.17	7.07	2.15	1.92e-05	0.0001	Kif13a	kinesin family member 13A
10355017	8.95	9.95	-2.01	1.93e-05	0.0001	Sumo1	small ubiquitin-like modifier 1
10451198	10.32	8.66	3.14	1.94e-05	0.0001	Vegfa	vascular endothelial growth factor A
10564270	6.88	4.99	3.73	1.94e-05	0.0001
10488378	7.43	9	-2.97	1.98e-05	0.0001	Thbd	thrombomodulin
10569017	10.77	8.41	5.12	1.99e-05	0.0001	Ifitm3	interferon induced transmembrane protein 3
10467979	6.49	9.96	-11.13	2.02e-05	0.0001	Scd1	stearoyl-Coenzyme A desaturase 1
10394674	11.37	10.04	2.52	2.08e-05	0.0001	Gm9847	predicted pseudogene 9847 [Source:MGI Symbol;Acc:MGI:3642840]
10403018	9.38	12.03	-6.26	2.08e-05	0.0001	Ighv1-26; Ighv1-33	immunoglobulin heavy variable 1-26; immunoglobulin heavy variable 1-33
10365845	6.16	7.44	-2.42	2.14e-05	0.0001	Fgd6	FYVE, RhoGEF and PH domain containing 6
10523672	7.71	6.7	2.01	2.18e-05	0.0001	Gm24897	predicted gene, 24897 [Source:MGI Symbol;Acc:MGI:5454674]
10424400	11.18	9.53	3.14	2.19e-05	0.0001	Myc	myelocytomatosis oncogene
10498371	8.77	6.82	3.87	2.2e-05	0.0001	P2ry12	purinergic receptor P2Y, G-protein coupled 12
10443836	9.48	8.05	2.7	2.26e-05	0.0002	Rrp1b	ribosomal RNA processing 1 homolog B (S. cerevisiae)
10504491	10.96	9.82	2.22	2.28e-05	0.0002	Zcchc7	zinc finger, CCHC domain containing 7
10526120	7.13	9.12	-3.98	2.29e-05	0.0002	Tpst1	protein-tyrosine sulfotransferase 1
10396610	9.83	8.77	2.09	2.37e-05	0.0002	Mthfd1	methylenetetrahydrofolate dehydrogenase (NADP+ dependent), methenyltetrahydrofolate cyclohydrolase, formyltetrahydrofolate synthase
10469457	6.12	7.7	-2.99	2.37e-05	0.0002	Plxdc2	plexin domain containing 2
10419559	9.87	6.82	8.31	2.38e-05	0.0002	Rnase12	ribonuclease, RNase A family, 12 (non-active)
10556598	8.84	10.23	-2.63	2.49e-05	0.0002	Xylt1	xylosyltransferase 1
10406254	7.65	8.9	-2.38	2.5e-05	0.0002	Ell2	elongation factor RNA polymerase II 2
10351792	6.77	8.45	-3.21	2.5e-05	0.0002	Slamf9	SLAM family member 9
10506296	6.76	5.33	2.69	2.53e-05	0.0002
10509163	6.52	7.67	-2.22	2.57e-05	0.0002	Id3	inhibitor of DNA binding 3
10538903	9.12	11.05	-3.81	2.64e-05	0.0002	Igk; Igkv3-4; Igk-V8; Igkv14-111; Igkv6-17; Igkv3-12; Igkv3-7; Igkv3-3; Igkv3-1; Igkj1; Igkj4; Igkj5; Igkc; Igk-V28; Igkv6-23; Igk-V21	immunoglobulin kappa chain complex; immunoglobulin kappa variable 3-4; immunoglobulin kappa chain variable 8 (V8); immunoglobulin kappa variable 14-111; immunoglobulin kappa variable 6-17; immunoglobulin kappa variable 3-12; immunoglobulin kappa variable 3-7; immunoglobulin kappa variable 3-3; immunoglobulin kappa variable 3-1; immunoglobulin kappa joining 1; immunoglobulin kappa joining 4; immun…
10467258	7.14	5.9	2.35	2.67e-05	0.0002	Myof	myoferlin
10526566	9	6.86	4.4	2.72e-05	0.0002	Ephb4	Eph receptor B4
10435787	9.97	8.56	2.66	2.77e-05	0.0002	Gm25873	predicted gene, 25873 [Source:MGI Symbol;Acc:MGI:5455650]
10466779	7.02	8.62	-3.04	2.85e-05	0.0002	Pip5k1b	phosphatidylinositol-4-phosphate 5-kinase, type 1 beta
10540122	10.85	9.49	2.57	2.86e-05	0.0002	Slc6a6	solute carrier family 6 (neurotransmitter transporter, taurine), member 6
10574288	10.21	8.57	3.11	2.86e-05	0.0002	Drc7	dynein regulatory complex subunit 7
10404053	7.94	9.54	-3.02	2.91e-05	0.0002	Hist1h2bc	histone cluster 1, H2bc
10570278	6.35	7.4	-2.07	2.92e-05	0.0002	Gm15352	predicted gene 15352 [Source:MGI Symbol;Acc:MGI:3641922]
10585976	7.88	6.66	2.33	2.94e-05	0.0002	Myo9a	myosin IXa
10468898	10.99	9.29	3.25	3.12e-05	0.0002	Lax1	lymphocyte transmembrane adaptor 1
10492231	8.12	6.78	2.52	3.15e-05	0.0002	Med12l	mediator complex subunit 12-like
10438405	6.66	10.88	-18.55	3.23e-05	0.0002	Iglv1; Iglc1; Iglj1; Iglc3; Iglv2	immunoglobulin lambda variable 1; immunoglobulin lambda constant 1; immunoglobulin lambda joining 1; immunoglobulin lambda constant 3; immunoglobulin lambda variable 2
10524098	6.2	7.32	-2.18	3.49e-05	0.0002	Zfp605	zinc finger protein 605
10352178	6.11	7.21	-2.14	3.5e-05	0.0002	Sccpdh	saccharopine dehydrogenase (putative)
10586015	7.02	8.08	-2.08	3.5e-05	0.0002	1700036A12Rik	RIKEN cDNA 1700036A12 gene [Source:MGI Symbol;Acc:MGI:1920548]
10432190	9.13	6.97	4.47	3.53e-05	0.0002	Adcy6	adenylate cyclase 6
10386058	9.3	6.7	6.06	3.59e-05	0.0002	Sparc	secreted acidic cysteine rich glycoprotein
10574135	8.91	7.78	2.2	3.72e-05	0.0002	Nlrc5	NLR family, CARD domain containing 5
10521602	6.37	7.44	-2.09	3.82e-05	0.0002	Cpeb2	cytoplasmic polyadenylation element binding protein 2
10598032	10.68	9.57	2.16	3.84e-05	0.0002	mt-Tm	mitochondrially encoded tRNA methionine [Source:MGI Symbol;Acc:MGI:102480]
10526493	10.1	7.19	7.54	3.86e-05	0.0002	Myl10	myosin, light chain 10, regulatory
10463599	7.97	9.29	-2.5	3.87e-05	0.0002	Nfkb2	nuclear factor of kappa light polypeptide gene enhancer in B cells 2, p49/p100
10602372	7.33	10.81	-11.16	3.89e-05	0.0002	Alas2	aminolevulinic acid synthase 2, erythroid
10402752	10.51	9.5	2.01	3.91e-05	0.0002	2010107E04Rik	RIKEN cDNA 2010107E04 gene
10399677	10.62	9.48	2.2	3.93e-05	0.0002	Gm6969	predicted pseudogene 6969 [Source:MGI Symbol;Acc:MGI:3645320]
10586250	8.24	9.51	-2.41	3.94e-05	0.0002	Dennd4a	DENN/MADD domain containing 4A
10350753	8.79	10.51	-3.3	3.99e-05	0.0002	Glul; Mir8114	glutamate-ammonia ligase (glutamine synthetase); microRNA 8114
10491897	8.83	7.31	2.86	4e-05	0.0003	Gm23511	predicted gene, 23511 [Source:MGI Symbol;Acc:MGI:5453288]
10385533	9.99	8.64	2.56	4.05e-05	0.0003	Tgtp2; Tgtp1	T cell specific GTPase 2; T cell specific GTPase 1
10585395	8.97	7.84	2.19	4.1e-05	0.0003	Gm16380	predicted pseudogene 16380 [Source:MGI Symbol;Acc:MGI:3643564]
10532150	8.67	9.7	-2.04	4.12e-05	0.0003	Fam69a	family with sequence similarity 69, member A
10357242	9.22	10.4	-2.27	4.15e-05	0.0003	Dbi	diazepam binding inhibitor
10554392	7.44	8.87	-2.69	4.19e-05	0.0003	Gdpgp1	GDP-D-glucose phosphorylase 1
10487987	8.14	6.83	2.48	4.23e-05	0.0003	Lrrn4	leucine rich repeat neuronal 4
10578123	7.2	8.59	-2.62	4.25e-05	0.0003	Rbpms	RNA binding protein gene with multiple splicing
10416950	7.71	5.8	3.78	4.26e-05	0.0003	Mir18	microRNA 18
10514924	9.28	10.49	-2.31	4.29e-05	0.0003	Gm12906	predicted gene 12906 [Source:MGI Symbol;Acc:MGI:3650884]
10583312	10.44	9.26	2.27	4.36e-05	0.0003	Gm22620	predicted gene, 22620 [Source:MGI Symbol;Acc:MGI:5452397]
10519555	8.48	6.8	3.2	4.44e-05	0.0003	Abcb1b	ATP-binding cassette, sub-family B (MDR/TAP), member 1B
10370210	8.02	7.01	2	4.54e-05	0.0003	Col6a1	collagen, type VI, alpha 1
10563829	9.17	10.47	-2.45	4.55e-05	0.0003	Mrps33	mitochondrial ribosomal protein S33
10603208	9.9	8.6	2.45	4.57e-05	0.0003	Mid1	midline 1
10501608	8.32	6.39	3.8	4.7e-05	0.0003	Vcam1	vascular cell adhesion molecule 1
10374453	9.12	10.5	-2.61	4.74e-05	0.0003	Glns-ps1	glutamine synthetase pseudogene 1
10386604	9.29	8.24	2.07	4.98e-05	0.0003	Shmt1	serine hydroxymethyltransferase 1 (soluble)
10518358	4.48	7.06	-6	5.03e-05	0.0003	2610305D13Rik; Rex2	RIKEN cDNA 2610305D13 gene; reduced expression 2
10357808	10.64	11.71	-2.1	5.05e-05	0.0003	Snrpe	small nuclear ribonucleoprotein E
10558769	10.91	8.1	7	5.14e-05	0.0003	Ifitm1	interferon induced transmembrane protein 1
10500610	7.73	10.6	-7.32	5.22e-05	0.0003	Fam46c	family with sequence similarity 46, member C
10576034	9.46	12.24	-6.87	5.51e-05	0.0003	Irf8	interferon regulatory factor 8
10572077	9.13	7.92	2.32	5.53e-05	0.0003	Naf1	nuclear assembly factor 1 homolog (S. cerevisiae)
10383208	8.04	6.71	2.51	5.53e-05	0.0003	Rnf213	ring finger protein 213
10399265	8.43	9.59	-2.24	5.59e-05	0.0003	Ncoa1	nuclear receptor coactivator 1
10381798	11.45	12.7	-2.38	5.6e-05	0.0003	Myl4	myosin, light polypeptide 4
10367803	6.72	7.83	-2.16	5.86e-05	0.0004	Gm25635	predicted gene, 25635 [Source:MGI Symbol;Acc:MGI:5455412]
10375002	7.89	9.18	-2.44	5.86e-05	0.0004	Cpeb4	cytoplasmic polyadenylation element binding protein 4
10534854	7.75	8.87	-2.19	5.93e-05	0.0004	Mospd3	motile sperm domain containing 3
10595664	9.17	8.15	2.02	5.95e-05	0.0004	Tmed3	transmembrane emp24 domain containing 3
10474096	6.25	4.4	3.6	6.01e-05	0.0004	Lrrc4c	leucine rich repeat containing 4C
10585276	11.1	12.13	-2.04	6.02e-05	0.0004	Pou2af1	POU domain, class 2, associating factor 1
10567086	4.85	7.12	-4.82	6.23e-05	0.0004	Cyp2r1	cytochrome P450, family 2, subfamily r, polypeptide 1
10485357	11.87	12.95	-2.12	6.56e-05	0.0004	Gm10800	predicted gene 10800 [Source:MGI Symbol;Acc:MGI:3641657]
10560174	9.44	10.56	-2.17	6.59e-05	0.0004	Sepw1	selenoprotein W, muscle 1
10509122	6.1	7.75	-3.12	6.59e-05	0.0004	Cnr2	cannabinoid receptor 2 (macrophage)
10358339	6.06	5.05	2.01	6.62e-05	0.0004	Cfh	complement component factor h
10456046	8.76	6.44	4.99	6.63e-05	0.0004	Pdgfrb	platelet derived growth factor receptor, beta polypeptide
10565341	8.86	9.91	-2.07	6.73e-05	0.0004	Gm6155	predicted pseudogene 6155 [Source:MGI Symbol;Acc:MGI:3643981]
10425299	7.03	8.12	-2.12	6.77e-05	0.0004	Tomm22	translocase of outer mitochondrial membrane 22 homolog (yeast)
10394778	7.87	8.96	-2.13	6.92e-05	0.0004	Hpcal1	hippocalcin-like 1
10470905	7.42	6.41	2.01	7.15e-05	0.0004
10403043	9.35	10.68	-2.52	7.42e-05	0.0004	Ighv1-62-3	immunoglobulin heavy variable 1-62-3
10536593	6.02	7.69	-3.17	7.46e-05	0.0004	Gm5874	predicted gene 5874 [Source:MGI Symbol;Acc:MGI:3648027]
10574157	10.31	9.21	2.14	7.79e-05	0.0004	Nlrc5	NLR family, CARD domain containing 5
10439895	6.58	8.04	-2.76	8e-05	0.0005	Alcam	activated leukocyte cell adhesion molecule
10560919	6.95	8.34	-2.62	8.24e-05	0.0005	Atp1a3	ATPase, Na+/K+ transporting, alpha 3 polypeptide
10561104	8.06	6.45	3.03	8.27e-05	0.0005	Axl	AXL receptor tyrosine kinase
10396421	9.07	10.19	-2.17	8.35e-05	0.0005	Hif1a	hypoxia inducible factor 1, alpha subunit
10417920	8.37	7.34	2.03	8.52e-05	0.0005	Usp54	ubiquitin specific peptidase 54
10571984	7.37	5.88	2.81	8.55e-05	0.0005	Ddx60	DEAD (Asp-Glu-Ala-Asp) box polypeptide 60
10465059	6.33	7.64	-2.49	8.94e-05	0.0005	Ctsw	cathepsin W
10570434	10.86	6.86	16.05	9.12e-05	0.0005	Gm7676	predicted gene 7676 [Source:MGI Symbol;Acc:MGI:3644053]
10406407	8.72	9.73	-2.01	9.34e-05	0.0005	Arrdc3	arrestin domain containing 3
10401933	12.92	10.07	7.2	9.42e-05	0.0005	Gm40902	predicted gene, 40902
10504759	12.92	10.07	7.2	9.42e-05	0.0005	LOC105247125	uncharacterized LOC105247125
10352048	9.28	8.28	2	9.64e-05	0.0005	Exo1	exonuclease 1
10520096	6.72	7.8	-2.1	9.67e-05	0.0005	Klhl7	kelch-like 7
10538126	10.17	8.91	2.4	9.84e-05	0.0006	Gimap4	GTPase, IMAP family member 4
10567564	7.15	8.63	-2.79	0.0001	0.0006	Cdr2	cerebellar degeneration-related 2
10436456	7.2	5.76	2.71	0.0001	0.0006	Pros1	protein S (alpha)
10497337	6.76	8.6	-3.57	0.0001	0.0006	Car1	carbonic anhydrase 1
10450069	6.53	7.58	-2.07	0.0001	0.0006	H2-K2	histocompatibility 2, K region locus 2
10408097	8.1	6.88	2.33	0.0001	0.0006	Prss16	protease, serine 16 (thymus)
10489107	10.44	11.47	-2.05	0.0001	0.0006	Samhd1	SAM domain and HD domain, 1
10394471	7.87	9.37	-2.82	0.0001	0.0006	Sdc1	syndecan 1
10445192	4.88	6.48	-3.04	0.0001	0.0006	Rhag	Rhesus blood group-associated A glycoprotein
10579347	8.49	10.94	-5.5	0.0001	0.0006	Ifi30	interferon gamma inducible protein 30
10369379	10.47	9.37	2.14	0.0001	0.0006	Slc29a3	solute carrier family 29 (nucleoside transporters), member 3
10485405	8.24	9.88	-3.11	0.0001	0.0006	Cd44	CD44 antigen
10485624	7.02	8.24	-2.33	0.0001	0.0006	Prrg4	proline rich Gla (G-carboxyglutamic acid) 4 (transmembrane)
[truncated: 465 more rows]
