# Supplementary material for: Immune stress suppresses innate immune signaling in preleukemic precursor B-cells to provoke leukemia in predisposed mice
Source: Nat Commun. 2023 Aug 24;14:5159. doi: 10.1038/s41467-023-40961-z (PMC10449887; doi:10.1038/s41467-023-40961-z)
Supplement: Supplementary file 9 — Supplementary Data 6 [file 41467_2023_40961_MOESM9_ESM.xlsx]

## Sheet: Myd88+- Pax5+- (B-ALL) vs Pax5+
SUPPLEMENTARY DATA 6: Gene list of differentially expressed genes in bone marrow B220+ cells from leukemic Pax5+/-;Myd88+/- mice compared to bone marrow B220+ cells from leukemic Pax5+/- mice. Myd88+/- Pax5+/- (B-ALL) vs Pax5+/- (B-ALL)
ID	Myd88+/- Pax5+/- (B-ALL) Avg (log2)	Pax5+/- (B-ALL) Avg (log2)	Fold Change	P-val	FDR P-val	Gene Symbol	Description
10461162	12.59	8.36	18.7	1.21e-24	3.51e-20	Snord22	small nucleolar RNA, C/D box 22
10437239	7.31	5.01	4.94	1.92e-22	2.77e-18
10470318	13.08	10.61	5.57	7.96e-22	6.16e-18	Rpl7a	ribosomal protein L7A
10384456	9.06	6.46	6.06	8.51e-22	6.16e-18	Gm24714	predicted gene, 24714 [Source:MGI Symbol;Acc:MGI:5454491]
10450920	12.64	9.71	7.62	1.56e-21	9.01e-18	AY036118	cDNA sequence AY036118
10442493	12.27	8.46	13.95	4.08e-21	1.9e-17	Snord60; Rab26os	small nucleolar RNA, C/D box 60 [Source:MGI Symbol;Acc:MGI:5453296]; RAB26, member RAS oncogene family, opposite strand [Source:MGI Symbol;Acc:MGI:1922864]
10489038	9.06	11.18	-4.34	4.59e-21	1.9e-17	Scand1	SCAN domain-containing 1
10470316	11.23	7.17	16.65	8.65e-21	3.13e-17	Rpl7a	ribosomal protein L7A
10582582	12.03	7.96	16.8	1.51e-20	4.37e-17	Gm24089; Gm23647	predicted gene, 24089 [Source:MGI Symbol;Acc:MGI:5453866]; predicted gene, 23647 [Source:MGI Symbol;Acc:MGI:5453424]
10582584	12.03	7.96	16.8	1.51e-20	4.37e-17	Gm24089; Gm23647	predicted gene, 24089 [Source:MGI Symbol;Acc:MGI:5453866]; predicted gene, 23647 [Source:MGI Symbol;Acc:MGI:5453424]
10371256	8.32	10.04	-3.3	2.05e-20	5.38e-17	Sirt6	sirtuin 6
10515429	12.7	9.4	9.82	3.11e-20	7.5e-17	Snord55	small nucleolar RNA, C/D box 55
10604743	11.33	6.59	26.83	3.52e-20	7.83e-17	Snord61	small nucleolar RNA, C/D box 61
10470320	11.14	7.07	16.88	8.96e-20	1.85e-16	Rpl7a	ribosomal protein L7A
10461154	11.15	6.77	20.76	9.77e-20	1.89e-16	Gm24453	predicted gene, 24453 [Source:MGI Symbol;Acc:MGI:5454230]
10456721	13.22	11.34	3.68	1.73e-19	3.05e-16	Gm26202	predicted gene, 26202 [Source:MGI Symbol;Acc:MGI:5455979]
10419810	9.62	11.8	-4.53	1.79e-19	3.05e-16	Psmb5	proteasome (prosome, macropain) subunit, beta type 5
10456719	13.04	10.64	5.3	2.27e-19	3.47e-16	Gm23301	predicted gene, 23301 [Source:MGI Symbol;Acc:MGI:5453078]
10414659	11.1	5.67	43.28	2.28e-19	3.47e-16	Gm22354	predicted gene, 22354 [Source:MGI Symbol;Acc:MGI:5452131]
10456717	10.99	5.61	41.42	4e-19	5.79e-16	Snord58b	small nucleolar RNA, C/D box 58B
10563112	12.44	9.92	5.75	4.43e-19	6.11e-16	Snord33; Rpl13a; Mir5121	small nucleolar RNA, C/D box 33; ribosomal protein L13A; microRNA 5121
10515425	8.32	4.97	10.17	5.27e-19	6.94e-16	Rps8; Snord38a	ribosomal protein S8; small nucleolar RNA, C/D box 38A
10591423	8.42	10.88	-5.49	7.27e-19	9.15e-16	Fdx1l; Gm38431	ferredoxin 1-like; predicted gene, 38431
10565811	12.27	9.83	5.44	2.12e-18	2.55e-15	Snord15b; Rps3	small nucleolar RNA, C/D box 14B; ribosomal protein S3
10608136	11.74	8.58	8.94	2.26e-18	2.57e-15	n-R5s1	nuclear encoded rRNA 5S 1 [Source:MGI Symbol;Acc:MGI:4421733]
10598023	12.86	10.35	5.69	2.31e-18	2.57e-15	mt-Tv	mitochondrially encoded tRNA valine [Source:MGI Symbol;Acc:MGI:102472]
10530683	9.51	11.04	-2.89	3.29e-18	3.52e-15	Chic2	cysteine-rich hydrophobic domain 2
10356339	8.85	10.75	-3.74	4.39e-18	4.52e-15	Pde6d	phosphodiesterase 6D, cGMP-specific, rod, delta
10353773	11.32	9.96	2.56	4.53e-18	4.52e-15	Gm15455	predicted gene 15455
10415645	7.76	9.94	-4.54	7e-18	6.75e-15	Mrpl57	mitochondrial ribosomal protein L53
10404063	12.66	9.4	9.6	7.45e-18	6.95e-15	Hist1h2ab	histone cluster 1, H2ab
10454651	11.27	9.28	3.97	7.98e-18	7.22e-15	Gm23639	predicted gene, 23639 [Source:MGI Symbol;Acc:MGI:5453416]
10582580	12.86	10.22	6.23	9.55e-18	8.37e-15	n-R5s136	nuclear encoded rRNA 5S 136
10598085	11.3	6.81	22.47	1.44e-17	1.2e-14
10511496	9.64	7.73	3.75	1.46e-17	1.2e-14	Gm11814	predicted gene 11814 [Source:MGI Symbol;Acc:MGI:3650512]
10532524	6.68	8.24	-2.94	1.85e-17	1.49e-14	Srrd	SRR1 domain containing
10355528	11.48	8.55	7.66	2.21e-17	1.73e-14	Tns1	tensin 1
10555233	11.09	8.35	6.69	2.74e-17	2.06e-14	n-R5s156	nuclear encoded rRNA 5S 156 [Source:MGI Symbol;Acc:MGI:4422019]
10378438	10.85	7.25	12.13	2.78e-17	2.06e-14	n-R5s71	nuclear encoded rRNA 5S 71 [Source:MGI Symbol;Acc:MGI:4421916]
10550167	10.37	7.25	8.72	3.06e-17	2.21e-14
10386093	10.4	6.38	16.22	3.53e-17	2.43e-14	Gm24253	predicted gene, 24253 [Source:MGI Symbol;Acc:MGI:5454030]
10382844	10.4	6.38	16.22	3.53e-17	2.43e-14	Snord1c	small nucleolar RNA, C/D box 1C
10379727	6.2	10.3	-17.16	4.44e-17	2.99e-14	Wfdc17	WAP four-disulfide core domain 17
10353034	12.32	9.83	5.6	4.73e-17	3.11e-14	Snord87	small nucleolar RNA, C/D box 87
10468828	12.19	10.85	2.54	7.75e-17	4.98e-14	Eif3a	eukaryotic translation initiation factor 3, subunit A
10382888	10.77	8.37	5.26	8.16e-17	5.14e-14	Mir6516	microRNA 6516
10434643	10.38	12.87	-5.62	9.52e-17	5.86e-14	Gm6467	predicted gene 6467 [Source:MGI Symbol;Acc:MGI:3645284]
10598087	10.99	6.88	17.18	1.01e-16	6.08e-14	ND6	NADH dehydrogenase subunit 6
10360105	8.4	9.58	-2.27	1.13e-16	6.66e-14	Usp21	ubiquitin specific peptidase 21
10582474	8.04	9.68	-3.11	1.49e-16	8.64e-14	Chmp1a	charged multivesicular body protein 1A
10594244	10.21	7.02	9.12	1.67e-16	9.47e-14
10506880	8.82	11.11	-4.89	1.95e-16	1.08e-13	Kti12	KTI12 homolog, chromatin associated (S. cerevisiae)
10544523	10.8	6.35	21.8	2.3e-16	1.25e-13	Rny1	RNA, Y1 small cytoplasmic, Ro-associated
10515427	10.52	7.68	7.17	2.98e-16	1.6e-13	Rps8	ribosomal protein S8
10528546	8.4	10.8	-5.29	3.18e-16	1.67e-13
10472621	10.55	9.32	2.35	3.96e-16	2.02e-13	Ubr3	ubiquitin protein ligase E3 component n-recognin 3
10468200	8.69	9.97	-2.42	3.99e-16	2.02e-13	Cuedc2	CUE domain containing 2
10591614	6.84	8.63	-3.45	4.96e-16	2.43e-13	Dock6	dedicator of cytokinesis 6
10550320	10.45	7.49	7.79	5.65e-16	2.73e-13	n-R5s151	nuclear encoded rRNA 5S 151 [Source:MGI Symbol;Acc:MGI:4422013]
10526311	8.4	9.48	-2.11	6.39e-16	2.98e-13	Bcl7b	B cell CLL/lymphoma 7B
10380815	10.53	12.75	-4.66	6.39e-16	2.98e-13	Psmb3	proteasome (prosome, macropain) subunit, beta type 3
10415013	10.64	8.68	3.88	7.06e-16	3.24e-13	Traj54	T cell receptor alpha joining 54
10480950	8.36	9.47	-2.15	8.22e-16	3.72e-13	Dnlz	DNL-type zinc finger
10476590	9.87	7.93	3.85	9.83e-16	4.38e-13	Macrod2	MACRO domain containing 2
10431732	9.54	11.8	-4.79	1e-15	4.39e-13	Zcrb1	zinc finger CCHC-type and RNA binding motif 1
10362892	8.52	9.82	-2.46	1.05e-15	4.53e-13	Gm9803; Pam16	presequence translocase-asssociated motor 16 homolog pseudogene; presequence translocase-asssociated motor 16 homolog (S. cerevisiae)
10539907	8.52	9.75	-2.33	1.33e-15	5.59e-13	Tpra1	transmembrane protein, adipocyte asscociated 1
10367118	9.04	6.37	6.38	1.48e-15	6.12e-13	Snord59a	small nucleolar RNA, C/D box 59A [Source:MGI Symbol;Acc:MGI:5454983]
10608689	14.01	12.56	2.72	1.61e-15	6.57e-13
10405628	8.27	9.63	-2.57	1.86e-15	7.5e-13	Rmi1	RMI1, RecQ mediated genome instability 1
10551724	8.52	10.31	-3.46	1.92e-15	7.62e-13	Yif1b	Yip1 interacting factor homolog B (S. cerevisiae)
10563110	12.53	10.59	3.83	2e-15	7.83e-13	Snord34; Rpl13a	small nucleolar RNA, C/D box 34; ribosomal protein L13A
10528583	8.25	9.58	-2.51	2.31e-15	8.9e-13	Cdk5	cyclin-dependent kinase 5
10437392	8.45	9.55	-2.15	2.66e-15	1.01e-12	Pam16	presequence translocase-asssociated motor 16 homolog (S. cerevisiae)
10352150	10.05	7.55	5.63	2.7e-15	1.02e-12	Gm24405	predicted gene, 24405 [Source:MGI Symbol;Acc:MGI:5454182]
10490126	13.07	11.92	2.21	2.82e-15	1.05e-12	Rps29	ribosomal protein S29
10523901	10.83	8.49	5.06	3.02e-15	1.11e-12	Rpl5	ribosomal protein L5
10373367	7.55	9.17	-3.07	3.36e-15	1.21e-12	Coq10a	coenzyme Q10 homolog A (yeast)
10465686	10.79	11.84	-2.08	3.4e-15	1.21e-12	Rtn3	reticulon 3
10461150	11.08	8.92	4.48	3.58e-15	1.26e-12	Gm25894	predicted gene, 25894 [Source:MGI Symbol;Acc:MGI:5455671]
10566205	9.38	7.21	4.49	3.65e-15	1.27e-12	Usp17ld	ubiquitin specific peptidase 17-like D
10591869	8.88	9.89	-2.02	4.35e-15	1.49e-12	Herpud2	HERPUD family member 2
10504955	8.17	6.99	2.27	4.38e-15	1.49e-12	Gm12466	predicted gene 12466 [Source:MGI Symbol;Acc:MGI:3651763]
10400635	13.13	12	2.18	4.48e-15	1.51e-12	Rps29	ribosomal protein S29
10406672	8.07	10.03	-3.88	4.69e-15	1.56e-12	Arsb	arylsulfatase B
10563114	13.13	11.85	2.42	4.84e-15	1.59e-12	Snord32a; Rpl13a	small nucleolar RNA, C/D box 32A; ribosomal protein L13A
10445496	8.88	10.1	-2.34	5.11e-15	1.64e-12	Yipf3	Yip1 domain family, member 3
10480725	7.7	8.8	-2.14	5.54e-15	1.76e-12	BC029214	cDNA sequence BC029214
10559406	7.94	9.27	-2.52	5.96e-15	1.87e-12	Tfpt	TCF3 (E2A) fusion partner
10354368	10.92	9.32	3.02	6.21e-15	1.93e-12
10351037	13.24	11.87	2.58	6.78e-15	2.09e-12	Gas5	growth arrest specific 5
10388782	11.5	8.35	8.88	7.2e-15	2.17e-12	Snord42a	small nucleolar RNA, C/D box 42A
10435185	10.87	8.33	5.84	7.26e-15	2.17e-12	n-R5s33	nuclear encoded rRNA 5S 33 [Source:MGI Symbol;Acc:MGI:4421878]
10407907	8.45	9.77	-2.49	7.5e-15	2.21e-12	Rala	v-ral simian leukemia viral oncogene homolog A (ras related)
10580885	10.05	11.13	-2.11	7.97e-15	2.33e-12	Csnk2a2	casein kinase 2, alpha prime polypeptide
10528598	8.59	9.74	-2.22	8.77e-15	2.54e-12	Fastk	Fas-activated serine/threonine kinase
10479458	9.55	10.75	-2.29	9.05e-15	2.59e-12	Gid8	GID complex subunit 8 homolog (S. cerevisiae)
10528172	9.54	7.8	3.33	9.24e-15	2.62e-12
10540785	10.17	11.67	-2.83	9.42e-15	2.64e-12	Brk1	BRICK1, SCAR/WAVE actin-nucleating complex subunit
10351045	10.19	7.27	7.58	9.58e-15	2.64e-12	Gm25789; Gas5	predicted gene, 25789 [Source:MGI Symbol;Acc:MGI:5455566]; growth arrest specific 5 [Source:MGI Symbol;Acc:MGI:95659]
10508901	7.5	8.88	-2.6	9.75e-15	2.66e-12	Gpn2	GPN-loop GTPase 2
10555946	7.8	9.21	-2.65	1e-14	2.72e-12	Smpd1	sphingomyelin phosphodiesterase 1, acid lysosomal
10604832	8.45	10.38	-3.79	1.05e-14	2.77e-12	Mir505	microRNA 505
10561516	8.52	9.97	-2.73	1.05e-14	2.77e-12	Nfkbib	nuclear factor of kappa light polypeptide gene enhancer in B cells inhibitor, beta
10364744	9.93	12.25	-4.99	1.08e-14	2.83e-12	Ndufs7	NADH dehydrogenase (ubiquinone) Fe-S protein 7
10429674	8.49	9.91	-2.67	1.15e-14	2.95e-12	Tsta3	tissue specific transplantation antigen P35B
10429926	7.19	8.68	-2.82	1.35e-14	3.4e-12	Dgat1	diacylglycerol O-acyltransferase 1
10545697	8.42	9.95	-2.88	1.44e-14	3.58e-12	Dguok	deoxyguanosine kinase
10355105	9.54	6.65	7.41	1.52e-14	3.72e-12
10465215	8.31	10.43	-4.35	1.54e-14	3.75e-12	Sssca1; Fam89b	Sjogrens syndrome/scleroderma autoantigen 1 homolog (human); family with sequence similarity 89, member B
10444386	8.03	9.67	-3.11	1.61e-14	3.87e-12	Gpsm3; Pbx2	G-protein signalling modulator 3 (AGS3-like, C. elegans); pre B cell leukemia homeobox 2
10413012	10.46	7.48	7.92	1.62e-14	3.87e-12	Gm25328	predicted gene, 25328 [Source:MGI Symbol;Acc:MGI:5455105]
10526792	9.29	11.34	-4.15	1.64e-14	3.88e-12	Lamtor4	late endosomal/lysosomal adaptor, MAPK and MTOR activator 4
10351043	12.33	10.97	2.57	1.66e-14	3.88e-12	Snord47	small nucleolar RNA, C/D box 47
10420155	9.12	10.68	-2.95	1.85e-14	4.21e-12	Dhrs1	dehydrogenase/reductase (SDR family) member 1
10367671	7.74	6.59	2.21	2.14e-14	4.84e-12	Gm25515	predicted gene, 25515 [Source:MGI Symbol;Acc:MGI:5455292]
10502537	9.62	10.71	-2.13	2.31e-14	5.19e-12	Sh3glb1	SH3-domain GRB2-like B1 (endophilin)
10501922	11.34	8.98	5.12	2.44e-14	5.43e-12	Snora24; Snhg8	small nucleolar RNA, H/ACA box 24; small nucleolar RNA host gene 8
10582572	8.16	4.95	9.23	2.46e-14	5.43e-12	n-R5s127	nuclear encoded rRNA 5S 127 [Source:MGI Symbol;Acc:MGI:4421983]
10591626	9.61	8.44	2.24	2.86e-14	6.22e-12	Dock6	dedicator of cytokinesis 6
10556169	10.89	12.17	-2.42	2.94e-14	6.34e-12	Eif3f	eukaryotic translation initiation factor 3, subunit F
10365590	7.54	9.67	-4.39	3.11e-14	6.67e-12	Ccdc53	coiled-coil domain containing 53
10481383	7.56	8.75	-2.28	3.15e-14	6.7e-12	Wdr34	WD repeat domain 34
10532588	10.21	8.75	2.75	3.23e-14	6.83e-12	Myo18b	myosin XVIIIb
10477808	9.76	11.47	-3.27	3.28e-14	6.89e-12	Romo1	reactive oxygen species modulator 1
10499128	9.01	6.63	5.23	3.31e-14	6.89e-12	Snord73a	small nucleolar RNA, C/D box U73A
10572449	9.44	11.24	-3.48	3.72e-14	7.69e-12	Lsm4	LSM4 homolog, U6 small nuclear RNA associated (S. cerevisiae)
10419674	9.97	8.16	3.5	3.85e-14	7.91e-12	Snord8	small nucleolar RNA, C/D box 8
10551487	6.64	7.79	-2.22	4.2e-14	8.54e-12	Eid2b	EP300 interacting inhibitor of differentiation 2B
10523060	5.88	7.58	-3.24	4.22e-14	8.54e-12	Gm9958	predicted gene 9958
10562491	9.28	11.5	-4.67	4.68e-14	9.34e-12	Pdcd5	programmed cell death 5
10437942	7.72	9.43	-3.27	4.92e-14	9.71e-12	Ube2v2	ubiquitin-conjugating enzyme E2 variant 2
10479362	12.13	10.37	3.39	4.96e-14	9.71e-12	Rps21	ribosomal protein S21
10393917	9.31	11.21	-3.73	5.2e-14	1.01e-11	Stra13	stimulated by retinoic acid 13
10367335	8.29	9.97	-3.21	5.53e-14	1.07e-11
10535575	8.65	7.31	2.53	5.8e-14	1.11e-11	Gm6272	predicted pseudogene 6272 [Source:MGI Symbol;Acc:MGI:3643871]
10507848	7.29	6.19	2.14	6.03e-14	1.15e-11	Gm12901	predicted gene 12901 [Source:MGI Symbol;Acc:MGI:3650176]
10503249	12.06	10.87	2.29	6.27e-14	1.18e-11	Rpl13	ribosomal protein L13
10549495	12.75	11.66	2.13	6.49e-14	1.21e-11	Gm7618	predicted pseudogene 7618 [Source:MGI Symbol;Acc:MGI:3644742]
10540542	10.54	8.78	3.4	6.69e-14	1.24e-11	Gm6134	predicted pseudogene 6134 [Source:MGI Symbol;Acc:MGI:3648731]
10495252	7.6	9.35	-3.36	6.71e-14	1.24e-11	Gm12497	predicted pseudogene 12497 [Source:MGI Symbol;Acc:MGI:3650111]
10572046	6.51	4.39	4.35	6.92e-14	1.26e-11
10369774	8.75	9.79	-2.05	6.92e-14	1.26e-11	Nrbf2	nuclear receptor binding factor 2
10573430	8.22	9.61	-2.62	7.01e-14	1.27e-11	Gadd45gip1	growth arrest and DNA-damage-inducible, gamma interacting protein 1
10472587	12.51	11.3	2.32	7.22e-14	1.3e-11	Gm13623	predicted gene 13623 [Source:MGI Symbol;Acc:MGI:3649578]
10444932	9.41	10.43	-2.04	7.58e-14	1.35e-11	Ppp1r18	protein phosphatase 1, regulatory subunit 18
10576210	12.06	10.86	2.3	9.24e-14	1.63e-11	Rpl13	ribosomal protein L13
10454061	8.2	7.1	2.14	9.71e-14	1.7e-11
10347931	9.04	6.76	4.85	9.74e-14	1.7e-11	G530012D18Rik	RIKEN cDNA G530012D1 gene [Source:MGI Symbol;Acc:MGI:3642025]
10425257	9.11	11.81	-6.49	1.05e-13	1.79e-11	Polr2f	polymerase (RNA) II (DNA directed) polypeptide F
10461148	9.94	6.13	14.05	1.07e-13	1.83e-11	Gm25855	predicted gene, 25855 [Source:MGI Symbol;Acc:MGI:5455632]
10521907	7.5	9.51	-4.01	1.14e-13	1.92e-11	Smim20	small integral membrane protein 20
10504047	9.51	10.78	-2.42	1.19e-13	1.99e-11	Ube2r2	ubiquitin-conjugating enzyme E2R 2
10532582	7.9	6.9	2	1.2e-13	2e-11	Myo18b	myosin XVIIIb
10389606	9.44	10.53	-2.12	1.21e-13	2.01e-11	Prr11	proline rich 11
10346255	7.43	8.84	-2.66	1.24e-13	2.04e-11	Ormdl1	ORM1-like 1 (S. cerevisiae)
10536994	6.76	5.64	2.18	1.35e-13	2.19e-11	n-R5s161	nuclear encoded rRNA 5S 161 [Source:MGI Symbol;Acc:MGI:4422025]
10429957	8.5	9.57	-2.1	1.43e-13	2.29e-11	Fbxl6	F-box and leucine-rich repeat protein 6
10377405	10.28	11.4	-2.17	1.44e-13	2.3e-11	Aurkb	aurora kinase B
10572613	8.68	10.75	-4.19	1.46e-13	2.33e-11	Mrpl34	mitochondrial ribosomal protein L34
10581643	8.71	6.06	6.3	1.63e-13	2.56e-11	Gm25321	predicted gene, 25321 [Source:MGI Symbol;Acc:MGI:5455098]
10397267	8.35	9.38	-2.05	1.71e-13	2.67e-11	Isca2	iron-sulfur cluster assembly 2 homolog (S. cerevisiae)
10595439	8.86	7.59	2.42	1.76e-13	2.72e-11	Gm22830	predicted gene, 22830 [Source:MGI Symbol;Acc:MGI:5452607]
10521134	12.75	11.7	2.07	1.8e-13	2.74e-11	Gm10059	predicted pseudogene 10059 [Source:MGI Symbol;Acc:MGI:3642158]
10445601	8.23	9.79	-2.95	1.81e-13	2.74e-11	Mea1	male enhanced antigen 1
10483023	7.92	9.11	-2.28	1.81e-13	2.74e-11	Rbms1	RNA binding motif, single stranded interacting protein 1
10568247	7.69	8.81	-2.18	1.89e-13	2.84e-11	Zfp688	zinc finger protein 688
10593903	8.59	10.21	-3.06	1.91e-13	2.86e-11	Commd4	COMM domain containing 4
10419729	8.67	10.02	-2.54	1.99e-13	2.95e-11
10419731	8.67	10.02	-2.54	1.99e-13	2.95e-11
10371877	10.37	11.63	-2.4	2e-13	2.95e-11	Slc25a3	solute carrier family 25 (mitochondrial carrier, phosphate carrier), member 3
10376887	11.76	9.24	5.72	2.12e-13	3.11e-11	Snord49a	small nucleolar RNA, C/D box 49A
10551865	8.44	9.58	-2.21	2.15e-13	3.11e-11	Alkbh6	alkB, alkylation repair homolog 6 (E. coli)
10596041	8.6	7.56	2.05	2.15e-13	3.11e-11	Il20rb	interleukin 20 receptor beta
10465388	8.27	9.66	-2.62	2.19e-13	3.14e-11	Arl2	ADP-ribosylation factor-like 2
10565813	10.49	7.67	7.04	2.22e-13	3.15e-11	Snord15a	small nucleolar RNA, C/D box 15A
10457888	8.01	9.58	-2.96	2.27e-13	3.17e-11	Tpgs2	tubulin polyglutamylase complex subunit 2
10466839	9.35	8.01	2.52	2.27e-13	3.17e-11
10397083	11.26	10.06	2.3	2.29e-13	3.17e-11	Rbm25	RNA binding motif protein 25
10412251	9.35	11.5	-4.44	2.38e-13	3.26e-11	Ndufs4	NADH dehydrogenase (ubiquinone) Fe-S protein 4
10464997	6.76	5.6	2.24	2.45e-13	3.35e-11
10496737	8.14	9.38	-2.36	2.46e-13	3.35e-11	Bcl10	B cell leukemia/lymphoma 10
10458086	8.99	10.47	-2.77	2.75e-13	3.67e-11	Gm10548	ribosomal protein L29 pseudogene
10443344	9.04	7.93	2.16	2.79e-13	3.7e-11
10526482	9.32	11.11	-3.46	2.96e-13	3.88e-11	Polr2j	polymerase (RNA) II (DNA directed) polypeptide J
10512884	6.27	4.82	2.73	2.96e-13	3.88e-11	Gm24573	predicted gene, 24573 [Source:MGI Symbol;Acc:MGI:5454350]
10408249	8.87	7.33	2.9	3.18e-13	4.14e-11
10460344	9.07	10.26	-2.29	3.19e-13	4.14e-11	Tmem134	transmembrane protein 134
10459770	10.86	9.64	2.34	3.21e-13	4.15e-11	Gm25594	predicted gene, 25594 [Source:MGI Symbol;Acc:MGI:5455371]
10500345	9.33	12.37	-8.26	3.22e-13	4.15e-11	Terc	telomerase RNA component
10602426	7.83	6.73	2.15	3.26e-13	4.18e-11	Rps12-ps7	ribosomal protein S12, pseudogene 7
10479172	9.48	8.08	2.63	3.3e-13	4.2e-11	Gm14439	predicted gene 14439 [Source:MGI Symbol;Acc:MGI:3652090]
10591416	7.93	5.71	4.64	3.67e-13	4.63e-11
10598499	12.58	11.35	2.35	3.7e-13	4.65e-11	Gm7079	predicted pseudogene 7079 [Source:MGI Symbol;Acc:MGI:3643105]
10391407	8.71	10.01	-2.47	3.72e-13	4.66e-11	Coa3	cytochrome C oxidase assembly factor 3
10397081	11.02	9.73	2.44	3.75e-13	4.68e-11	Rbm25	RNA binding motif protein 25
10355452	5.74	7.55	-3.49	3.88e-13	4.82e-11	Gm5829	predicted gene 5829 [Source:MGI Symbol;Acc:MGI:3644438]
10546659	9.52	8.41	2.16	3.99e-13	4.91e-11	Gm23510	predicted gene, 23510 [Source:MGI Symbol;Acc:MGI:5453287]
10351665	9.3	10.62	-2.5	3.99e-13	4.91e-11	Tma7	translational machinery associated 7 homolog (S. cerevisiae)
10603837	9.39	11.11	-3.28	4.05e-13	4.94e-11	Ndufb11	NADH dehydrogenase (ubiquinone) 1 beta subcomplex, 11
10373944	7.66	8.67	-2.02	4.12e-13	5e-11	Zmat5	zinc finger, matrin type 5
10356510	6.66	5.47	2.29	4.14e-13	5e-11	Iqca	IQ motif containing with AAA domain
10535458	9.7	10.92	-2.33	4.15e-13	5e-11	Zdhhc4	zinc finger, DHHC domain containing 4
10415660	12.01	10.87	2.2	4.18e-13	5.02e-11	Rpl13-ps3	ribosomal protein L13, pseudogene 3 [Source:MGI Symbol;Acc:MGI:3646682]
10420657	13.32	12.09	2.34	4.72e-13	5.63e-11
10548785	11.4	12.81	-2.67	5e-13	5.91e-11	Dynlt1b; Dynlt1-ps1	dynein light chain Tctex-type 1B; dynein light chain Tctex-type 1, pseuodogene 1
10512487	13.81	12.61	2.29	5.05e-13	5.94e-11	Rmrp	RNA component of mitochondrial RNAase P
10552258	6.63	5.32	2.49	5.2e-13	6.09e-11	Gm22638	predicted gene, 22638 [Source:MGI Symbol;Acc:MGI:5452415]
10569071	7.79	8.87	-2.11	5.25e-13	6.1e-11	Hras	Harvey rat sarcoma virus oncogene
10479215	12.41	11.34	2.1	6.27e-13	7.09e-11	Gm14414	predicted gene 14414 [Source:MGI Symbol;Acc:MGI:3652253]
10583634	8.22	9.58	-2.57	6.34e-13	7.14e-11	Qtrt1	queuine tRNA-ribosyltransferase 1
10526508	9.93	11.35	-2.68	6.43e-13	7.22e-11	Fis1	fission 1 (mitochondrial outer membrane) homolog (yeast)
10379957	9.3	10.49	-2.27	6.6e-13	7.38e-11	Rnft1	ring finger protein, transmembrane 1
10462699	8.63	7.48	2.22	6.75e-13	7.52e-11
10499854	7.73	9.43	-3.25	6.81e-13	7.56e-11	S100a1	S100 calcium binding protein A1
10402835	8.12	9.46	-2.52	6.86e-13	7.58e-11	Nudt14	nudix (nucleoside diphosphate linked moiety X)-type motif 14
10354307	11.53	13.22	-3.22	7e-13	7.7e-11	Txn-ps1	thioredoxin, pseudogene 1
10580850	8.19	6.86	2.52	7.13e-13	7.82e-11	Cngb1	cyclic nucleotide gated channel beta 1
10463695	6.75	8.05	-2.46	7.66e-13	8.25e-11	Borcs7	BLOC-1 related complex subunit 7
10592850	8.38	9.95	-2.98	7.67e-13	8.25e-11	Trappc4	trafficking protein particle complex 4
10379981	7.31	8.72	-2.66	7.84e-13	8.35e-11	Ptrh2	peptidyl-tRNA hydrolase 2
10589413	7.8	9.38	-2.98	7.84e-13	8.35e-11	Nme6	NME/NM23 nucleoside diphosphate kinase 6
10525471	9.84	11.58	-3.34	7.94e-13	8.38e-11	Gm6444	predicted gene 6444
10515416	12.58	11.53	2.06	8.12e-13	8.52e-11	Rps8	ribosomal protein S8
10453047	8.28	6.9	2.61	8.5e-13	8.85e-11
10490256	12.37	11.31	2.09	8.83e-13	9.13e-11	Rps8-ps2	ribosomal protein S8, pseudogene 2
10444041	8.22	9.49	-2.4	9.55e-13	9.77e-11	Ndufa7	NADH dehydrogenase (ubiquinone) 1 alpha subcomplex, 7 (B14.5a)
10550316	9.29	10.48	-2.29	9.77e-13	9.93e-11	Tmem160	transmembrane protein 160
10511721	10.21	9.05	2.25	9.89e-13	1e-10
10439989	9.7	7.72	3.93	1.01e-12	1.02e-10	Gm22422	predicted gene, 22422 [Source:MGI Symbol;Acc:MGI:5452199]
10560530	7.76	8.96	-2.29	1.03e-12	1.03e-10	Bloc1s3	biogenesis of lysosomal organelles complex-1, subunit 3
10406538	7.1	5.86	2.36	1.07e-12	1.06e-10	Gm21726	predicted gene, 21726 [Source:MGI Symbol;Acc:MGI:5433890]
10510505	10.73	9.23	2.84	1.11e-12	1.09e-10	n-R5s193	nuclear encoded rRNA 5S 193 [Source:MGI Symbol;Acc:MGI:4422058]
10453734	8.77	7.31	2.75	1.12e-12	1.09e-10
10524781	9.23	10.33	-2.13	1.13e-12	1.1e-10	Rab35	RAB35, member RAS oncogene family
10544827	9.69	5.99	13.07	1.14e-12	1.11e-10	Hibadh	3-hydroxyisobutyrate dehydrogenase
10364696	10.51	12.77	-4.81	1.22e-12	1.18e-10	Atp5d	ATP synthase, H+ transporting, mitochondrial F1 complex, delta subunit
10511207	8.63	9.67	-2.06	1.22e-12	1.18e-10	Cpsf3l	cleavage and polyadenylation specific factor 3-like
10598238	7.72	6.51	2.32	1.24e-12	1.19e-10	n-R5s2	nuclear encoded rRNA 5S 2 [Source:MGI Symbol;Acc:MGI:4421736]
10479174	12.47	11.46	2.02	1.35e-12	1.28e-10	Rps8-ps2	ribosomal protein S8, pseudogene 2
10479187	12.47	11.46	2.02	1.35e-12	1.28e-10	Rps8-ps2	ribosomal protein S8, pseudogene 2
10582845	4.92	6.97	-4.15	1.37e-12	1.28e-10
10436826	4.92	6.97	-4.15	1.37e-12	1.28e-10
10579823	4.92	6.97	-4.15	1.37e-12	1.28e-10
10476658	4.92	6.97	-4.15	1.37e-12	1.28e-10
10417599	4.92	6.97	-4.15	1.37e-12	1.28e-10
10421524	4.92	6.97	-4.15	1.37e-12	1.28e-10
10447594	11.41	12.74	-2.51	1.47e-12	1.35e-10	Dynlt1f; Dynlt1c	dynein light chain Tctex-type 1F; dynein light chain Tctex-type 1C
10382774	7.66	8.92	-2.39	1.57e-12	1.43e-10	Ten1	TEN1 telomerase capping complex subunit
10364375	8.29	10.07	-3.42	1.57e-12	1.43e-10	Cstb	cystatin B
10385699	8.45	9.87	-2.66	1.58e-12	1.43e-10	Rmnd5b	required for meiotic nuclear division 5 homolog B (S. cerevisiae)
10346874	8.42	6.9	2.88	1.62e-12	1.45e-10	Gm26457	predicted gene, 26457 [Source:MGI Symbol;Acc:MGI:5456234]
10468413	7.5	6.08	2.68	1.64e-12	1.47e-10	Cfap43	cilia and flagella associated protein 43
10369206	12.41	11.35	2.09	1.69e-12	1.5e-10	Rps8-ps1	ribosomal protein S8, pseudogene 1 [Source:MGI Symbol;Acc:MGI:3647445]
10508490	11.25	10.25	2	1.69e-12	1.5e-10	Gm12966	predicted gene 12966 [Source:MGI Symbol;Acc:MGI:3652043]
10565582	12.53	11.53	2	1.75e-12	1.55e-10	Rps8	ribosomal protein S8
10488929	9.34	10.79	-2.73	1.84e-12	1.62e-10	Eif6	eukaryotic translation initiation factor 6
10430778	9.23	11.43	-4.58	1.84e-12	1.62e-10	Phf5a	PHD finger protein 5A
10592162	8.05	6.75	2.45	1.85e-12	1.62e-10	Gm10105	predicted pseudogene 10105 [Source:MGI Symbol;Acc:MGI:3641746]
10465220	8.32	10.35	-4.09	1.92e-12	1.67e-10	Sssca1	Sjogrens syndrome/scleroderma autoantigen 1 homolog (human)
10390746	8.61	5.56	8.3	1.93e-12	1.68e-10	Top2a	topoisomerase (DNA) II alpha
10585767	9.56	10.77	-2.32	1.96e-12	1.7e-10	Ubl7	ubiquitin-like 7 (bone marrow stromal cell-derived)
10564869	8.47	10.12	-3.15	2.06e-12	1.77e-10	Cib1	calcium and integrin binding 1 (calmyrin)
10517457	13.12	12.03	2.13	2.21e-12	1.89e-10	Rpl11	ribosomal protein L11
10597573	10.6	11.6	-2	2.23e-12	1.91e-10	Gm10157	predicted gene 10157 [Source:MGI Symbol;Acc:MGI:3642264]
10379989	9.37	10.5	-2.19	2.3e-12	1.96e-10	Ska2	spindle and kinetochore associated complex subunit 2
10568131	8.55	9.67	-2.17	2.35e-12	1.98e-10	Pagr1a	PAXIP1 associated glutamate rich protein 1A
10535900	9.7	8.45	2.38	2.51e-12	2.1e-10	Gm24105	predicted gene, 24105
10408329	11.64	7.74	14.9	2.58e-12	2.16e-10	Gm22358	predicted gene, 22358 [Source:MGI Symbol;Acc:MGI:5452135]
10476102	10.9	7.92	7.87	2.66e-12	2.22e-10	Nop56	NOP56 ribonucleoprotein
10499703	9.13	7.38	3.36	2.86e-12	2.37e-10	Gm24046	predicted gene, 24046 [Source:MGI Symbol;Acc:MGI:5453823]
10447100	6.44	7.82	-2.61	2.92e-12	2.41e-10	Morn2	MORN repeat containing 2
10390635	8.02	9.66	-3.12	2.93e-12	2.41e-10	Mien1	migration and invasion enhancer 1
10553475	12.34	10.94	2.64	2.95e-12	2.41e-10
10532620	11.83	10.54	2.45	2.95e-12	2.41e-10	Myo18b	myosin XVIIIb
10552418	9.85	11.4	-2.93	3.04e-12	2.45e-10	Etfb	electron transferring flavoprotein, beta polypeptide
10574899	8.53	10.04	-2.86	3.4e-12	2.73e-10	Nutf2	nuclear transport factor 2
10605055	7.25	8.6	-2.55	3.43e-12	2.74e-10	Haus7	HAUS augmin-like complex, subunit 7
10465209	8.74	9.88	-2.2	3.44e-12	2.74e-10	Fam89b; Sssca1	family with sequence similarity 89, member B; Sjogrens syndrome/scleroderma autoantigen 1 homolog (human)
10428441	7.87	9.29	-2.68	3.47e-12	2.76e-10	Gm5471	predicted pseudogene 5471 [Source:MGI Symbol;Acc:MGI:3648310]
10526520	7.85	8.86	-2.01	3.81e-12	3.01e-10	Plod3	procollagen-lysine, 2-oxoglutarate 5-dioxygenase 3
10606581	13.38	12.3	2.11	4e-12	3.14e-10	Rps12-ps16	ribosomal protein S12, pseudogene 16
10548699	8.63	9.76	-2.19	4.54e-12	3.5e-10
10456723	8.26	9.8	-2.91	4.64e-12	3.57e-10	BC031181	cDNA sequence BC031181
10586484	9.58	11.51	-3.8	4.66e-12	3.58e-10	Fam96a	family with sequence similarity 96, member A
10521589	9.2	7.8	2.64	4.73e-12	3.6e-10	Gm2810	predicted pseudogene 2810 [Source:MGI Symbol;Acc:MGI:3780980]
10368806	7.47	8.7	-2.35	4.73e-12	3.6e-10	Smpd2	sphingomyelin phosphodiesterase 2, neutral
10347552	9.07	10.2	-2.18	4.82e-12	3.65e-10	Stk16	serine/threonine kinase 16
10512125	10.75	12.43	-3.2	4.86e-12	3.66e-10	Gm12396	predicted gene 12396 [Source:MGI Symbol;Acc:MGI:3649201]
10523001	9.15	10.26	-2.17	5.02e-12	3.75e-10	Mob1b	MOB kinase activator 1B
10450103	8.21	9.4	-2.29	5.05e-12	3.77e-10	H2-Ke6	H2-K region expressed gene 6
10596135	7.8	6.43	2.58	5.23e-12	3.89e-10	n-R5s89	nuclear encoded rRNA 5S 89 [Source:MGI Symbol;Acc:MGI:4421937]
10502745	12.9	11.78	2.17	5.28e-12	3.92e-10	Rpl11	ribosomal protein L11
10424555	9.26	5.68	11.9	5.32e-12	3.94e-10	Gm25987	predicted gene, 25987 [Source:MGI Symbol;Acc:MGI:5455764]
10605172	9.16	10.53	-2.58	5.41e-12	3.97e-10	Naa10; Arhgap4	N(alpha)-acetyltransferase 10, NatA catalytic subunit; Rho GTPase activating protein 4
10369877	9.5	10.65	-2.22	5.51e-12	4.03e-10	Ube2d1	ubiquitin-conjugating enzyme E2D 1
10501179	12.07	10.99	2.12	5.6e-12	4.07e-10
10499504	8.39	9.54	-2.21	6e-12	4.29e-10	Mtx1	metaxin 1
10606579	13.42	12.34	2.11	6.06e-12	4.29e-10	Rps12-ps14; Rps12-ps11; Rps12-ps15; Rps12-ps13; Rps12-ps12	ribosomal protein S12, pseudogene 14; ribosomal protein S12, pseudogene 11; ribosomal protein S12, pseudogene 15; ribosomal protein S12, pseudogene 13; ribosomal protein S12, pseudogene 12
10606569	13.42	12.34	2.11	6.06e-12	4.29e-10	Rps12-ps14; Rps12-ps11; Rps12-ps15; Rps12-ps13; Rps12-ps12	ribosomal protein S12, pseudogene 14; ribosomal protein S12, pseudogene 11; ribosomal protein S12, pseudogene 15; ribosomal protein S12, pseudogene 13; ribosomal protein S12, pseudogene 12
10606567	13.42	12.34	2.11	6.06e-12	4.29e-10	Rps12-ps14; Rps12-ps11; Rps12-ps15; Rps12-ps13; Rps12-ps12	ribosomal protein S12, pseudogene 14; ribosomal protein S12, pseudogene 11; ribosomal protein S12, pseudogene 15; ribosomal protein S12, pseudogene 13; ribosomal protein S12, pseudogene 12
10606573	13.42	12.34	2.11	6.06e-12	4.29e-10	Rps12-ps14; Rps12-ps11; Rps12-ps15; Rps12-ps13; Rps12-ps12	ribosomal protein S12, pseudogene 14; ribosomal protein S12, pseudogene 11; ribosomal protein S12, pseudogene 15; ribosomal protein S12, pseudogene 13; ribosomal protein S12, pseudogene 12
10606577	13.42	12.34	2.11	6.06e-12	4.29e-10	Rps12-ps14; Rps12-ps11; Rps12-ps15; Rps12-ps13; Rps12-ps12	ribosomal protein S12, pseudogene 14; ribosomal protein S12, pseudogene 11; ribosomal protein S12, pseudogene 15; ribosomal protein S12, pseudogene 13; ribosomal protein S12, pseudogene 12
10587778	12.04	9.12	7.56	6.13e-12	4.33e-10	Gm22866	predicted gene, 22866 [Source:MGI Symbol;Acc:MGI:5452643]
10403244	9.55	8.22	2.53	6.51e-12	4.58e-10	Gm25675	predicted gene, 25675 [Source:MGI Symbol;Acc:MGI:5455452]
10441811	9.97	8.44	2.89	6.76e-12	4.71e-10	Tcp1	t-complex protein 1
10438400	9.13	10.84	-3.28	6.77e-12	4.71e-10	Mrpl40	mitochondrial ribosomal protein L40
10352127	8.65	9.89	-2.38	6.95e-12	4.78e-10	Cox20	COX20 Cox2 chaperone
10603785	8.97	10.65	-3.2	6.96e-12	4.78e-10	Fundc1	FUN14 domain containing 1
10572580	10.3	11.41	-2.15	7.04e-12	4.83e-10	Use1	unconventional SNARE in the ER 1 homolog (S. cerevisiae)
10537712	5.08	6.89	-3.51	7.13e-12	4.86e-10	Gstk1	glutathione S-transferase kappa 1
10518167	7.71	9.83	-4.36	7.21e-12	4.89e-10	Gm13080	predicted gene 13080 [Source:MGI Symbol;Acc:MGI:3650235]
10491960	6.83	5.5	2.52	7.5e-12	5.07e-10	n-R5s196	nuclear encoded rRNA 5S 196 [Source:MGI Symbol;Acc:MGI:4422061]
10371387	8	9.26	-2.39	7.72e-12	5.18e-10	Ckap4	cytoskeleton-associated protein 4
10509228	10.59	9.53	2.09	7.89e-12	5.29e-10	Hnrnpr	heterogeneous nuclear ribonucleoprotein R
10601601	12.98	11.93	2.08	8.05e-12	5.38e-10	Rps12-ps20	ribosomal protein S12, pseudogene 20
10377689	10.88	12.53	-3.13	8.17e-12	5.45e-10	Gabarap	gamma-aminobutyric acid receptor associated protein
10381460	12.87	11.46	2.66	8.31e-12	5.48e-10	Rnu2-10; Rdm1	U2 small nuclear RNA 10; RAD52 motif 1
10381470	12.87	11.46	2.66	8.31e-12	5.48e-10	Rnu2-10	U2 small nuclear RNA 10
10391488	12.87	11.46	2.66	8.31e-12	5.48e-10	Rnu2-10	U2 small nuclear RNA 10
10381472	12.87	11.46	2.66	8.31e-12	5.48e-10	Rnu2-10	U2 small nuclear RNA 10
10491191	10.46	8.3	4.49	8.35e-12	5.49e-10	Rpl22l1	ribosomal protein L22 like 1
10553913	8.38	10.46	-4.24	8.38e-12	5.49e-10	Mcee	methylmalonyl CoA epimerase
10451301	13.35	12.33	2.02	8.38e-12	5.49e-10	Gm5093	predicted gene 5093
10449315	8.75	11	-4.76	8.41e-12	5.49e-10	Uqcc2	ubiquinol-cytochrome c reductase complex assembly factor 2
10465005	10.46	12.09	-3.1	8.42e-12	5.49e-10	Banf1	barrier to autointegration factor 1
10560181	10.35	11.38	-2.05	8.53e-12	5.55e-10	Gltscr2	glioma tumor suppressor candidate region gene 2
10598053	11.6	9.7	3.76	8.56e-12	5.55e-10	mt-Tg	mitochondrially encoded tRNA glycine [Source:MGI Symbol;Acc:MGI:102486]
10368930	7.64	8.72	-2.11	8.7e-12	5.61e-10	1700021F05Rik	RIKEN cDNA 1700021F05 gene
10385236	10.4	11.64	-2.37	8.77e-12	5.64e-10	Gm12138	predicted gene 12138 [Source:MGI Symbol;Acc:MGI:3651749]
10531208	8.6	10.09	-2.81	8.8e-12	5.65e-10	Cox18	cytochrome c oxidase assembly protein 18
10381458	12.89	11.51	2.61	8.94e-12	5.72e-10	Gm26316	predicted gene, 26316 [Source:MGI Symbol;Acc:MGI:5456093]
10491056	9.47	11.01	-2.92	9.32e-12	5.91e-10	Tbl1xr1	transducin (beta)-like 1X-linked receptor 1
10601471	7	8.51	-2.85	9.33e-12	5.91e-10	Gm5393	predicted pseudogene 5393 [Source:MGI Symbol;Acc:MGI:3642996]
10454097	12.94	11.85	2.13	1.04e-11	6.54e-10	Gm10036	predicted gene 10036 [Source:MGI Symbol;Acc:MGI:3642334]
10424825	9.39	11.02	-3.09	1.05e-11	6.54e-10	Cyc1	cytochrome c-1
10519007	9.21	10.46	-2.38	1.07e-11	6.64e-10	Tprgl	transformation related protein 63 regulated like
10552240	9.27	7.98	2.44	1.13e-11	6.97e-10	E130304I02Rik	RIKEN cDNA E130304I02 gene
10526250	7.49	8.61	-2.18	1.13e-11	6.98e-10	Abhd11	abhydrolase domain containing 11
10527888	10.53	11.61	-2.11	1.13e-11	6.99e-10	Gatad1	GATA zinc finger domain containing 1
10354768	9.89	11.42	-2.9	1.14e-11	7.03e-10	Gm6644; Akr1b3	Akr1b3 pseudogene; aldo-keto reductase family 1, member B3 (aldose reductase)
10528474	10.31	8.13	4.55	1.19e-11	7.3e-10	Gm15421	ribosomal protein L22 like 1 pseudogene
10413220	11.39	12.61	-2.33	1.22e-11	7.43e-10	Zmiz1	zinc finger, MIZ-type containing 1
10561907	8.28	9.39	-2.15	1.28e-11	7.76e-10	Sdhaf1	succinate dehydrogenase complex assembly factor 1
10554223	7.83	8.87	-2.07	1.33e-11	8.01e-10	Mrps11	mitochondrial ribosomal protein S11
10370833	8.74	10.16	-2.68	1.37e-11	8.26e-10	Uqcr11	ubiquinol-cytochrome c reductase, complex III subunit XI
10603736	12.67	11.34	2.51	1.38e-11	8.26e-10	Gm25202	predicted gene, 25202 [Source:MGI Symbol;Acc:MGI:5454979]
10603316	6	7.26	-2.4	1.38e-11	8.26e-10	2010204K13Rik	RIKEN cDNA 2010204K13 gene
10420216	8.04	9.22	-2.27	1.38e-11	8.26e-10	Sdr39u1	short chain dehydrogenase/reductase family 39U, member 1
10500268	8.77	10.34	-2.97	1.39e-11	8.28e-10	Mrps21	mitochondrial ribosomal protein S21
10354555	9.9	11.65	-3.37	1.41e-11	8.41e-10	Asnsd1	asparagine synthetase domain containing 1
10408870	6.33	7.79	-2.74	1.41e-11	8.41e-10	Tbc1d7	TBC1 domain family, member 7
10475981	6.92	8.57	-3.15	1.43e-11	8.5e-10	Chchd5	coiled-coil-helix-coiled-coil-helix domain containing 5
10415011	7.48	6.12	2.56	1.46e-11	8.63e-10	Traj57	T cell receptor alpha joining 57
10513195	11.93	13.38	-2.73	1.46e-11	8.63e-10	Txn1	thioredoxin 1
10575376	6.64	7.87	-2.34	1.48e-11	8.7e-10	Cmtr2	cap methyltransferase 2
10422052	7.81	9.8	-3.97	1.48e-11	8.7e-10	Commd6	COMM domain containing 6
10603166	7.9	9.58	-3.19	1.5e-11	8.73e-10	Trappc2	trafficking protein particle complex 2
10401665	7.52	6.37	2.21	1.52e-11	8.84e-10	n-R5s64	nuclear encoded rRNA 5S 64 [Source:MGI Symbol;Acc:MGI:4421909]
10596982	9.76	11.36	-3.03	1.54e-11	8.88e-10	Tma7	translational machinery associated 7 homolog (S. cerevisiae)
10460255	11.21	9.47	3.35	1.55e-11	8.9e-10	Aldh3b3	aldehyde dehydrogenase 3 family, member B3
10474860	6.85	8.1	-2.38	1.56e-11	8.97e-10	Chst14	carbohydrate (N-acetylgalactosamine 4-0) sulfotransferase 14
10562000	10.78	12.43	-3.13	1.62e-11	9.21e-10	Psenen	presenilin enhancer 2 homolog (C. elegans)
10459703	7.63	6.47	2.24	1.67e-11	9.4e-10	n-R5-8s1	nuclear encoded rRNA 5.8S 1 [Source:MGI Symbol;Acc:MGI:4421735]
10512063	9.06	6.84	4.65	1.72e-11	9.66e-10	Gm25581	predicted gene, 25581 [Source:MGI Symbol;Acc:MGI:5455358]
10429885	8.91	10.13	-2.32	1.79e-11	9.93e-10	Sharpin	SHANK-associated RH domain interacting protein
10563608	7.87	6.8	2.1	1.81e-11	1e-09
10387757	8.35	9.85	-2.82	1.81e-11	1e-09	Elp5	elongator acetyltransferase complex subunit 5
10543065	9.6	7.05	5.88	1.82e-11	1e-09	Gm22155	predicted gene, 22155 [Source:MGI Symbol;Acc:MGI:5451932]
10519504	9.46	10.52	-2.09	1.84e-11	1.01e-09	Sri	sorcin
10501235	6.7	8.38	-3.21	1.91e-11	1.05e-09	Gstm4	glutathione S-transferase, mu 4
10573703	8.8	9.97	-2.26	1.92e-11	1.05e-09	Cnep1r1	CTD nuclear envelope phosphatase 1 regulatory subunit 1
10578688	12.71	11.3	2.66	1.93e-11	1.05e-09	Gm25813	predicted gene, 25813 [Source:MGI Symbol;Acc:MGI:5455590]
10387807	9.06	10.3	-2.36	1.96e-11	1.06e-09	0610010K14Rik	RIKEN cDNA 0610010K14 gene
10543859	10	11.45	-2.73	1.99e-11	1.08e-09	Akr1b3	aldo-keto reductase family 1, member B3 (aldose reductase)
10515423	10.1	8.46	3.13	2.02e-11	1.09e-09	Gm22980	predicted gene, 22980 [Source:MGI Symbol;Acc:MGI:5452757]
10440307	8.55	9.57	-2.04	2.04e-11	1.1e-09	Chmp2b	charged multivesicular body protein 2B
10468448	9.27	7.72	2.93	2.26e-11	1.21e-09
10594142	13.24	12.17	2.1	2.3e-11	1.23e-09	Gm7589	predicted gene 7589 [Source:MGI Symbol;Acc:MGI:3644073]
10394731	11.67	7.54	17.45	2.33e-11	1.24e-09	Gm22303	predicted gene, 22303 [Source:MGI Symbol;Acc:MGI:5452080]
10360983	9.73	11.9	-4.51	2.33e-11	1.24e-09	Gm3837; Pdcd5	predicted gene 3837; programmed cell death 5
10438328	7.42	8.45	-2.05	2.38e-11	1.25e-09	Tango2	transport and golgi organization 2
10388969	7.09	6.09	2	2.41e-11	1.26e-09	Gm24454	predicted gene, 24454 [Source:MGI Symbol;Acc:MGI:5454231]
10515352	11.12	12.22	-2.15	2.58e-11	1.34e-09	Akr1a1	aldo-keto reductase family 1, member A1 (aldehyde reductase)
10477813	6.49	5.24	2.38	2.71e-11	1.39e-09
10584576	11.66	9.46	4.59	2.73e-11	1.4e-09	Snord14c; Hspa8	small nucleolar RNA, C/D box 14C; heat shock protein 8
10584578	11.66	9.46	4.58	2.84e-11	1.46e-09	Snord14d; Snord14c; Hspa8	small nucleolar RNA, C/D box 14D; small nucleolar RNA, C/D box 14C; heat shock protein 8
10457585	9.53	8.09	2.72	2.84e-11	1.46e-09	Gm22251	predicted gene, 22251 [Source:MGI Symbol;Acc:MGI:5452028]
10490544	9.23	10.43	-2.3	2.86e-11	1.46e-09	Ythdf1	YTH domain family 1
10473230	8.37	9.68	-2.48	2.97e-11	1.51e-09	Nup35	nucleoporin 35
10446207	9.03	10.2	-2.25	2.97e-11	1.51e-09	Clpp	caseinolytic mitochondrial matrix peptidase proteolytic subunit
10592237	8.84	9.92	-2.11	3.19e-11	1.61e-09	Ei24	etoposide induced 2.4 mRNA
10424557	9	7.8	2.29	3.29e-11	1.65e-09	Gm7125	predicted pseudogene 7125 [Source:MGI Symbol;Acc:MGI:3645829]
10607943	6.56	5.54	2.03	3.36e-11	1.68e-09	Gm25651	predicted gene, 25651 [Source:MGI Symbol;Acc:MGI:5455428]
10604232	6.91	5.22	3.24	3.37e-11	1.69e-09	Gm26437	predicted gene, 26437 [Source:MGI Symbol;Acc:MGI:5456214]
10412258	7.05	8.24	-2.28	3.41e-11	1.7e-09
10445741	9.48	8.06	2.68	3.43e-11	1.71e-09	n-R5s28	nuclear encoded rRNA 5S 28 [Source:MGI Symbol;Acc:MGI:4421873]
10496159	8.56	9.93	-2.59	3.6e-11	1.79e-09	Ints12	integrator complex subunit 12
10385716	7.38	8.91	-2.89	3.69e-11	1.83e-09	0610009B22Rik	RIKEN cDNA 0610009B22 gene
10373355	7.48	9.09	-3.05	3.74e-11	1.85e-09	Spryd4	SPRY domain containing 4
10598083	10.06	7.57	5.63	3.79e-11	1.87e-09	mt-Ts1	mitochondrially encoded tRNA serine 1 [Source:MGI Symbol;Acc:MGI:102475]
10576216	11.38	9.37	4.03	3.85e-11	1.9e-09	Rpl13; Snord68	ribosomal protein L13; small nucleolar RNA, C/D box 68
10473224	7.69	8.88	-2.29	3.92e-11	1.92e-09	Dusp19; Nup35	dual specificity phosphatase 19; nucleoporin 35
10350113	9.2	10.58	-2.6	3.92e-11	1.92e-09	Arl8a	ADP-ribosylation factor-like 8A
10444778	11.55	9.8	3.36	4.03e-11	1.97e-09	Gm25128	predicted gene, 25128 [Source:MGI Symbol;Acc:MGI:5454905]
10563643	8.15	9.19	-2.05	4.07e-11	1.98e-09	Tsg101	tumor susceptibility gene 101
10361708	8.17	6.73	2.72	4.12e-11	2e-09	Gm25682	predicted gene, 25682 [Source:MGI Symbol;Acc:MGI:5455459]
10601539	6.63	5.55	2.11	4.27e-11	2.07e-09	Gm24624	predicted gene, 24624 [Source:MGI Symbol;Acc:MGI:5454401]
10398085	8.76	9.96	-2.29	4.29e-11	2.07e-09	Glrx5	glutaredoxin 5 homolog (S. cerevisiae)
10452470	9.89	11.07	-2.27	4.48e-11	2.16e-09	Vapa	vesicle-associated membrane protein, associated protein A
10439018	8.04	9.28	-2.35	4.59e-11	2.19e-09	0610012G03Rik	RIKEN cDNA 0610012G03 gene
10541494	12.53	11.35	2.27	4.6e-11	2.19e-09	Gm8430; Rps27a	predicted pseudogene 8430; ribosomal protein S27A
10453688	6.29	5.15	2.2	4.82e-11	2.28e-09
10458938	8.82	7.64	2.28	4.85e-11	2.28e-09
10508972	8.03	6.93	2.16	4.87e-11	2.29e-09	Gm5589	predicted gene 5589
10424853	7.69	9.16	-2.75	4.88e-11	2.29e-09	Hgh1	HGH1 homolog
10451591	8.8	10.22	-2.68	5.05e-11	2.36e-09	Tomm6; Prickle4	translocase of outer mitochondrial membrane 6 homolog (yeast); prickle homolog 4 (Drosophila)
10438109	9.67	10.77	-2.15	5.06e-11	2.36e-09	Ube2l3	ubiquitin-conjugating enzyme E2L 3
10572290	7.88	9.14	-2.4	5.19e-11	2.42e-09	Nr2c2ap	nuclear receptor 2C2-associated protein
10522784	8.42	9.84	-2.69	5.48e-11	2.53e-09	Hmgn2-ps1; Hmgn2	high mobility group nucleosomal binding domain 2, pseudogene 1; high mobility group nucleosomal binding domain 2
10474588	8.16	9.76	-3.05	5.48e-11	2.53e-09	Emc7	ER membrane protein complex subunit 7
10600504	8.53	9.96	-2.71	5.48e-11	2.53e-09	Fundc2	FUN14 domain containing 2
10496397	9.34	10.39	-2.07	5.59e-11	2.58e-09	Lamtor3	late endosomal/lysosomal adaptor, MAPK and MTOR activator 3
10461214	9.67	11.12	-2.73	5.67e-11	2.61e-09	Tmem223; Nxf1	transmembrane protein 223; nuclear RNA export factor 1
10582074	7.42	8.84	-2.68	5.86e-11	2.67e-09	Mphosph6	M phase phosphoprotein 6
10380297	7.98	9.11	-2.19	5.95e-11	2.71e-09	Cox11	cytochrome c oxidase assembly protein 11
10573261	9.81	10.92	-2.16	6.44e-11	2.92e-09	Asf1b	anti-silencing function 1B histone chaperone
10440483	10.42	11.7	-2.43	6.45e-11	2.92e-09	Atp5j	ATP synthase, H+ transporting, mitochondrial F0 complex, subunit F
10435693	8.5	7.02	2.79	6.78e-11	3.04e-09	Cox17	cytochrome c oxidase assembly protein 17
10422512	8.37	9.63	-2.39	6.88e-11	3.08e-09	Ggact	gamma-glutamylamine cyclotransferase
10401803	7.65	6.56	2.12	6.9e-11	3.09e-09	Mir3068	microRNA 3068
10603005	8.72	7.42	2.46	7.2e-11	3.19e-09	Gm15204	predicted gene 15204 [Source:MGI Symbol;Acc:MGI:3648402]
10531928	8.38	7.03	2.54	7.22e-11	3.19e-09
10391752	6.44	7.8	-2.57	7.29e-11	3.22e-09	Psmb5-ps	proteasome (prosome, macropain) subunit, beta type 5, pseudogene
10539769	9.03	10.37	-2.54	7.75e-11	3.39e-09	Nfu1	NFU1 iron-sulfur cluster scaffold homolog (S. cerevisiae)
10518837	9.88	10.99	-2.16	7.9e-11	3.43e-09	Camta1	calmodulin binding transcription activator 1
10461108	9.07	10.48	-2.66	8e-11	3.47e-09	Gm16437	predicted pseudogene 16437 [Source:MGI Symbol;Acc:MGI:3644508]
10435787	9.97	7.31	6.31	8.16e-11	3.53e-09	Gm25873	predicted gene, 25873 [Source:MGI Symbol;Acc:MGI:5455650]
10430572	10.7	9.65	2.07	8.19e-11	3.53e-09
10445558	7.83	9.13	-2.47	8.45e-11	3.64e-09	Dnph1	2-deoxynucleoside 5-phosphate N-hydrolase 1
10479749	8.33	10.36	-4.1	8.47e-11	3.64e-09	Rpp38	ribonuclease P/MRP 38 subunit
10536595	9.38	10.98	-3.04	8.88e-11	3.8e-09	Lsm8	LSM8 homolog, U6 small nuclear RNA associated (S. cerevisiae)
10442238	7.13	8.97	-3.56	9.22e-11	3.92e-09	Gm10509	zinc finger protein 51 pseudogene
10492438	5.67	6.91	-2.36	9.79e-11	4.11e-09	Lekr1	leucine, glutamate and lysine rich 1
10408898	7.32	6.21	2.16	9.86e-11	4.13e-09	Gm26064	predicted gene, 26064 [Source:MGI Symbol;Acc:MGI:5455841]
10367708	9.04	10.1	-2.09	1.08e-10	4.5e-09	Pcmt1	protein-L-isoaspartate (D-aspartate) O-methyltransferase 1
10590298	9.4	10.68	-2.42	1.09e-10	4.53e-09	Eif1b	eukaryotic translation initiation factor 1B
10362208	6.94	5.72	2.32	1.13e-10	4.67e-09
10494415	8.91	7.78	2.18	1.15e-10	4.73e-09	Gm24136	predicted gene, 24136 [Source:MGI Symbol;Acc:MGI:5453913]
10519477	7.87	6.81	2.09	1.15e-10	4.74e-09	Gm15750	predicted gene 15750 [Source:MGI Symbol;Acc:MGI:3783192]
10453485	8.72	5.33	10.45	1.17e-10	4.81e-09	Gm23947	predicted gene, 23947 [Source:MGI Symbol;Acc:MGI:5453724]
10358726	7.44	8.8	-2.56	1.18e-10	4.82e-09	Tsen15	tRNA splicing endonuclease 15 homolog (S. cerevisiae)
10396694	8.46	9.72	-2.4	1.2e-10	4.89e-09	Churc1; Fntb	churchill domain containing 1; farnesyltransferase, CAAX box, beta
10532267	7.27	6.07	2.3	1.2e-10	4.89e-09	Vmn2r9	vomeronasal 2, receptor 9
10508723	12.91	11.16	3.37	1.23e-10	5e-09	Snora61	small nucleolar RNA, H/ACA box 61
10436802	10.05	6.56	11.22	1.26e-10	5.11e-09	Gm23406	predicted gene, 23406 [Source:MGI Symbol;Acc:MGI:5453183]
10383423	8.3	9.35	-2.06	1.28e-10	5.19e-09	Anapc11	anaphase promoting complex subunit 11
10567131	8.48	9.7	-2.33	1.31e-10	5.27e-09	Nup35	nucleoporin 35
10348932	7.47	8.5	-2.04	1.32e-10	5.29e-09	Gin1	gypsy retrotransposon integrase 1
10439237	10.38	8.52	3.61	1.33e-10	5.34e-09	LOC102638850; Gm5963	40S ribosomal protein S21 pseudogene; predicted pseudogene 5963 [Source:MGI Symbol;Acc:MGI:3648418]
10432986	9.34	10.82	-2.79	1.43e-10	5.71e-09	Aaas	achalasia, adrenocortical insufficiency, alacrimia
10580875	8.25	9.39	-2.19	1.46e-10	5.78e-09	Cfap20	cilia and flagella associated protein 20
10472440	8.47	9.66	-2.28	1.5e-10	5.95e-09	Tax1bp3	Tax1 (human T cell leukemia virus type I) binding protein 3
10597648	8.82	10.12	-2.47	1.52e-10	6e-09	Myd88	myeloid differentiation primary response gene 88
10408044	10.2	11.55	-2.56	1.53e-10	6.03e-09	LOC102641600	cytochrome c oxidase subunit 5B, mitochondrial
10520388	7.95	9.25	-2.47	1.54e-10	6.06e-09	Rbm33	RNA binding motif protein 33
10452701	11.64	10.62	2.03	1.56e-10	6.12e-09	Smchd1	SMC hinge domain containing 1
10475648	7.15	8.54	-2.6	1.57e-10	6.14e-09	Dtwd1	DTW domain containing 1
10442643	7.37	8.92	-2.93	1.57e-10	6.14e-09	Nme3; Mrps34	NME/NM23 nucleoside diphosphate kinase 3; mitochondrial ribosomal protein S34
10565288	9.5	10.5	-2	1.7e-10	6.62e-09	Abhd17c	abhydrolase domain containing 17C
10538704	10.46	9.33	2.19	1.71e-10	6.64e-09	n-R5s162	nuclear encoded rRNA 5S 162 [Source:MGI Symbol;Acc:MGI:4422026]
10520638	9.27	10.76	-2.8	1.71e-10	6.65e-09	Atraid	all-trans retinoic acid induced differentiation factor
10350478	9.05	10.13	-2.11	1.76e-10	6.81e-09	Glrx2	glutaredoxin 2 (thioltransferase)
10378334	8.45	9.61	-2.24	1.85e-10	7.11e-09	Tax1bp3	Tax1 (human T cell leukemia virus type I) binding protein 3
10424779	9.14	11.14	-3.99	1.85e-10	7.12e-09
10581111	8.15	9.82	-3.18	1.87e-10	7.19e-09	Nae1	NEDD8 activating enzyme E1 subunit 1
10468275	7.83	9.32	-2.81	1.88e-10	7.2e-09	Pcgf6	polycomb group ring finger 6
10370552	7.84	8.93	-2.13	1.94e-10	7.44e-09	Plpp2	phospholipid phosphatase 2
10511803	7.5	8.85	-2.54	2.06e-10	7.83e-09	Tstd3	thiosulfate sulfurtransferase (rhodanese)-like domain containing 3
10368270	12.94	11.93	2.01	2.1e-10	7.98e-09	Rps12	ribosomal protein S12
10524681	6.94	8.15	-2.32	2.11e-10	7.99e-09	Triap1	TP53 regulated inhibitor of apoptosis 1
10545835	7.67	8.73	-2.07	2.13e-10	8.05e-09	Pradc1	protease-associated domain containing 1
10555055	10.88	12.6	-3.31	2.13e-10	8.05e-09	Ndufc2	NADH dehydrogenase (ubiquinone) 1, subcomplex unknown, 2
10559635	9.01	10.19	-2.26	2.16e-10	8.13e-09	Hspbp1	HSPA (heat shock 70kDa) binding protein, cytoplasmic cochaperone 1
10587534	7.5	8.88	-2.6	2.18e-10	8.2e-09	Bckdhb	branched chain ketoacid dehydrogenase E1, beta polypeptide
10502205	9.47	10.54	-2.1	2.36e-10	8.83e-09	Hadh	hydroxyacyl-Coenzyme A dehydrogenase
10562461	8.26	9.5	-2.37	2.45e-10	9.15e-09	Faap24	Fanconi anemia core complex associated protein 24
10576152	8.43	9.6	-2.24	2.53e-10	9.42e-09	Trappc2l	trafficking protein particle complex 2-like
10360120	8.9	9.96	-2.08	2.56e-10	9.48e-09	Ufc1	ubiquitin-fold modifier conjugating enzyme 1
10585697	10.22	9.12	2.15	2.59e-10	9.62e-09	Gm5121	predicted gene 5121 [Source:MGI Symbol;Acc:MGI:3647258]
10461156	11.87	10.83	2.06	2.6e-10	9.64e-09	Gm22744	predicted gene, 22744 [Source:MGI Symbol;Acc:MGI:5452521]
10391985	9.34	10.91	-2.97	2.75e-10	1.01e-08	Gm22743	predicted gene, 22743 [Source:MGI Symbol;Acc:MGI:5452520]
10405739	9.34	10.91	-2.97	2.75e-10	1.01e-08	Gm22579; Gm24539	predicted gene, 22579 [Source:MGI Symbol;Acc:MGI:5452356]; predicted gene, 24539 [Source:MGI Symbol;Acc:MGI:5454316]
10409988	9.34	10.91	-2.97	2.75e-10	1.01e-08	Gm24095	predicted gene, 24095 [Source:MGI Symbol;Acc:MGI:5453872]
10583318	9.34	10.91	-2.97	2.75e-10	1.01e-08	Taf1d	TATA box binding protein (Tbp)-associated factor, RNA polymerase I, D
10483786	8.81	10.94	-4.38	2.88e-10	1.05e-08	Mrpl23; Mrpl23-ps1	mitochondrial ribosomal protein L23; mitichondrial ribosomal protein L23, pseudogene 1
10399457	10.17	11.44	-2.41	2.96e-10	1.08e-08	Gm6736	predicted gene 6736 [Source:MGI Symbol;Acc:MGI:3643048]
10604019	9.44	11.36	-3.79	2.97e-10	1.08e-08	Gm15432	predicted gene 15432 [Source:MGI Symbol;Acc:MGI:3801969]
10355264	9.17	7.65	2.85	2.97e-10	1.08e-08	Rpl31-ps14	ribosomal protein L31, pseudogene 14
10373594	9.86	10.9	-2.06	3.04e-10	1.1e-08	Bloc1s1; Rdh5	biogenesis of lysosomal organelles complex-1, subunit 1; retinol dehydrogenase 5
10351039	10.48	8.22	4.8	3.25e-10	1.17e-08	Gas5	growth arrest specific 5
10485633	6.79	8.23	-2.72	3.41e-10	1.22e-08
10346114	9.7	8.02	3.19	3.53e-10	1.26e-08	n-R5s211	nuclear encoded rRNA 5S 211 [Source:MGI Symbol;Acc:MGI:4422076]
10504912	8.74	6.28	5.47	3.53e-10	1.26e-08	Gm22685	predicted gene, 22685 [Source:MGI Symbol;Acc:MGI:5452462]
10465990	6.75	7.85	-2.14	3.54e-10	1.26e-08	Tmem216	transmembrane protein 216
10567171	9.73	8.43	2.47	3.56e-10	1.27e-08	Snord14a; Rps13	small nucleolar RNA, C/D box 14A; ribosomal protein S13
10353004	9.19	11.22	-4.09	3.62e-10	1.28e-08	Cks2	CDC28 protein kinase regulatory subunit 2
10503613	6.38	5.17	2.32	3.74e-10	1.32e-08	Gm11878	predicted gene 11878 [Source:MGI Symbol;Acc:MGI:3651784]
10552260	6.52	5.2	2.49	4.11e-10	1.44e-08	Gm25671; Gm25286	predicted gene, 25671 [Source:MGI Symbol;Acc:MGI:5455448]; predicted gene, 25286 [Source:MGI Symbol;Acc:MGI:5455063]
10586168	12.25	10.15	4.31	4.22e-10	1.48e-08	Snord16a	small nucleolar RNA, C/D box 16A
10578647	7.62	6.26	2.58	4.34e-10	1.51e-08
10445360	9.03	10.08	-2.07	4.63e-10	1.6e-08	Supt3	suppressor of Ty 3
10569368	9.51	8.48	2.04	4.63e-10	1.6e-08	Gm7290	predicted pseudogene 7290 [Source:MGI Symbol;Acc:MGI:3646633]
10590799	8.37	7.33	2.06	4.65e-10	1.6e-08	Birc2	baculoviral IAP repeat-containing 2
10604053	8.51	9.71	-2.31	4.97e-10	1.7e-08	Nkrf	NF-kappaB repressing factor
10568328	8.17	9.47	-2.47	5.03e-10	1.71e-08	Vkorc1	vitamin K epoxide reductase complex, subunit 1
10491820	7.05	8.15	-2.14	5.04e-10	1.72e-08	Gm2011; 3110057O12Rik	predicted gene 2011; RIKEN cDNA 3110057O12 gene
10483667	9.06	7.94	2.18	5.69e-10	1.9e-08	Cir1	corepressor interacting with RBPJ, 1
10418796	8.25	9.54	-2.44	5.76e-10	1.91e-08	Dph3	diphthamine biosynthesis 3
10446613	9.61	11	-2.63	5.8e-10	1.92e-08	Gm16519	predicted gene, 16519 [Source:MGI Symbol;Acc:MGI:4360871]
10552282	5.62	4.62	2	5.86e-10	1.94e-08	Gm26327	predicted gene, 26327 [Source:MGI Symbol;Acc:MGI:5456104]
10351471	7.78	6.56	2.32	5.97e-10	1.96e-08	4930500M09Rik	RIKEN cDNA 4930500M09 gene [Source:MGI Symbol;Acc:MGI:3630173]
10462193	9.74	11.82	-4.23	5.97e-10	1.96e-08	Gm3873; Ndufb4	predicted gene 3873; NADH dehydrogenase (ubiquinone) 1 beta subcomplex 4
10512005	7.81	9.07	-2.4	6.02e-10	1.98e-08	Smim8	small integral membrane protein 8
10465783	8.95	10.5	-2.93	6.09e-10	1.99e-08	Taf6l; Tmem179b	TAF6-like RNA polymerase II, p300/CBP-associated factor (PCAF)-associated factor; transmembrane protein 179B
10512937	11.51	9.19	5	6.15e-10	2e-08	Gm22042	predicted gene, 22042 [Source:MGI Symbol;Acc:MGI:5451819]
10494413	11.51	9.19	5	6.15e-10	2e-08	Rnu1b1; Rnu1b2	U1b1 small nuclear RNA; U1b2 small nuclear RNA
10494421	11.51	9.19	5	6.15e-10	2e-08	Gm25890; Gm22614	predicted gene, 25890 [Source:MGI Symbol;Acc:MGI:5455667]; predicted gene, 22614 [Source:MGI Symbol;Acc:MGI:5452391]
10500358	11.51	9.19	5	6.15e-10	2e-08	Gm25890; Gm22614	predicted gene, 25890 [Source:MGI Symbol;Acc:MGI:5455667]; predicted gene, 22614 [Source:MGI Symbol;Acc:MGI:5452391]
10500343	11.51	9.19	5	6.15e-10	2e-08	Rnu1b1; Rnu1b2	U1b1 small nuclear RNA; U1b2 small nuclear RNA
10580519	6.91	8.56	-3.14	6.16e-10	2e-08	Gm5356	predicted pseudogene 5356 [Source:MGI Symbol;Acc:MGI:3643649]
10433937	10.64	9.3	2.53	6.25e-10	2.02e-08
10541695	9.34	10.36	-2.02	6.57e-10	2.11e-08	Lpcat3	lysophosphatidylcholine acyltransferase 3
10545629	9.2	10.2	-2.01	6.68e-10	2.14e-08	Htra2	HtrA serine peptidase 2
10587501	12.38	11.23	2.22	6.73e-10	2.15e-08	Rps27a; Rps27a-ps2	ribosomal protein S27A; ribosomal protein S27A, pseudogene 2
10559606	7.76	8.83	-2.1	6.77e-10	2.16e-08	Tmem86b	transmembrane protein 86B
10515396	6.78	8.18	-2.64	6.78e-10	2.16e-08	Btbd19	BTB (POZ) domain containing 19
10384210	9.57	8.11	2.76	7e-10	2.22e-08	Tbrg4; Snora5c	transforming growth factor beta regulated gene 4; small nucleolar RNA, H/ACA box 5C
10538957	9.57	8.11	2.76	7e-10	2.22e-08	Gm23346	predicted gene, 23346 [Source:MGI Symbol;Acc:MGI:5453123]
10449989	10.62	9.26	2.58	7.01e-10	2.22e-08	Zfp422-rs1	zinc finger protein 422, related sequence 1 [Source:MGI Symbol;Acc:MGI:3028594]; zinc finger protein 422, related sequence 1
10410362	8.68	7.51	2.24	7.26e-10	2.3e-08	Zfp738	zinc finger protein 738
10379215	9.62	11.3	-3.21	7.69e-10	2.42e-08	Ift20	intraflagellar transport 20
10561017	8.69	9.82	-2.19	7.69e-10	2.42e-08	Pafah1b3	platelet-activating factor acetylhydrolase, isoform 1b, subunit 3
10443021	9.67	11.31	-3.12	8.12e-10	2.54e-08	Atp6v0e	ATPase, H+ transporting, lysosomal V0 subunit E
10561837	10.91	9.89	2.03	8.15e-10	2.54e-08	Zfp146	zinc finger protein 146
10387559	8.64	9.69	-2.07	8.21e-10	2.55e-08	Senp3	SUMO/sentrin specific peptidase 3
10581493	6.41	7.44	-2.03	8.55e-10	2.65e-08
10601356	9.6	11.07	-2.76	8.67e-10	2.68e-08	Cox7b	cytochrome c oxidase subunit VIIb
10477929	10.12	11.39	-2.41	8.92e-10	2.73e-08	1110008F13Rik	RIKEN cDNA 1110008F13 gene
10496023	7.92	9.58	-3.17	8.93e-10	2.73e-08	Casp6	caspase 6
10559233	8.83	10.95	-4.35	8.94e-10	2.73e-08	Mrpl23	mitochondrial ribosomal protein L23
10571975	7.23	8.27	-2.06	9.42e-10	2.86e-08
10439398	9.4	11.44	-4.12	9.82e-10	2.96e-08	Ndufb4	NADH dehydrogenase (ubiquinone) 1 beta subcomplex 4
10434741	9.44	8.05	2.62	9.97e-10	2.99e-08	Eif4a2	eukaryotic translation initiation factor 4A2
10487267	8.94	10.57	-3.09	1e-09	3.01e-08	Usp50	ubiquitin specific peptidase 50
10569152	8.86	10.04	-2.26	1.09e-09	3.23e-08	Pddc1	Parkinson disease 7 domain containing 1
10444229	7.78	9.5	-3.3	1.11e-09	3.28e-08	H2-DMa	histocompatibility 2, class II, locus DMa
10401309	8.47	9.52	-2.08	1.14e-09	3.36e-08	Cox16	cytochrome c oxidase assembly protein 16
10351515	11.44	9.33	4.32	1.23e-09	3.58e-08	Gm26110	predicted gene, 26110 [Source:MGI Symbol;Acc:MGI:5455887]
10464551	9.28	11	-3.31	1.26e-09	3.66e-08	Ndufs8	NADH dehydrogenase (ubiquinone) Fe-S protein 8
10465633	10.26	11.5	-2.36	1.28e-09	3.73e-08	Cox8a	cytochrome c oxidase subunit VIIIa
10494411	11.46	9.29	4.5	1.3e-09	3.75e-08	Rnu1b6	U1b6 small nuclear RNA
10494417	11.46	9.29	4.5	1.3e-09	3.75e-08	Rnu1b6	U1b6 small nuclear RNA
10500356	11.46	9.29	4.5	1.3e-09	3.75e-08	Rnu1b6	U1b6 small nuclear RNA
10517169	10.91	12.56	-3.13	1.3e-09	3.75e-08	Sh3bgrl3	SH3 domain binding glutamic acid-rich protein-like 3
10567626	7.93	9.22	-2.44	1.34e-09	3.87e-08	Gga2	golgi associated, gamma adaptin ear containing, ARF binding protein 2
10354832	8.03	9.12	-2.13	1.36e-09	3.9e-08	Ppil3	peptidylprolyl isomerase (cyclophilin)-like 3
10405185	9.04	10.93	-3.7	1.43e-09	4.08e-08	Cks2	CDC28 protein kinase regulatory subunit 2
10554693	8.42	9.42	-2	1.45e-09	4.14e-08	Stard5	StAR-related lipid transfer (START) domain containing 5
10433494	9.2	10.29	-2.13	1.45e-09	4.14e-08	Nubp1	nucleotide binding protein 1
10416510	8.52	9.88	-2.57	1.48e-09	4.22e-08	Nufip1	nuclear fragile X mental retardation protein interacting protein 1
10383671	9.37	10.49	-2.17	1.54e-09	4.36e-08	Drg1	developmentally regulated GTP binding protein 1
10353010	7.22	8.32	-2.15	1.55e-09	4.38e-08	Mybl1	myeloblastosis oncogene-like 1
10497343	6.63	7.78	-2.22	1.55e-09	4.39e-08	Gm16399	predicted pseudogene 16399 [Source:MGI Symbol;Acc:MGI:3645963]
10352393	7.34	8.5	-2.24	1.6e-09	4.51e-08	Srp9	signal recognition particle 9
10469609	6.41	7.46	-2.07	1.62e-09	4.54e-08	Gm13375	predicted gene 13375
10413222	9.35	10.79	-2.73	1.65e-09	4.63e-08	Ppif	peptidylprolyl isomerase F (cyclophilin F)
10388884	8.94	9.98	-2.06	1.65e-09	4.63e-08	Nlk	nemo like kinase
10446713	9.7	11.15	-2.74	1.67e-09	4.68e-08	Snord53	small nucleolar RNA, C/D box 53
10395816	10.42	11.64	-2.34	1.76e-09	4.9e-08	Psma6	proteasome (prosome, macropain) subunit, alpha type 6
10352348	9.27	10.39	-2.17	1.76e-09	4.9e-08	Cnih4	cornichon homolog 4 (Drosophila)
10447038	7.66	8.67	-2.03	1.78e-09	4.94e-08	Cebpzos	CCAAT/enhancer binding protein (C/EBP), zeta, opposite strand
10385335	7.78	9.03	-2.38	1.82e-09	5.05e-08	Gm12151	predicted gene 12151 [Source:MGI Symbol;Acc:MGI:3649958]
10578138	9.34	10.54	-2.29	1.86e-09	5.15e-08	Dctn6	dynactin 6
10575861	9.66	10.89	-2.36	1.9e-09	5.24e-08	Hsbp1	heat shock factor binding protein 1
10524417	8.98	10.47	-2.8	1.91e-09	5.26e-08	Iscu	IscU iron-sulfur cluster scaffold homolog (E. coli)
10360128	11.88	10.33	2.93	1.93e-09	5.28e-08	Rpl27-ps1	ribosomal protein L27, pseudogene 1
10593832	7.2	6.09	2.16	1.96e-09	5.36e-08	Gm23407	predicted gene, 23407 [Source:MGI Symbol;Acc:MGI:5453184]
10400470	11.26	13.38	-4.35	1.97e-09	5.38e-08	Cox6c	cytochrome c oxidase subunit VIc
10521725	8.34	9.49	-2.22	1.98e-09	5.4e-08	Med28	mediator complex subunit 28
10603700	6.67	5.4	2.4	2.06e-09	5.6e-08	n-R5s3	nuclear encoded rRNA 5S 3 [Source:MGI Symbol;Acc:MGI:4421737]
10461152	10.65	9.02	3.09	2.08e-09	5.64e-08	Gm24452	predicted gene, 24452 [Source:MGI Symbol;Acc:MGI:5454229]
10391130	9.3	10.55	-2.37	2.1e-09	5.68e-08	Nt5c3b	5-nucleotidase, cytosolic IIIB
10527441	11.19	12.2	-2.01	2.15e-09	5.81e-08	Arpc1b	actin related protein 2/3 complex, subunit 1B
10585599	9.21	10.81	-3.03	2.4e-09	6.4e-08	Imp3	IMP3, U3 small nucleolar ribonucleoprotein, homolog (yeast)
10604850	9.38	8.38	2	2.42e-09	6.44e-08	Gm8260	predicted gene 8260 [Source:MGI Symbol;Acc:MGI:3644424]
10347968	8.01	6.91	2.14	2.45e-09	6.49e-08	Sp100	nuclear antigen Sp100
10466104	7.7	8.82	-2.18	2.48e-09	6.56e-08	Ccdc86	coiled-coil domain containing 86
10440918	9.49	10.74	-2.39	2.49e-09	6.58e-08	Tmem50b	transmembrane protein 50B
10428119	10.83	12.76	-3.8	2.57e-09	6.75e-08	Cox6c	cytochrome c oxidase subunit VIc
10389300	7.63	9.05	-2.67	2.58e-09	6.78e-08	Dhrs11	dehydrogenase/reductase (SDR family) member 11
10362674	11.66	9.35	4.95	2.69e-09	7.03e-08	Rnu3a	U3A small nuclear RNA
10394527	7.24	8.54	-2.46	2.74e-09	7.15e-08	Ttc32	tetratricopeptide repeat domain 32
10378774	7.94	9	-2.08	2.79e-09	7.27e-08	Timm22	translocase of inner mitochondrial membrane 22
10518455	7.95	9	-2.06	2.8e-09	7.3e-08	Agtrap	angiotensin II, type I receptor-associated protein
10420372	8.62	9.81	-2.28	2.88e-09	7.47e-08	Cryl1	crystallin, lambda 1
10352905	6.3	8.31	-4.02	2.94e-09	7.6e-08	Cd34	CD34 antigen
10380063	12.22	10.19	4.08	3.14e-09	8.05e-08	Rnu3b4; Rnu3b1; Rnu3b3; Rnu3b2	U3B small nuclear RNA 4; U3B small nuclear RNA 1; U3B small nuclear RNA 3; U3B small nuclear RNA 2
10380059	12.22	10.19	4.08	3.14e-09	8.05e-08	Rnu3b1; Rnu3b3; Rnu3b2; Gm42087	U3B small nuclear RNA 1; U3B small nuclear RNA 3; U3B small nuclear RNA 2; predicted gene, 42087
10380065	12.22	10.19	4.08	3.14e-09	8.05e-08	Rnu3b4; Rnu3b1; Rnu3b3; Rnu3b2	U3B small nuclear RNA 4; U3B small nuclear RNA 1; U3B small nuclear RNA 3; U3B small nuclear RNA 2
10380061	12.22	10.19	4.08	3.14e-09	8.05e-08	Rnu3b1; Rnu3b3; Rnu3b2	U3B small nuclear RNA 1; U3B small nuclear RNA 3; U3B small nuclear RNA 2
10399691	8.7	10.91	-4.62	3.2e-09	8.17e-08	Id2	inhibitor of DNA binding 2
10490201	6.92	5.84	2.1	3.36e-09	8.53e-08	Mir298	microRNA 298
10474596	8.01	9.41	-2.64	3.38e-09	8.57e-08	Aven	apoptosis, caspase activation inhibitor
10608684	10.73	11.97	-2.36	3.46e-09	8.74e-08
10353296	8.98	10.22	-2.36	3.58e-09	9.03e-08	Tceb1	transcription elongation factor B (SIII), polypeptide 1
10607694	8.22	9.29	-2.1	3.6e-09	9.07e-08	Syap1	synapse associated protein 1
10447591	10.47	11.88	-2.66	3.88e-09	9.7e-08	Gm15590; Gm22774	predicted gene 15590 [Source:MGI Symbol;Acc:MGI:3831433]; predicted gene, 22774 [Source:MGI Symbol;Acc:MGI:5452551]
10442206	7.06	8.29	-2.33	4.4e-09	1.08e-07	Zfp51	zinc finger protein 51
10433904	8.27	9.31	-2.05	4.41e-09	1.09e-07	Yars2	tyrosyl-tRNA synthetase 2 (mitochondrial)
10378059	9.78	10.9	-2.18	4.48e-09	1.1e-07	Txndc17	thioredoxin domain containing 17
10367422	9.23	10.82	-3.01	4.49e-09	1.1e-07	Sarnp	SAP domain containing ribonucleoprotein
10349049	11.28	12.47	-2.28	4.51e-09	1.11e-07	Gm10193	predicted gene 10193 [Source:MGI Symbol;Acc:MGI:3708520]
10384349	9.35	10.52	-2.26	4.61e-09	1.13e-07	Gm11993	predicted gene 11993 [Source:MGI Symbol;Acc:MGI:3651126]
10393877	7.14	8.44	-2.46	4.62e-09	1.13e-07	Mafg	v-maf musculoaponeurotic fibrosarcoma oncogene family, protein G (avian)
10527009	8.22	9.4	-2.27	4.66e-09	1.14e-07	Chst12	carbohydrate sulfotransferase 12
10424781	8.88	10.39	-2.85	4.77e-09	1.16e-07	Grina	glutamate receptor, ionotropic, N-methyl D-aspartate-associated protein 1 (glutamate binding)
10498160	8.93	10.08	-2.22	5.15e-09	1.24e-07	Ufm1	ubiquitin-fold modifier 1
10544540	9.99	8.71	2.43	5.21e-09	1.25e-07	Rpl35a-ps7	ribosomal protein L35A, pseudogene 7
10417068	11.93	8.51	10.68	5.54e-09	1.32e-07	Gm25781	predicted gene, 25781 [Source:MGI Symbol;Acc:MGI:5455558]
10425966	10.42	11.67	-2.38	5.6e-09	1.33e-07	Atxn10	ataxin 10
10502482	6.23	4.95	2.42	5.66e-09	1.34e-07	Gm24457	predicted gene, 24457 [Source:MGI Symbol;Acc:MGI:5454234]
10377612	9.22	10.52	-2.45	5.69e-09	1.35e-07	Plscr3	phospholipid scramblase 3
10438666	9.11	8.03	2.11	5.77e-09	1.37e-07
10530560	6.92	5.89	2.04	5.82e-09	1.37e-07	Slain2	SLAIN motif family, member 2
10500034	10.31	11.64	-2.51	6.08e-09	1.43e-07	Psmb4	proteasome (prosome, macropain) subunit, beta type 4
10455967	8.36	9.8	-2.72	6.23e-09	1.46e-07	Gm6960	predicted pseudogene 6960 [Source:MGI Symbol;Acc:MGI:3643572]
10470314	9.58	8.21	2.58	6.24e-09	1.46e-07	Gm23969	predicted gene, 23969 [Source:MGI Symbol;Acc:MGI:5453746]
10450819	7.99	9.55	-2.96	6.6e-09	1.53e-07	Znrd1	zinc ribbon domain containing, 1
10384032	9.42	10.61	-2.29	6.67e-09	1.55e-07	Pold2	polymerase (DNA directed), delta 2, regulatory subunit
10404593	8.98	7.95	2.04	6.71e-09	1.55e-07	Gm22126	predicted gene, 22126 [Source:MGI Symbol;Acc:MGI:5451903]
10572591	7.53	8.56	-2.03	6.76e-09	1.56e-07	Ocel1	occludin/ELL domain containing 1
10584580	11.6	10.13	2.77	6.97e-09	1.6e-07	Snord14e; Hspa8	small nucleolar RNA, C/D box 14E; heat shock protein 8
10380524	9.19	10.33	-2.21	7.01e-09	1.61e-07	Slc35b1	solute carrier family 35, member B1
10462100	9.37	10.9	-2.89	7.18e-09	1.64e-07	Sarnp	SAP domain containing ribonucleoprotein
10471715	8.75	9.87	-2.18	7.31e-09	1.67e-07	Mrrf	mitochondrial ribosome recycling factor
10392413	8.11	5.04	8.42	7.52e-09	1.7e-07	Gm24149	predicted gene, 24149 [Source:MGI Symbol;Acc:MGI:5453926]
10563891	7.46	8.86	-2.65	7.58e-09	1.71e-07	Gm6226	predicted gene 6226 [Source:MGI Symbol;Acc:MGI:3643254]
10523357	6.38	5.04	2.54	7.59e-09	1.72e-07	Gm25937	predicted gene, 25937 [Source:MGI Symbol;Acc:MGI:5455714]
10563295	11.12	12.38	-2.39	7.61e-09	1.72e-07	Ftl1	ferritin light polypeptide 1
10449295	9.75	10.85	-2.14	7.75e-09	1.75e-07	Cuta	cutA divalent cation tolerance homolog (E. coli)
10569057	8.67	9.77	-2.14	7.84e-09	1.77e-07	Rnh1	ribonuclease/angiogenin inhibitor 1
10385495	10.37	11.39	-2.03	7.86e-09	1.77e-07	Cdk2ap1	CDK2 (cyclin-dependent kinase 2)-associated protein 1
10416945	7.04	8.23	-2.28	8.15e-09	1.83e-07	Mir17hg	Mir17 host gene (non-protein coding)
10429387	9.51	10.78	-2.4	8.48e-09	1.9e-07
10571870	11.7	10.69	2.02	8.65e-09	1.93e-07	Hmgb2	high mobility group box 2
10406198	11.12	12.39	-2.41	8.78e-09	1.96e-07	Mir692-3; Mir692-2	microRNA 692-3; microRNA 692-2
10405927	6.88	7.88	-2	8.91e-09	1.98e-07	Zfp455	zinc finger protein 455
10428336	8.79	9.86	-2.09	9.1e-09	2.02e-07	Gm24098; Gm25381	predicted gene, 24098 [Source:MGI Symbol;Acc:MGI:5453875]; predicted gene, 25381 [Source:MGI Symbol;Acc:MGI:5455158]
10358709	11.43	12.59	-2.22	9.34e-09	2.07e-07	Gm19503	predicted gene, 19503 [Source:MGI Symbol;Acc:MGI:5011688]
10573578	9.38	10.73	-2.54	9.88e-09	2.18e-07	Wdr83os	WD repeat domain 83 opposite strand
10442596	8.59	10.22	-3.11	1.02e-08	2.23e-07	Msrb1	methionine sulfoxide reductase B1
10554162	9.77	8.65	2.18	1.1e-08	2.41e-07
10425757	10.01	11.16	-2.21	1.11e-08	2.43e-07	Smdt1	single-pass membrane protein with aspartate rich tail 1
10461663	8.14	9.2	-2.09	1.14e-08	2.47e-07	Mrpl16	mitochondrial ribosomal protein L16
10469505	9.4	10.8	-2.64	1.17e-08	2.53e-07	Commd3	COMM domain containing 3
10396064	8.94	10.21	-2.41	1.17e-08	2.53e-07
10458992	6.53	7.92	-2.62	1.19e-08	2.57e-07	C330018D20Rik	RIKEN cDNA C330018D20 gene
10503109	8.17	9.2	-2.03	1.21e-08	2.6e-07	Chchd7	coiled-coil-helix-coiled-coil-helix domain containing 7
10452525	10.35	11.72	-2.59	1.23e-08	2.65e-07	Ndufv2	NADH dehydrogenase (ubiquinone) flavoprotein 2
10585970	9.34	10.57	-2.35	1.27e-08	2.71e-07	Myo9a	myosin IXa
10457924	9.35	10.43	-2.11	1.34e-08	2.85e-07	Gm7936	predicted pseudogene 7936
10391100	10.12	11.75	-3.1	1.48e-08	3.09e-07	Atp5g1	ATP synthase, H+ transporting, mitochondrial F0 complex, subunit C1 (subunit 9)
10405427	11.17	12.21	-2.06	1.49e-08	3.11e-07	Prelid1	PRELI domain containing 1
10565479	8.59	10.35	-3.4	1.5e-08	3.13e-07	l7Rn6	lethal, Chr 7, Rinchik 6
10410709	7.5	8.55	-2.07	1.51e-08	3.15e-07	Rfesd	Rieske (Fe-S) domain containing
10423941	9.52	11.42	-3.73	1.55e-08	3.22e-07	Emc2	ER membrane protein complex subunit 2
10585201	8.81	10.06	-2.38	1.56e-08	3.23e-07	Timm8b	translocase of inner mitochondrial membrane 8B
10532984	10.08	11.19	-2.16	1.57e-08	3.25e-07	Dynll1	dynein light chain LC8-type 1
10549361	8.65	9.65	-2.01	1.57e-08	3.25e-07	Tm7sf3	transmembrane 7 superfamily member 3
10460392	8.62	9.68	-2.09	1.6e-08	3.3e-07	Pold4	polymerase (DNA-directed), delta 4
10578763	7.98	9.3	-2.49	1.67e-08	3.41e-07	Sap30	sin3 associated polypeptide
10558961	8.37	9.45	-2.12	1.72e-08	3.51e-07	Tspan4	tetraspanin 4
10525185	11.96	10.93	2.04	1.81e-08	3.67e-07	Rpl6	ribosomal protein L6
10430247	9.21	10.49	-2.43	1.82e-08	3.67e-07	Txn2	thioredoxin 2
10401335	8.44	9.55	-2.15	1.84e-08	3.7e-07	Med6	mediator complex subunit 6
10432527	9.88	11.14	-2.4	1.84e-08	3.7e-07	Cers5	ceramide synthase 5
10369815	9.44	10.66	-2.32	1.91e-08	3.83e-07	Cdk1	cyclin-dependent kinase 1
10593740	8.89	10.42	-2.89	1.92e-08	3.83e-07	Wdr61	WD repeat domain 61
10582303	9.55	11.54	-3.99	1.93e-08	3.85e-07	Cyba	cytochrome b-245, alpha polypeptide
10473022	10.76	12.03	-2.41	1.99e-08	3.96e-07	Gm13669	predicted gene 13669
10459643	7.46	8.63	-2.25	2.08e-08	4.1e-07	4930503L19Rik	RIKEN cDNA 4930503L19 gene
10380571	7.94	9.23	-2.44	2.11e-08	4.15e-07	Gngt2	guanine nucleotide binding protein (G protein), gamma transducing activity polypeptide 2
10389524	5.21	6.63	-2.67	2.13e-08	4.17e-07
10550200	8.8	7.72	2.11	2.24e-08	4.35e-07	Gm25354	predicted gene, 25354 [Source:MGI Symbol;Acc:MGI:5455131]
10450365	12.19	11.17	2.02	2.3e-08	4.45e-07	1110038B12Rik; Gm25744	RIKEN cDNA 1110038B12 gene [Source:MGI Symbol;Acc:MGI:1916013]; predicted gene, 25744 [Source:MGI Symbol;Acc:MGI:5455521]
10508069	10.88	12.09	-2.33	2.31e-08	4.47e-07	Mir692-3; Mir692-2; Ftl1; Ftl2-ps	microRNA 692-3; microRNA 692-2; ferritin light polypeptide 1; ferritin light polypeptide 2, pseudogene
10458960	6.87	8.09	-2.33	2.39e-08	4.59e-07	Aldh7a1	aldehyde dehydrogenase family 7, member A1
10521709	8.45	9.72	-2.41	2.43e-08	4.65e-07	Lap3	leucine aminopeptidase 3
10448182	12.82	11.63	2.28	2.49e-08	4.75e-07	Gm26384	predicted gene, 26384 [Source:MGI Symbol;Acc:MGI:5456161]
10489051	7.81	8.92	-2.17	2.5e-08	4.77e-07	Gm14230	predicted gene 14230
10394800	10.88	11.92	-2.05	2.52e-08	4.81e-07	Bnip3l-ps	BCL2/adenovirus E1B interacting protein 3-like, pseudogene
10583465	10.25	11.42	-2.25	2.58e-08	4.91e-07	Ubl5	ubiquitin-like 5
10579772	8.69	7.42	2.4	2.59e-08	4.91e-07	Gm22509	predicted gene, 22509 [Source:MGI Symbol;Acc:MGI:5452286]
10512308	9.31	10.81	-2.82	2.59e-08	4.92e-07	Sigmar1	sigma non-opioid intracellular receptor 1
10552824	8.55	10.26	-3.27	2.66e-08	5.03e-07	Rras	Harvey rat sarcoma oncogene, subgroup R
10425158	7.03	8.17	-2.2	2.68e-08	5.05e-07	Pdxp; Sh3bp1	pyridoxal (pyridoxine, vitamin B6) phosphatase; SH3-domain binding protein 1
10553533	6.39	7.58	-2.27	2.76e-08	5.17e-07	Gm6181	predicted pseudogene 6181 [Source:MGI Symbol;Acc:MGI:3646422]
10390237	10.08	11.51	-2.71	2.86e-08	5.33e-07	Atp5g1	ATP synthase, H+ transporting, mitochondrial F0 complex, subunit C1 (subunit 9)
10600797	8	9.51	-2.86	2.87e-08	5.35e-07	Apoo	apolipoprotein O
10453254	10.61	8.89	3.28	3.01e-08	5.56e-07	Cox7a2l	cytochrome c oxidase subunit VIIa polypeptide 2-like
10344966	6.7	8.81	-4.34	3.06e-08	5.65e-07	Ly96	lymphocyte antigen 96
10351689	6.48	7.82	-2.53	3.32e-08	6.05e-07	Gm10521	predicted gene 10521 [Source:MGI Symbol;Acc:MGI:3642358]
10499639	10.22	11.28	-2.09	3.56e-08	6.41e-07	Cks1b	CDC28 protein kinase 1b
10511881	11.28	10.2	2.11	3.63e-08	6.51e-07	Manea	mannosidase, endo-alpha
10490225	9.55	10.62	-2.11	3.64e-08	6.53e-07	Slmo2	slowmo homolog 2 (Drosophila)
10384956	6.04	7.08	-2.06	3.64e-08	6.53e-07	Chac2	ChaC, cation transport regulator 2
10587746	8.65	9.69	-2.05	3.73e-08	6.66e-07	Gm6223	predicted gene 6223 [Source:MGI Symbol;Acc:MGI:3646615]
10605034	5.78	8.02	-4.73	3.76e-08	6.7e-07	Xlr4c; Xlr4b	X-linked lymphocyte-regulated 4C; X-linked lymphocyte-regulated 4B
10377508	8.79	10.31	-2.86	3.83e-08	6.82e-07	Trappc1	trafficking protein particle complex 1
10508089	9.69	10.69	-2	3.97e-08	7.02e-07	Mrps15	mitochondrial ribosomal protein S15
10565530	7.94	6.78	2.24	4.09e-08	7.18e-07	Gm23928	predicted gene, 23928 [Source:MGI Symbol;Acc:MGI:5453705]
10569014	9.87	11.2	-2.52	4.14e-08	7.26e-07	Ifitm2	interferon induced transmembrane protein 2
10432411	8.19	9.24	-2.08	4.22e-08	7.4e-07	Mcrs1	microspherule protein 1
10442922	11.5	12.72	-2.32	4.3e-08	7.52e-07	Gm10012	predicted pseudogene 10012 [Source:MGI Symbol;Acc:MGI:3642454]
10461237	8.92	10.11	-2.29	4.38e-08	7.67e-07	Bscl2	Berardinelli-Seip congenital lipodystrophy 2 homolog (seipin)
10565712	5.1	6.72	-3.09	4.5e-08	7.85e-07	Acer3	alkaline ceramidase 3
10460312	8.37	9.56	-2.27	4.63e-08	8.06e-07	Cdk2ap2	CDK2-associated protein 2
10487011	6.63	8.49	-3.62	4.65e-08	8.08e-07	Gatm	glycine amidinotransferase (L-arginine:glycine amidinotransferase)
10450226	6.67	8.4	-3.32	4.66e-08	8.09e-07	Ppt2	palmitoyl-protein thioesterase 2
10360324	8.05	6.97	2.12	4.68e-08	8.12e-07	Gm2710	predicted gene 2710 [Source:MGI Symbol;Acc:MGI:3780879]
10420030	9.75	10.78	-2.04	4.73e-08	8.19e-07	Psme2	proteasome (prosome, macropain) activator subunit 2 (PA28 beta)
10428842	7.27	8.48	-2.32	4.83e-08	8.34e-07	Tatdn1	TatD DNase domain containing 1
10433292	9.59	10.64	-2.08	4.84e-08	8.35e-07	Hmox2	heme oxygenase 2
10599576	9.63	10.87	-2.36	5e-08	8.59e-07	Gm14719	predicted gene 14719
10553299	10.18	11.49	-2.48	5.06e-08	8.7e-07
10375572	5.93	4.88	2.07	5.11e-08	8.76e-07	Olfr1382	olfactory receptor 1382
10505839	6.93	5.48	2.74	5.14e-08	8.83e-07	Gm26566	predicted gene, 26566 [Source:MGI Symbol;Acc:MGI:5477060]
10586110	9.35	10.43	-2.11	5.27e-08	9.01e-07	Cln6	ceroid-lipofuscinosis, neuronal 6
10406459	8.35	9.73	-2.61	5.3e-08	9.05e-07
10569200	9.24	10.6	-2.57	5.35e-08	9.15e-07	Polr2l	polymerase (RNA) II (DNA directed) polypeptide L
10516427	8.15	9.18	-2.04	5.5e-08	9.38e-07	Ncdn	neurochondrin
10515519	8.86	10.07	-2.32	5.58e-08	9.51e-07	Atp6v0b	ATPase, H+ transporting, lysosomal V0 subunit B
10582888	6.08	9.66	-11.97	5.75e-08	9.75e-07	Gm10719; Gm10721	predicted gene 10719 [Source:MGI Symbol;Acc:MGI:3641690]; predicted gene 10721 [Source:MGI Symbol;Acc:MGI:3641688]
10543114	7.84	9.72	-3.67	5.85e-08	9.89e-07	Rpa3	replication protein A3
10582890	5.93	8.35	-5.35	5.97e-08	1.01e-06	Gm10719	predicted gene 10719 [Source:MGI Symbol;Acc:MGI:3641690]
10607004	8.67	9.75	-2.12	5.97e-08	1.01e-06	Psmd10	proteasome (prosome, macropain) 26S subunit, non-ATPase, 10
10362394	8.32	9.58	-2.38	6.06e-08	1.02e-06	Hddc2	HD domain containing 2
10604761	7.53	6.49	2.05	6.13e-08	1.03e-06	Mir504	microRNA 504
10458428	9.19	10.76	-2.97	6.23e-08	1.04e-06	Gm8242	predicted gene 8242 [Source:MGI Symbol;Acc:MGI:3647216]
10410921	11.37	12.59	-2.33	6.32e-08	1.06e-06	Cox7c	cytochrome c oxidase subunit VIIc
10359428	9.48	10.55	-2.11	6.44e-08	1.07e-06	Aph1a	anterior pharynx defective 1a homolog (C. elegans)
10376239	8.72	7.54	2.27	6.78e-08	1.12e-06	Gm12238	predicted gene 12238
10496359	6.15	8.55	-5.28	6.87e-08	1.14e-06	Emcn	endomucin
10530832	8.79	10.03	-2.36	6.9e-08	1.14e-06	Noa1	nitric oxide associated 1
10494312	9.22	10.26	-2.05	7.11e-08	1.17e-06	Aph1a	anterior pharynx defective 1a homolog (C. elegans)
10388682	7.72	8.75	-2.03	7.11e-08	1.17e-06	Taok1	TAO kinase 1
10345704	10.1	8.74	2.58	7.24e-08	1.19e-06	Gm24826	predicted gene, 24826 [Source:MGI Symbol;Acc:MGI:5454603]
10426148	6.16	4.93	2.35	7.51e-08	1.23e-06	Gm23737	predicted gene, 23737 [Source:MGI Symbol;Acc:MGI:5453514]
10447521	8.06	9.12	-2.09	7.61e-08	1.25e-06	Tfb1m	transcription factor B1, mitochondrial
10432509	9.21	10.76	-2.92	7.69e-08	1.26e-06	Gm5808	predicted gene 5808 [Source:MGI Symbol;Acc:MGI:3648628]
10431943	7.51	6.46	2.07	7.85e-08	1.28e-06
10435383	7.88	9.36	-2.79	8.2e-08	1.33e-06	Hacd2	3-hydroxyacyl-CoA dehydratase 2
10485830	9.54	10.55	-2.01	8.28e-08	1.34e-06	Emc4	ER membrane protein complex subunit 4
10607832	8.54	9.59	-2.08	9.06e-08	1.46e-06	Rab9	RAB9, member RAS oncogene family
10413497	5.09	6.21	-2.18	9.17e-08	1.47e-06	Selk	selenoprotein K
10453690	12.03	10.99	2.05	9.49e-08	1.52e-06	Rpl27	ribosomal protein L27
10389875	12.03	10.99	2.05	9.49e-08	1.52e-06	Rpl27	ribosomal protein L27
10415784	5.67	8.39	-6.61	9.83e-08	1.56e-06	Trim13	tripartite motif-containing 13
10512701	8.65	10.07	-2.69	1.04e-07	1.64e-06	Tomm5	translocase of outer mitochondrial membrane 5 homolog (yeast)
10542981	11.79	12.96	-2.26	1.05e-07	1.65e-06	Gm9835	predicted pseudogene 9835 [Source:MGI Symbol;Acc:MGI:3704264]
10476620	9.64	10.93	-2.45	1.07e-07	1.68e-06	Snrpb2	U2 small nuclear ribonucleoprotein B
10607116	7.91	8.91	-2.01	1.09e-07	1.7e-06	Ammecr1	Alport syndrome, mental retardation, midface hypoplasia and elliptocytosis chromosomal region gene 1
10396068	7.14	8.34	-2.3	1.09e-07	1.7e-06	Lrr1	leucine rich repeat protein 1
10517682	10.26	8.89	2.58	1.09e-07	1.71e-06	Minos1	mitochondrial inner membrane organizing system 1
10519945	6.83	7.84	-2.01	1.15e-07	1.78e-06	Tmem60	transmembrane protein 60
10556242	11.12	10.06	2.08	1.2e-07	1.86e-06	Gm25636	predicted gene, 25636 [Source:MGI Symbol;Acc:MGI:5455413]
10454950	8.36	9.63	-2.4	1.24e-07	1.9e-06	Slc35a4	solute carrier family 35, member A4
10543709	9.53	10.56	-2.05	1.29e-07	1.97e-06	Tmem209	transmembrane protein 209
10545528	6.95	8.48	-2.89	1.32e-07	2.01e-06	Gm9001	predicted gene 9001 [Source:MGI Symbol;Acc:MGI:3647168]
10600131	6.17	8.15	-3.95	1.38e-07	2.09e-06	Xlr4b; Xlr4c; Gm38474	X-linked lymphocyte-regulated 4B; X-linked lymphocyte-regulated 4C; predicted gene, 38474
10604984	6.14	8.2	-4.15	1.43e-07	2.16e-06	Xlr4a	X-linked lymphocyte-regulated 4A
10524882	7.56	9.13	-2.97	1.47e-07	2.21e-06	Wsb2	WD repeat and SOCS box-containing 2
10582916	5.91	8.94	-8.17	1.47e-07	2.21e-06	Gm17535	predicted gene, 17535 [Source:MGI Symbol;Acc:MGI:4937169]
10406877	6.63	8.43	-3.49	1.59e-07	2.36e-06	Serf1	small EDRK-rich factor 1
10407042	7.31	8.92	-3.05	1.59e-07	2.36e-06	Dimt1	DIM1 dimethyladenosine transferase 1-like (S. cerevisiae)
10399005	10.86	12.58	-3.3	1.72e-07	2.52e-06	Crip1	cysteine-rich protein 1 (intestinal)
10510462	10.77	11.99	-2.32	1.78e-07	2.61e-06	Trmt112-ps2	tRNA methyltransferase 11-2, pseudogene 2
10365450	8.82	10	-2.27	1.79e-07	2.62e-06	Pwp1	PWP1 homolog (S. cerevisiae)
10388154	7.62	8.7	-2.11	1.81e-07	2.64e-06	Med31	mediator complex subunit 31
10389795	5.72	6.77	-2.06	1.87e-07	2.72e-06	Stxbp4	syntaxin binding protein 4
10416503	10.27	9.04	2.35	1.9e-07	2.75e-06	Snora31	small nucleolar RNA, H/ACA box 31
10585982	8.67	9.94	-2.42	1.91e-07	2.77e-06	Myo9a	myosin IXa
10527448	8.48	9.58	-2.15	1.92e-07	2.78e-06	Bud31	BUD31 homolog (yeast)
10452890	10.09	11.11	-2.02	1.93e-07	2.78e-06
10345504	10.59	11.65	-2.1	1.97e-07	2.83e-06	Cox5b	cytochrome c oxidase subunit Vb
10534096	10.73	9.71	2.02	1.99e-07	2.86e-06	Chchd2	coiled-coil-helix-coiled-coil-helix domain containing 2
10607467	8.4	9.73	-2.52	2.14e-07	3.05e-06	Sat1	spermidine/spermine N1-acetyl transferase 1
10465831	12.09	10.47	3.07	2.23e-07	3.15e-06	5730408K05Rik	RIKEN cDNA 5730408K05 gene
10531284	10.76	11.98	-2.32	2.23e-07	3.15e-06
10412036	8.09	9.74	-3.15	2.27e-07	3.21e-06	Apoo-ps	apolipoprotein O, pseudogene
10602592	9.73	10.74	-2.01	2.29e-07	3.23e-06	Hsd17b10	hydroxysteroid (17-beta) dehydrogenase 10
10377431	9.77	10.91	-2.21	2.35e-07	3.3e-06	Vamp2	vesicle-associated membrane protein 2
10537316	10.09	11.24	-2.22	2.38e-07	3.33e-06	Atp6v0c-ps2; Atp6v0c	ATPase, H+ transporting, lysosomal V0 subunit C, pseudogene 2; ATPase, H+ transporting, lysosomal V0 subunit C
10442231	6.6	7.69	-2.13	2.38e-07	3.34e-06	3110052M02Rik	RIKEN cDNA 3110052M02 gene
10574143	8.74	7.73	2.02	2.59e-07	3.59e-06	Nlrc5	NLR family, CARD domain containing 5
10563108	11.78	10.6	2.27	2.6e-07	3.61e-06	Snord35a	small nucleolar RNA, C/D box 35A
10560202	8.37	9.44	-2.09	2.69e-07	3.71e-06	Gltscr1	glioma tumor suppressor candidate region gene 1
10608693	10.79	9.72	2.1	2.72e-07	3.74e-06
10434248	7.92	9.29	-2.58	2.73e-07	3.75e-06	2510002D24Rik	RIKEN cDNA 2510002D24 gene
10565315	6.6	8.16	-2.96	2.97e-07	4.03e-06	Fah	fumarylacetoacetate hydrolase
10558919	12.14	13.21	-2.11	3.1e-07	4.19e-06	Snora52; Rplp2	small nucleolar RNA, H/ACA box 52; ribosomal protein, large P2
10371830	7.43	8.47	-2.06	3.13e-07	4.22e-06	Actr6	ARP6 actin-related protein 6
10596279	8.53	7.28	2.38	3.16e-07	4.26e-06	Dnajc13	DnaJ (Hsp40) homolog, subfamily C, member 13
10411359	10.76	11.8	-2.05	3.16e-07	4.26e-06	Gm6169	predicted gene 6169 [Source:MGI Symbol;Acc:MGI:3646298]
10403964	7	5.87	2.18	3.19e-07	4.29e-06	Zfp184	zinc finger protein 184 (Kruppel-like)
10413014	8.84	9.98	-2.2	3.3e-07	4.42e-06	Chchd1	coiled-coil-helix-coiled-coil-helix domain containing 1
10424577	7.72	9.33	-3.06	3.33e-07	4.46e-06	Chrac1	chromatin accessibility complex 1
10444394	8.94	9.97	-2.04	3.34e-07	4.47e-06	Pbx2	pre B cell leukemia homeobox 2
10434668	9.44	10.65	-2.32	3.45e-07	4.6e-06	Gm5809	predicted pseudogene 5809 [Source:MGI Symbol;Acc:MGI:3647324]
10548585	10.34	11.7	-2.57	3.58e-07	4.75e-06	Ybx3	Y box protein 3
10483148	7.36	6.09	2.42	3.65e-07	4.82e-06	Gm23503	predicted gene, 23503 [Source:MGI Symbol;Acc:MGI:5453280]
10522589	8.48	9.5	-2.02	3.67e-07	4.85e-06	Srd5a3	steroid 5 alpha-reductase 3
10538868	8.08	9.48	-2.64	3.76e-07	4.95e-06	Igkv2-137	immunoglobulin kappa chain variable 2-137
10508182	10.39	11.58	-2.27	3.8e-07	4.99e-06	Psmb2	proteasome (prosome, macropain) subunit, beta type 2
10410078	5.99	7	-2.01	3.82e-07	5.01e-06	Slc35d2	solute carrier family 35, member D2
10528170	11.03	12.44	-2.65	3.86e-07	5.05e-06	Gm10108	predicted pseudogene 10108 [Source:MGI Symbol;Acc:MGI:3642431]
10367624	7.08	6.02	2.08	3.9e-07	5.1e-06	Gm22739	predicted gene, 22739 [Source:MGI Symbol;Acc:MGI:5452516]
10367515	11.13	12.14	-2.01	3.95e-07	5.15e-06
10495163	8.7	10.26	-2.96	4.18e-07	5.4e-06	Dram2	DNA-damage regulated autophagy modulator 2
10554926	7.12	8.34	-2.32	4.21e-07	5.43e-06	Ccdc90b	coiled-coil domain containing 90B
10388461	11.4	12.54	-2.22	4.56e-07	5.83e-06	Gm12338; Cox7c	cytochrome c oxidase, subunit VIIc pseudogene; cytochrome c oxidase subunit VIIc
10599222	8.7	9.89	-2.28	4.86e-07	6.18e-06	Ube2a	ubiquitin-conjugating enzyme E2A
10598089	11.13	8.88	4.75	5.32e-07	6.68e-06	mt-Te	mitochondrially encoded tRNA glutamic acid [Source:MGI Symbol;Acc:MGI:102488]
10582896	6.45	9.18	-6.62	5.35e-07	6.72e-06	Gm10718	predicted gene 10718 [Source:MGI Symbol;Acc:MGI:3642028]
10464601	9.95	8.26	3.22	5.36e-07	6.72e-06	Gm23927	predicted gene, 23927 [Source:MGI Symbol;Acc:MGI:5453704]
10480699	7.36	8.47	-2.15	5.55e-07	6.92e-06	Dpp7	dipeptidylpeptidase 7
10507908	8.28	9.39	-2.16	5.8e-07	7.2e-06	Fhl3	four and a half LIM domains 3
10557175	6.62	4.88	3.34	5.86e-07	7.26e-06	Gm23614	predicted gene, 23614 [Source:MGI Symbol;Acc:MGI:5453391]
10460146	6.61	7.96	-2.54	5.95e-07	7.34e-06
10421488	11.01	9.92	2.13	6.05e-07	7.47e-06	Fndc3a	fibronectin type III domain containing 3A
10351035	11.07	9.76	2.47	6.16e-07	7.57e-06	Gas5	growth arrest specific 5
10493995	10.75	12.33	-3	6.31e-07	7.73e-06	S100a10	S100 calcium binding protein A10 (calpactin)
10383756	11.13	12.25	-2.17	6.39e-07	7.82e-06	Gm11951	predicted gene 11951 [Source:MGI Symbol;Acc:MGI:3650315]
10586172	9.19	8.07	2.17	6.7e-07	8.17e-06	Gm23136	predicted gene, 23136 [Source:MGI Symbol;Acc:MGI:5452913]
10350146	7.1	8.14	-2.06	6.76e-07	8.23e-06	Phlda3	pleckstrin homology-like domain, family A, member 3
10538871	6.89	8.97	-4.21	6.98e-07	8.45e-06	Igkv1-135	immunoglobulin kappa variable 1-135
10522973	9.29	8.28	2.01	6.99e-07	8.46e-06	Utp3	UTP3, small subunit (SSU) processome component, homolog (S. cerevisiae)
10442236	8.06	9.11	-2.08	7.02e-07	8.5e-06	Gm10509	zinc finger protein 51 pseudogene
10432157	6.75	8.15	-2.64	7.46e-07	8.96e-06	Lalba	lactalbumin, alpha
10514924	9.28	10.66	-2.6	7.94e-07	9.44e-06	Gm12906	predicted gene 12906 [Source:MGI Symbol;Acc:MGI:3650884]
10492953	9.83	8.15	3.21	8.07e-07	9.57e-06	Gm25039	predicted gene, 25039 [Source:MGI Symbol;Acc:MGI:5454816]
10416793	8.82	9.9	-2.11	8.67e-07	1.02e-05	Uchl3	ubiquitin carboxyl-terminal esterase L3 (ubiquitin thiolesterase)
10366275	9.15	7.89	2.39	8.98e-07	1.05e-05	Gm23105	predicted gene, 23105 [Source:MGI Symbol;Acc:MGI:5452882]
10359849	8.08	9.19	-2.16	9.44e-07	1.1e-05	Uck2	uridine-cytidine kinase 2
10565514	8.27	9.52	-2.39	9.6e-07	1.11e-05	Tmem126a	transmembrane protein 126A
10448455	9.99	11.1	-2.17	9.96e-07	1.15e-05	Atp6v0c	ATPase, H+ transporting, lysosomal V0 subunit C
10495763	8.21	9.47	-2.39	1.01e-06	1.16e-05	Gclm	glutamate-cysteine ligase, modifier subunit
10426889	9.51	8.44	2.09	1.04e-06	1.19e-05
10360227	8.34	9.47	-2.18	1.05e-06	1.2e-05	Pea15a	phosphoprotein enriched in astrocytes 15A
10442904	9.57	10.6	-2.04	1.16e-06	1.31e-05	Jmjd8	jumonji domain containing 8
10396608	10.14	8.76	2.6	1.16e-06	1.31e-05	Syne2	spectrin repeat containing, nuclear envelope 2
10400803	8.67	7.06	3.06	1.17e-06	1.31e-05	Gm23579	predicted gene, 23579 [Source:MGI Symbol;Acc:MGI:5453356]
10433776	6.11	7.35	-2.35	1.2e-06	1.34e-05	Snai2	snail family zinc finger 2
10584317	6.68	7.8	-2.18	1.22e-06	1.36e-05	Esam	endothelial cell-specific adhesion molecule
10365974	5.94	7.52	-2.99	1.29e-06	1.42e-05	Dcn	decorin
10398455	6.26	7.42	-2.23	1.3e-06	1.44e-05	Ppp2r5c	protein phosphatase 2, regulatory subunit B, gamma
10450379	7.54	8.58	-2.06	1.34e-06	1.47e-05	Sapcd1	suppressor APC domain containing 1
10476648	9.47	10.58	-2.16	1.35e-06	1.48e-05	Dstn	destrin
10351781	5.92	6.92	-2.01	1.37e-06	1.5e-05	Kcnj10	potassium inwardly-rectifying channel, subfamily J, member 10
10491897	8.83	7.32	2.85	1.38e-06	1.51e-05	Gm23511	predicted gene, 23511 [Source:MGI Symbol;Acc:MGI:5453288]
10415955	8.15	6.54	3.06	1.38e-06	1.51e-05	Gm26225	predicted gene, 26225 [Source:MGI Symbol;Acc:MGI:5456002]
10388784	10.29	9.16	2.2	1.39e-06	1.52e-05	Snord42b	small nucleolar RNA, C/D box 42B
10430825	9.06	10.37	-2.48	1.4e-06	1.52e-05	Cenpm	centromere protein M
10560399	6.83	5.28	2.94	1.5e-06	1.62e-05	Gm24464	predicted gene, 24464 [Source:MGI Symbol;Acc:MGI:5454241]
10586604	10.28	11.59	-2.47	1.55e-06	1.65e-05	Rps27l	ribosomal protein S27-like
10442270	7.23	8.24	-2.01	1.55e-06	1.66e-05	Zfp946	zinc finger protein 946
10590267	9.05	7.66	2.61	1.56e-06	1.67e-05	Snora62	small nucleolar RNA, H/ACA box 62
10450957	7.82	9.27	-2.74	1.6e-06	1.7e-05	Cenpq	centromere protein Q
10344717	7.29	6.21	2.12	1.65e-06	1.74e-05	Gm24276	predicted gene, 24276 [Source:MGI Symbol;Acc:MGI:5454053]
10539818	7.04	9.49	-5.45	1.68e-06	1.77e-05	Gp9	glycoprotein 9 (platelet)
10438098	9.13	10.21	-2.12	1.68e-06	1.77e-05	Sdf2l1	stromal cell-derived factor 2-like 1
10502191	10.4	11.47	-2.11	1.68e-06	1.77e-05	Ostc	oligosaccharyltransferase complex subunit
10360789	8.06	9.82	-3.38	1.69e-06	1.77e-05	Degs1	degenerative spermatocyte homolog 1 (Drosophila)
10468869	9.28	10.42	-2.2	1.71e-06	1.8e-05	Prdx3	peroxiredoxin 3
10419854	6.29	7.72	-2.7	1.78e-06	1.86e-05	Slc7a8	solute carrier family 7 (cationic amino acid transporter, y+ system), member 8
10438517	9.21	10.32	-2.15	1.78e-06	1.86e-05	Alg3	asparagine-linked glycosylation 3 (alpha-1,3-mannosyltransferase)
10436890	7.97	6.64	2.52	1.85e-06	1.92e-05
10588263	5.84	6.87	-2.04	1.88e-06	1.95e-05	Slco2a1	solute carrier organic anion transporter family, member 2a1
10604974	7.83	8.95	-2.18	1.89e-06	1.95e-05	Cetn2	centrin 2
10545339	8.66	9.85	-2.27	1.92e-06	1.98e-05	Mrpl35	mitochondrial ribosomal protein L35
10600301	10.04	11.05	-2.01	1.92e-06	1.98e-05	Ssr4	signal sequence receptor, delta
10423556	6.49	7.8	-2.49	1.99e-06	2.04e-05	Cpq	carboxypeptidase Q
10466938	7.78	8.89	-2.16	2.2e-06	2.24e-05	Plgrkt	plasminogen receptor, C-terminal lysine transmembrane protein
10580534	7.06	6.04	2.03	2.24e-06	2.28e-05
10433032	8.94	9.98	-2.05	2.26e-06	2.29e-05	Atf7	activating transcription factor 7
10363498	8.95	10.09	-2.2	2.29e-06	2.33e-05	Ppa1	pyrophosphatase (inorganic) 1
10498058	9.13	10.29	-2.23	2.29e-06	2.33e-05	Ndufc1	NADH dehydrogenase (ubiquinone) 1, subcomplex unknown, 1
10582008	9.24	10.57	-2.51	2.3e-06	2.33e-05	Cmc2	COX assembly mitochondrial protein 2
10607952	8.91	9.92	-2.02	2.32e-06	2.35e-05	Vamp7	vesicle-associated membrane protein 7
10569707	7.57	8.9	-2.51	2.39e-06	2.41e-05	Myadm; Prkcg	myeloid-associated differentiation marker; protein kinase C, gamma
10357242	9.22	10.48	-2.4	2.56e-06	2.56e-05	Dbi	diazepam binding inhibitor
10501229	7.03	8.47	-2.72	2.68e-06	2.66e-05	Gstm1	glutathione S-transferase, mu 1
10498273	5.87	7	-2.19	2.69e-06	2.67e-05	Tm4sf1	transmembrane 4 superfamily member 1
10529875	7.01	8.27	-2.4	2.74e-06	2.71e-05	Ldb2	LIM domain binding 2
10488415	10.86	12.31	-2.74	2.76e-06	2.72e-05	Cst3	cystatin C
10362434	7.04	5.91	2.19	2.81e-06	2.77e-05	Trdn	triadin
10376885	13.12	12.04	2.11	2.89e-06	2.84e-05	Snord49b	small nucleolar RNA, C/D box 49B
10516948	6.08	4.89	2.29	3.01e-06	2.93e-05	Gm24762	predicted gene, 24762 [Source:MGI Symbol;Acc:MGI:5454539]
10383799	8.24	9.76	-2.86	3.05e-06	2.97e-05	Tcn2	transcobalamin 2
10377804	9.78	11.09	-2.48	3.13e-06	3.03e-05	Arrb2	arrestin, beta 2
10351347	8.68	9.86	-2.26	3.37e-06	3.22e-05	Creg1	cellular repressor of E1A-stimulated genes 1
10475360	9.02	10.03	-2.02	3.5e-06	3.33e-05	Gm14017	predicted gene 14017 [Source:MGI Symbol;Acc:MGI:3702155]
10532741	8.85	10.77	-3.77	3.51e-06	3.33e-05	Tmem119	transmembrane protein 119
10383192	9.22	7.83	2.63	3.56e-06	3.37e-05	Rnf213	ring finger protein 213
10515293	10.04	11.07	-2.04	3.64e-06	3.44e-05	Llph-ps1	LLP homolog, pseudogene 1
10585091	11.57	12.63	-2.09	3.94e-06	3.69e-05	LOC100862468	NHP2-like protein 1
10548375	6.07	7.5	-2.69	3.96e-06	3.71e-05	Clec7a	C-type lectin domain family 7, member a
10373325	5.76	7.11	-2.54	4.03e-06	3.76e-05	Gpr182	G protein-coupled receptor 182
10562480	8.11	9.16	-2.08	4.87e-06	4.45e-05	Nudt19	nudix (nucleoside diphosphate linked moiety X)-type motif 19
10420877	8.86	10.01	-2.23	5.38e-06	4.84e-05	Esco2	establishment of cohesion 1 homolog 2 (S. cerevisiae)
10445428	5.65	4.59	2.09	5.81e-06	5.16e-05	Gm25008	predicted gene, 25008 [Source:MGI Symbol;Acc:MGI:5454785]
10584315	8.38	7.37	2.02	5.86e-06	5.2e-05
10526120	7.13	9.31	-4.54	5.88e-06	5.21e-05	Tpst1	protein-tyrosine sulfotransferase 1
10573451	9.27	10.32	-2.07	5.92e-06	5.25e-05	Syce2	synaptonemal complex central element protein 2
10453049	7.39	8.42	-2.04	6.05e-06	5.33e-05	Cdc42ep3	CDC42 effector protein (Rho GTPase binding) 3
10419082	8.62	10.2	-2.99	6.25e-06	5.48e-05	Fam213a	family with sequence similarity 213, member A
10369885	8.63	9.82	-2.28	6.37e-06	5.56e-05	Cisd1	CDGSH iron sulfur domain 1
10363231	7.82	9.5	-3.19	6.4e-06	5.58e-05	Smpdl3a	sphingomyelin phosphodiesterase, acid-like 3A
10598077	9.05	7.08	3.91	6.5e-06	5.65e-05	mt-Tn	mitochondrially encoded tRNA asparagine [Source:MGI Symbol;Acc:MGI:102479]
10543017	5.88	6.92	-2.07	6.53e-06	5.67e-05	Pdk4	pyruvate dehydrogenase kinase, isoenzyme 4
10425299	7.03	8.11	-2.12	6.54e-06	5.68e-05	Tomm22	translocase of outer mitochondrial membrane 22 homolog (yeast)
10387723	7.43	8.52	-2.13	7.1e-06	6.09e-05	2810408A11Rik	RIKEN cDNA 2810408A11 gene
10582882	7.91	9.31	-2.64	7.53e-06	6.42e-05	Gm10722	predicted gene 10722 [Source:MGI Symbol;Acc:MGI:3642024]
10491406	9.08	10.25	-2.25	7.56e-06	6.44e-05	Ndufb5	NADH dehydrogenase (ubiquinone) 1 beta subcomplex, 5
10478594	10.16	11.21	-2.07	7.57e-06	6.45e-05	Ctsa	cathepsin A
10516211	9.38	8.26	2.18	7.94e-06	6.69e-05	Ndufs5	NADH dehydrogenase (ubiquinone) Fe-S protein 5
10567072	10.7	11.91	-2.32	8.09e-06	6.81e-05	Psma1	proteasome (prosome, macropain) subunit, alpha type 1
10445894	10.05	11.2	-2.22	8.27e-06	6.95e-05
10351504	10.28	11.37	-2.12	8.43e-06	7.07e-05	Gm39701	predicted gene, 39701
10549653	10.12	11.13	-2.02	8.56e-06	7.15e-05
10478633	7.81	10.27	-5.5	8.81e-06	7.33e-05	Mmp9	matrix metallopeptidase 9
10384223	7.23	8.97	-3.33	9.6e-06	7.87e-05	Igfbp3	insulin-like growth factor binding protein 3
10412207	6.38	7.6	-2.34	9.71e-06	7.95e-05	Gpx8	glutathione peroxidase 8 (putative)
10462136	10.67	11.94	-2.41	1.04e-05	8.42e-05	Cycs	cytochrome c, somatic
10480224	7.56	8.59	-2.04	1.04e-05	8.44e-05	Trdmt1	tRNA aspartic acid methyltransferase 1
10598062	10.31	8.98	2.51	1.09e-05	8.82e-05	mt-Th	mitochondrially encoded tRNA histidine [Source:MGI Symbol;Acc:MGI:102485]
10447349	9.24	10.7	-2.76	1.13e-05	9.06e-05	Cript	cysteine-rich PDZ-binding protein
10376002	7.73	6.65	2.12	1.14e-05	9.15e-05	Gm25930	predicted gene, 25930 [Source:MGI Symbol;Acc:MGI:5455707]
10545215	6.29	8.3	-4.02	1.16e-05	9.28e-05	Igkv12-46	immunoglobulin kappa variable 12-46
10404059	8.24	9.48	-2.37	1.18e-05	9.42e-05	Hist1h1c	histone cluster 1, H1c
10451953	7.27	9.33	-4.17	1.2e-05	9.53e-05	Lrg1	leucine-rich alpha-2-glycoprotein 1
10384145	10.16	11.29	-2.2	1.25e-05	9.86e-05	H2afv	H2A histone family, member V
10523128	8.8	12.22	-10.7	1.27e-05	0.0001	Ppbp	pro-platelet basic protein
10368575	9.93	10.94	-2.02	1.29e-05	0.0001	Supt4b	predicted gene 3258
10395259	8.89	9.93	-2.06	1.37e-05	0.0001	Nampt	nicotinamide phosphoribosyltransferase
10356331	7.54	5.98	2.95	1.49e-05	0.0001	Gm24148; Ncl	predicted gene, 24148; nucleolin
10374464	6.87	8.29	-2.68	1.5e-05	0.0001	Spred2	sprouty-related, EVH1 domain containing 2
10544596	10.87	11.95	-2.11	1.51e-05	0.0001	Tmem176b	transmembrane protein 176B
10507475	9.14	7.77	2.59	1.63e-05	0.0001	Gm23143	predicted gene, 23143 [Source:MGI Symbol;Acc:MGI:5452920]
10467842	8.9	9.94	-2.05	1.65e-05	0.0001	Got1	glutamic-oxaloacetic transaminase 1, soluble
10368277	10.37	9.15	2.34	1.73e-05	0.0001	Snora33	small nucleolar RNA, H/ACA box 33
10583044	7.6	9.29	-3.22	1.75e-05	0.0001	Mmp13	matrix metallopeptidase 13
10538100	9.27	10.28	-2.02	1.79e-05	0.0001	Repin1	replication initiator 1
10468081	9.68	10.82	-2.2	1.8e-05	0.0001	Npm3	nucleoplasmin 3
10572772	8.1	9.11	-2.02	1.82e-05	0.0001	Hsh2d	hematopoietic SH2 domain containing
10566585	10.49	8.95	2.92	1.83e-05	0.0001	Gm1966	predicted gene 1966
10526559	6.23	7.33	-2.15	1.91e-05	0.0001	Ache	acetylcholinesterase
10431726	8.33	9.38	-2.08	1.93e-05	0.0001	Yaf2	YY1 associated factor 2
10586250	8.24	9.83	-3.01	1.94e-05	0.0001	Dennd4a	DENN/MADD domain containing 4A
10460263	6.73	7.82	-2.12	1.95e-05	0.0001	Acy3	aspartoacylase (aminoacylase) 3
10363860	6.71	7.81	-2.15	2e-05	0.0001	Slc16a9	solute carrier family 16 (monocarboxylic acid transporters), member 9
10598664	8.58	9.61	-2.03	2.19e-05	0.0002	Atp6ap2	ATPase, H+ transporting, lysosomal accessory protein 2
10404053	7.94	9.45	-2.85	2.23e-05	0.0002	Hist1h2bc	histone cluster 1, H2bc
10573939	6.66	7.82	-2.23	2.34e-05	0.0002	Lpcat2	lysophosphatidylcholine acyltransferase 2
10402648	9.65	10.87	-2.33	2.42e-05	0.0002	Mpc1; Mpc1-ps	mitochondrial pyruvate carrier 1; mitochondrial pyruvate carrier 1, pseudogene
10396476	6.94	8.19	-2.37	2.5e-05	0.0002	Rhoj	ras homolog gene family, member J
10427918	8.95	7.93	2.03	2.6e-05	0.0002	Fam105a	family with sequence similarity 105, member A
10579347	8.49	11.43	-7.68	2.63e-05	0.0002	Ifi30	interferon gamma inducible protein 30
10540118	9.93	11.16	-2.35	2.67e-05	0.0002	Lsm3	LSM3 homolog, U6 small nuclear RNA associated (S. cerevisiae)
10414262	5.22	8.8	-11.94	2.77e-05	0.0002	Ear2; Ear3; Ear12	eosinophil-associated, ribonuclease A family, member 2; eosinophil-associated, ribonuclease A family, member 3; eosinophil-associated, ribonuclease A family, member 12
10457640	10.34	11.49	-2.23	2.88e-05	0.0002	Gm7665	predicted pseudogene 7665 [Source:MGI Symbol;Acc:MGI:3645651]
10523672	7.71	6.69	2.02	3e-05	0.0002	Gm24897	predicted gene, 24897 [Source:MGI Symbol;Acc:MGI:5454674]
10608634	6.36	7.72	-2.56	3.05e-05	0.0002
10593205	9.61	10.75	-2.2	3.24e-05	0.0002	Rexo2	REX2, RNA exonuclease 2 homolog (S. cerevisiae)
10545202	6.78	7.91	-2.2	3.26e-05	0.0002	Igkv4-58	immunoglobulin kappa variable 4-58
10608661	5.59	7.01	-2.68	3.54e-05	0.0002
10505779	6.2	7.24	-2.06	3.54e-05	0.0002	Acer2	alkaline ceramidase 2
10462670	8.52	9.6	-2.12	3.68e-05	0.0002	Rpp30	ribonuclease P/MRP 30 subunit
10551347	7.73	9.2	-2.78	3.86e-05	0.0003	Blvrb	biliverdin reductase B (flavin reductase (NADPH))
10493421	7.58	8.71	-2.19	3.86e-05	0.0003	Fam189b	family with sequence similarity 189, member B
10358339	6.06	7.07	-2.02	4.05e-05	0.0003	Cfh	complement component factor h
10598175	5.07	7.69	-6.18	4.22e-05	0.0003	Ear10	eosinophil-associated, ribonuclease A family, member 10
10411156	6.3	7.8	-2.83	4.25e-05	0.0003	Scamp1	secretory carrier membrane protein 1
10586248	8.16	9.65	-2.81	4.27e-05	0.0003	Dennd4a	DENN/MADD domain containing 4A
10534854	7.75	8.78	-2.04	4.5e-05	0.0003	Mospd3	motile sperm domain containing 3
10457071	9.08	10.78	-3.27	4.54e-05	0.0003	Cyb5a	cytochrome b5 type A (microsomal)
10420114	7.17	8.59	-2.68	4.62e-05	0.0003	Tgm1	transglutaminase 1, K polypeptide
10487588	5.28	6.93	-3.13	4.74e-05	0.0003	Il1a	interleukin 1 alpha
10598081	8.49	6.9	3.02	4.76e-05	0.0003	mt-Ty	mitochondrially encoded tRNA tyrosine [Source:MGI Symbol;Acc:MGI:102470]
10357808	10.64	11.68	-2.07	4.86e-05	0.0003	Snrpe	small nuclear ribonucleoprotein E
10419156	5.3	8.11	-6.99	4.9e-05	0.0003	Ear10	eosinophil-associated, ribonuclease A family, member 10
10531931	6.83	8.1	-2.41	5.15e-05	0.0003	Sparcl1	SPARC-like 1
10538150	9.39	10.68	-2.44	5.47e-05	0.0003	Tmem176a	transmembrane protein 176A
10475532	5.49	6.76	-2.41	5.6e-05	0.0004	Sqrdl	sulfide quinone reductase-like (yeast)
10419154	5.42	7.78	-5.11	5.6e-05	0.0004	Ear-ps9	eosinophil-associated, ribonuclease A family, pseudogene 9
10536593	6.02	7.86	-3.57	6.01e-05	0.0004	Gm5874	predicted gene 5874 [Source:MGI Symbol;Acc:MGI:3648027]
10493990	10.45	11.56	-2.16	6.1e-05	0.0004	S100a11	S100 calcium binding protein A11
10608648	5.13	6.54	-2.65	6.16e-05	0.0004
10356082	6.38	7.74	-2.57	6.34e-05	0.0004	Gm5530	predicted gene 5530 [Source:MGI Symbol;Acc:MGI:3646374]
10398075	6.35	7.98	-3.1	6.48e-05	0.0004	Serpina3n	serine (or cysteine) peptidase inhibitor, clade A, member 3N
10547073	9.48	10.59	-2.17	6.49e-05	0.0004	Snora7a; Rpl32	small nucleolar RNA, H/ACA box 7A; ribosomal protein L32
10585842	9.68	10.69	-2.01	6.54e-05	0.0004	Nptn	neuroplastin
10455784	9.06	10.17	-2.16	6.58e-05	0.0004	Gramd3	GRAM domain containing 3
10538903	9.12	10.44	-2.49	6.78e-05	0.0004	Igk; Igkv3-4; Igk-V8; Igkv14-111; Igkv6-17; Igkv3-12; Igkv3-7; Igkv3-3; Igkv3-1; Igkj1; Igkj4; Igkj5; Igkc; Igk-V28; Igkv6-23; Igk-V21	immunoglobulin kappa chain complex; immunoglobulin kappa variable 3-4; immunoglobulin kappa chain variable 8 (V8); immunoglobulin kappa variable 14-111; immunoglobulin kappa variable 6-17; immunoglobulin kappa variable 3-12; immunoglobulin kappa variable 3-7; immunoglobulin kappa variable 3-3; immunoglobulin kappa variable 3-1; immunoglobulin kappa joining 1; immunoglobulin kappa joining 4; immun…
10461614	8.45	9.96	-2.84	7.06e-05	0.0004	Ms4a6c	membrane-spanning 4-domains, subfamily A, member 6C
10459071	6.15	7.41	-2.38	7.08e-05	0.0004	Smim3	small integral membrane protein 3
10419559	9.87	12.52	-6.25	7.15e-05	0.0004	Rnase12	ribonuclease, RNase A family, 12 (non-active)
10363403	8.33	9.59	-2.39	7.23e-05	0.0004	Ascc1	activating signal cointegrator 1 complex subunit 1
10359334	10.82	11.87	-2.06	7.39e-05	0.0004	Cacybp	calcyclin binding protein
10510391	10.31	11.34	-2.03	7.61e-05	0.0005	Srm	spermidine synthase
10582899	7.13	8.16	-2.03	7.66e-05	0.0005	Gm10717	predicted gene 10717 [Source:MGI Symbol;Acc:MGI:3642031]
10564507	5.99	7.16	-2.26	7.83e-05	0.0005	Arrdc4	arrestin domain containing 4
10351041	10.84	9.63	2.31	7.9e-05	0.0005	Snord80; Gas5	small nucleolar RNA, C/D box 80 [Source:MGI Symbol;Acc:MGI:5454266]; growth arrest specific 5 [Source:MGI Symbol;Acc:MGI:95659]
10543239	6.05	7.56	-2.85	8.11e-05	0.0005	Tfec	transcription factor EC
10503448	5.64	7.26	-3.06	8.42e-05	0.0005	Mmp16	matrix metallopeptidase 16
10424667	8.43	9.57	-2.19	8.48e-05	0.0005	Them6	thioesterase superfamily member 6
10376312	10.31	11.33	-2.02	8.55e-05	0.0005	Larp1	La ribonucleoprotein domain family, member 1
10512093	9.34	10.38	-2.05	8.83e-05	0.0005	Ndufb6	NADH dehydrogenase (ubiquinone) 1 beta subcomplex, 6
10494821	9.93	8.24	3.23	9.14e-05	0.0005	Tspan2	tetraspanin 2
10478973	9.13	7.81	2.5	9.25e-05	0.0005	Cass4	Cas scaffolding protein family member 4
10484463	7.39	9.54	-4.42	9.3e-05	0.0005	Serping1	serine (or cysteine) peptidase inhibitor, clade G, member 1
10403052	6.78	7.8	-2.03	9.45e-05	0.0005	Gm9238	transcription elongation factor B (SIII), polypeptide 2 pseudogene
10591735	8.63	9.65	-2.03	9.69e-05	0.0006	Elof1	elongation factor 1 homolog (ELF1, S. cerevisiae)
10492888	10.08	8.65	2.69	9.69e-05	0.0006	Gm25188	predicted gene, 25188 [Source:MGI Symbol;Acc:MGI:5454965]
10598626	5.54	7.3	-3.37	0.0001	0.0006	Tspan7	tetraspanin 7
10552406	6.56	8.54	-3.96	0.0001	0.0006	Nkg7	natural killer cell group 7 sequence
10566326	9.01	7.23	3.45	0.0001	0.0006	Trim12a	tripartite motif-containing 12A
10464251	6.83	8.22	-2.63	0.0001	0.0006	Atrnl1	attractin like 1
10496569	11.46	9.93	2.89	0.0001	0.0006	Gbp7	guanylate binding protein 7
10398459	7.65	8.68	-2.04	0.0001	0.0007	Ppp2r5c	protein phosphatase 2, regulatory subunit B, gamma
10438690	9.41	10.89	-2.79	0.0001	0.0007	Rfc4	replication factor C (activator 1) 4
10374117	7.54	8.6	-2.09	0.0001	0.0007	Gm11401	predicted gene 11401 [Source:MGI Symbol;Acc:MGI:3649407]
10530841	8.74	10.97	-4.68	0.0001	0.0007	Igfbp7	insulin-like growth factor binding protein 7
10503184	7.31	8.39	-2.12	0.0001	0.0007	Chd7	chromodomain helicase DNA binding protein 7
10438415	7.39	9.04	-3.14	0.0001	0.0007	Iglc2; Iglj2; Iglv3; Iglv2	immunoglobulin lambda constant 2; immunoglobulin lambda joining 2; immunoglobulin lambda variable 3; immunoglobulin lambda variable 2
10545200	6.16	7.58	-2.67	0.0001	0.0007	Igkv4-60	immunoglobulin kappa variable 4-60
10598032	10.68	9.65	2.04	0.0001	0.0007	mt-Tm	mitochondrially encoded tRNA methionine [Source:MGI Symbol;Acc:MGI:102480]
10585699	8.33	9.63	-2.45	0.0001	0.0008	Fabp5	fatty acid binding protein 5, epidermal
10425207	8.05	9.43	-2.62	0.0001	0.0008	H1f0	H1 histone family, member 0
10528207	6.34	9.05	-6.52	0.0001	0.0008	Cd36	CD36 antigen
10503186	7.17	8.31	-2.21	0.0002	0.0008	Chd7	chromodomain helicase DNA binding protein 7
10405781	6.66	5.5	2.24	0.0002	0.0008	2010111I01Rik; Mir27b	RIKEN cDNA 2010111I01 gene; microRNA 27b
10598794	7.57	9.48	-3.76	0.0002	0.0008
10464560	7.37	8.72	-2.56	0.0002	0.0008	Aldh3b1	aldehyde dehydrogenase 3 family, member B1
10496872	6.32	7.9	-3	0.0002	0.0008	Adgrl4	adhesion G protein-coupled receptor L4
10495054	6.97	8.1	-2.19	0.0002	0.0008	Rhoc	ras homolog gene family, member C
10542172	5.56	7.19	-3.1	0.0002	0.0009	Clec1b	C-type lectin domain family 1, member b
10407211	6.32	7.72	-2.65	0.0002	0.0009	Plpp1	phospholipid phosphatase 1
10467887	5.57	6.75	-2.25	0.0002	0.0009	Cpn1	carboxypeptidase N, polypeptide 1
10381798	11.45	12.46	-2.01	0.0002	0.0009	Myl4	myosin, light polypeptide 4
10466779	7.02	8.17	-2.22	0.0002	0.0009	Pip5k1b	phosphatidylinositol-4-phosphate 5-kinase, type 1 beta
10574438	7.81	9.35	-2.91	0.0002	0.0009	Cdh5	cadherin 5
10362091	4.92	6.14	-2.33	0.0002	0.0009	Raet1d; Raet1e; Raet1b; Raet1a	retinoic acid early transcript delta; retinoic acid early transcript 1E; retinoic acid early transcript beta; retinoic acid early transcript 1, alpha
10458589	7.33	9.2	-3.65	0.0002	0.0009	Prelid2	PRELI domain containing 2
10445753	6.31	8.13	-3.53	0.0002	0.001	Trem3	triggering receptor expressed on myeloid cells 3
10540897	6.76	7.87	-2.16	0.0002	0.001	Pparg	peroxisome proliferator activated receptor gamma
10603833	9.66	11.42	-3.4	0.0002	0.001	Gm14539	predicted gene 14539 [Source:MGI Symbol;Acc:MGI:3705371]
10505028	7.01	8.75	-3.35	0.0002	0.001	Slc44a1	solute carrier family 44, member 1
10519717	6.43	7.76	-2.52	0.0002	0.0011	Sema3a	sema domain, immunoglobulin domain (Ig), short basic domain, secreted, (semaphorin) 3A
10361651	8.12	9.13	-2.01	0.0002	0.0011	Nup43	nucleoporin 43
10545205	6.58	7.8	-2.33	0.0002	0.0011	Igkv4-57-1	immunoglobulin kappa variable 4-57-1
10453553	7.35	6.32	2.05	0.0002	0.0011	Gm1976	predicted gene 1976
10568363	4.81	6.19	-2.6	0.0002	0.0011
10497265	5.95	8.44	-5.6	0.0002	0.0011	Fabp4	fatty acid binding protein 4, adipocyte
10468287	9.02	10.76	-3.33	0.0002	0.0011	Usmg5	upregulated during skeletal muscle growth 5
10358421	9.65	10.77	-2.17	0.0002	0.0012	Rgs18	regulator of G-protein signaling 18
10351463	5.57	6.75	-2.26	0.0002	0.0012	Rgs5	regulator of G-protein signaling 5
10572813	9.27	10.93	-3.15	0.0002	0.0012
10586246	8.78	9.95	-2.26	0.0002	0.0012	Dennd4a	DENN/MADD domain containing 4A
10430804	10.89	11.9	-2	0.0003	0.0013	Desi1	desumoylating isopeptidase 1
10563829	9.17	10.24	-2.1	0.0003	0.0013	Mrps33	mitochondrial ribosomal protein S33
10555087	10.16	9.11	2.06	0.0003	0.0013	Gm24412	predicted gene, 24412 [Source:MGI Symbol;Acc:MGI:5454189]
10411235	11.02	9.99	2.05	0.0003	0.0013	Iqgap2	IQ motif containing GTPase activating protein 2
10561306	8.28	9.54	-2.41	0.0003	0.0014	Pld3	phospholipase D family, member 3
10562578	8.89	9.94	-2.08	0.0003	0.0014	Pop4	processing of precursor 4, ribonuclease P/MRP family, (S. cerevisiae)
10367436	6.09	8.32	-4.67	0.0003	0.0014	Cd63	CD63 antigen
10501608	8.32	10.25	-3.82	0.0003	0.0014	Vcam1	vascular cell adhesion molecule 1
10415081	6.54	8.57	-4.08	0.0003	0.0014	Gm41154	predicted gene, 41154
10586076	6.54	8.57	-4.08	0.0003	0.0014	Gm40525	predicted gene, 40525
10520121	6.54	8.57	-4.08	0.0003	0.0014
10578405	6.54	8.57	-4.08	0.0003	0.0014	Gm40498	predicted gene, 40498
10579636	7.71	9.4	-3.24	0.0003	0.0014	Cyp4f18	cytochrome P450, family 4, subfamily f, polypeptide 18
10466200	5.32	6.54	-2.33	0.0003	0.0014	Ms4a7	membrane-spanning 4-domains, subfamily A, member 7
10597883	7.12	8.49	-2.59	0.0003	0.0015	Ano10	anoctamin 10
10445293	5.59	7.75	-4.47	0.0003	0.0016	Pla2g7	phospholipase A2, group VII (platelet-activating factor acetylhydrolase, plasma)
10545220	5.39	7.51	-4.35	0.0003	0.0016	Igkv12-44; Igkv12-41	immunoglobulin kappa variable 12-44; immunoglobulin kappa chain variable 12-41
10463123	10.35	7.55	6.98	0.0003	0.0016	Dntt	deoxynucleotidyltransferase, terminal
10570201	7.05	8.07	-2.04	0.0004	0.0017	Atp11a	ATPase, class VI, type 11A
10407946	7	8.16	-2.23	0.0004	0.0018	Stard3nl	STARD3 N-terminal like
10456988	6.62	7.9	-2.43	0.0004	0.0018	Pard6g	par-6 family cell polarity regulator gamma
10490838	8.14	9.31	-2.25	0.0004	0.0018	Fabp5	fatty acid binding protein 5, epidermal
10509838	7.63	9.69	-4.15	0.0004	0.0019	Padi2	peptidyl arginine deiminase, type II
10492021	6.15	7.51	-2.57	0.0004	0.002	Postn	periostin, osteoblast specific factor
10403009	5.41	6.78	-2.58	0.0004	0.002	Ighv3-8	immunoglobulin heavy variable V3-8
10359624	6.66	8.2	-2.9	0.0004	0.002	Prrx1	paired related homeobox 1
10582997	5.83	7.1	-2.42	0.0005	0.002	Casp4	caspase 4, apoptosis-related cysteine peptidase
10545242	6.58	7.94	-2.57	0.0005	0.0022	Igkv6-20	immunoglobulin kappa variable 6-20
10488378	7.43	8.61	-2.27	0.0005	0.0022	Thbd	thrombomodulin
10586967	7.26	8.43	-2.25	0.0005	0.0022	Gm7265	predicted gene 7265
10364593	10.06	11.17	-2.16	0.0005	0.0022	Cnn2	calponin 2
10408937	6.84	7.99	-2.22	0.0005	0.0022	Atxn1	ataxin 1
10446928	7.12	8.12	-2.01	0.0005	0.0022	Ltbp1	latent transforming growth factor beta binding protein 1
10438064	11.2	9.09	4.31	0.0005	0.0023	Vpreb1	pre-B lymphocyte gene 1
10421697	6.94	8.43	-2.82	0.0005	0.0023	Lacc1	laccase (multicopper oxidoreductase) domain containing 1
10396421	9.07	10.27	-2.3	0.0005	0.0024	Hif1a	hypoxia inducible factor 1, alpha subunit
10452316	8.03	10.47	-5.42	0.0006	0.0025	C3	complement component 3
10538882	8.85	10.14	-2.44	0.0006	0.0025	Igkv9-120	immunoglobulin kappa chain variable 9-120
10484488	7.88	9.09	-2.32	0.0006	0.0026	P2rx3	purinergic receptor P2X, ligand-gated ion channel, 3
10513162	7.87	9	-2.2	0.0006	0.0027	Ptpn3	protein tyrosine phosphatase, non-receptor type 3
10569017	10.77	11.88	-2.16	0.0006	0.0028	Ifitm3	interferon induced transmembrane protein 3
10371607	6.23	7.29	-2.09	0.0007	0.0028	Dram1	DNA-damage regulated autophagy modulator 1
10601857	6.99	8.19	-2.3	0.0007	0.0029	Ngfrap1	nerve growth factor receptor (TNFRSF16) associated protein 1
10459772	6.36	7.53	-2.25	0.0007	0.003	Lipg	lipase, endothelial
10607868	5.09	6.7	-3.05	0.0007	0.0031	Tlr8	toll-like receptor 8
10387985	6.29	8.07	-3.43	0.0007	0.0031	Scimp	SLP adaptor and CSK interacting membrane protein
10595633	6.14	7.14	-2.01	0.0008	0.0032	Bcl2a1d	B cell leukemia/lymphoma 2 related protein A1d
10514054	6.13	7.37	-2.36	0.0008	0.0035	Nfib	nuclear factor I/B
10450384	9.37	7.06	4.97	0.0009	0.0035	Msh5	mutS homolog 5 (E. coli)
10506488	7.34	8.68	-2.54	0.0009	0.0036	Plpp3	phospholipid phosphatase 3
10388591	6.85	8.27	-2.68	0.0009	0.0037	Cpd	carboxypeptidase D
10428619	5.87	7.02	-2.21	0.0009	0.0038	Enpp2	ectonucleotide pyrophosphatase/phosphodiesterase 2
10395908	7.39	6.14	2.38	0.0009	0.0038	Gm22973	predicted gene, 22973 [Source:MGI Symbol;Acc:MGI:5452750]
10351455	6.21	7.39	-2.26	0.0009	0.0038	Rgs5	regulator of G-protein signaling 5
10505008	8.03	9.05	-2.03	0.001	0.0039	Slc44a1	solute carrier family 44, member 1
10440513	7.18	8.28	-2.15	0.001	0.004	Cyyr1	cysteine and tyrosine-rich protein 1
10446553	6.1	7.27	-2.24	0.001	0.0041	Epb41l3	erythrocyte membrane protein band 4.1 like 3
10542470	5.64	7.58	-3.84	0.0011	0.0041	Mgst1	microsomal glutathione S-transferase 1
10466210	5.38	6.89	-2.86	0.0011	0.0043	Ms4a6d	membrane-spanning 4-domains, subfamily A, member 6D
10568392	9.05	10.29	-2.36	0.0011	0.0043	Rgs10	regulator of G-protein signalling 10
10478048	6.66	7.86	-2.3	0.0011	0.0043	Lbp	lipopolysaccharide binding protein
10403584	6.55	8.06	-2.85	0.0011	0.0043	Nid1	nidogen 1
10464583	9.42	10.57	-2.21	0.0011	0.0044	Gstp1	glutathione S-transferase, pi 1
10548817	6.56	9.03	-5.55	0.0012	0.0046	Plbd1	phospholipase B domain containing 1
10601385	5.87	8.27	-5.28	0.0012	0.0046	Tlr13	toll-like receptor 13
10544148	8.89	9.96	-2.11	0.0012	0.0047	Kdm7a	lysine (K)-specific demethylase 7A
10472994	8.39	9.53	-2.2	0.0013	0.005	Mtx2	metaxin 2
10424683	5.28	8.34	-8.37	0.0013	0.005	Ly6g	lymphocyte antigen 6 complex, locus G
10384474	8.66	9.67	-2.01	0.0013	0.0051	Pno1	partner of NOB1 homolog (S. cerevisiae)
10603708	5.95	7.52	-2.96	0.0014	0.0052	Cask	calcium/calmodulin-dependent serine protein kinase (MAGUK family)
10471129	6.28	7.36	-2.1	0.0014	0.0052	Ncs1	neuronal calcium sensor 1
10511779	5.99	7.03	-2.05	0.0014	0.0053	Atp6v0d2	ATPase, H+ transporting, lysosomal V0 subunit D2
10457168	5.5	6.9	-2.64	0.0014	0.0053	Cd226	CD226 antigen
10437483	7.91	9.05	-2.2	0.0014	0.0054	Rogdi	rogdi homolog (Drosophila)
10438769	5.09	6.66	-2.96	0.0015	0.0054	Cldn1	claudin 1
10372648	9.71	12.16	-5.48	0.0015	0.0054	Lyz2	lysozyme 2
10545235	4.69	6.1	-2.65	0.0015	0.0054	Igkv8-28	immunoglobulin kappa variable 8-28
10427471	6.25	7.83	-2.98	0.0015	0.0055	Osmr	oncostatin M receptor
10444284	8.78	9.91	-2.19	0.0016	0.0058	H2-Ob; Gm20506	histocompatibility 2, O region beta locus; predicted gene 20506
10562523	8.24	6.26	3.95	0.0016	0.0059	Zfp507	zinc finger protein 507
10470182	8.82	10.31	-2.81	0.0016	0.0059	Bmyc	brain expressed myelocytomatosis oncogene
10361055	7.08	8.21	-2.2	0.0016	0.006	Vash2	vasohibin 2
10383210	9.72	8.68	2.05	0.0017	0.006	Rnf213	ring finger protein 213
10551883	8.1	10.05	-3.85	0.0017	0.0061	Tyrobp	TYRO protein tyrosine kinase binding protein
10571840	6.2	7.53	-2.51	0.0017	0.0061	Hpgd	hydroxyprostaglandin dehydrogenase 15 (NAD)
10534927	6.16	7.89	-3.31	0.0017	0.0062	Pilra	paired immunoglobin-like type 2 receptor alpha
10550509	7.48	9.71	-4.7	0.0018	0.0063	Pglyrp1	peptidoglycan recognition protein 1
10420261	6.04	7.58	-2.91	0.0018	0.0064	Ctsg	cathepsin G
10406254	7.65	8.75	-2.14	0.0018	0.0065	Ell2	elongation factor RNA polymerase II 2
10581013	6.34	7.8	-2.75	0.0018	0.0065	Cdh11	cadherin 11
10601421	5.65	6.72	-2.09	0.0018	0.0066	A630033H20Rik	RIKEN cDNA A630033H20 gene
10432675	5.87	6.93	-2.09	0.0019	0.0066	I730030J21Rik	RIKEN cDNA I730030J21 gene
10354374	7.04	8.92	-3.69	0.0019	0.0066	Slc40a1	solute carrier family 40 (iron-regulated transporter), member 1
10590433	10.26	11.49	-2.34	0.0019	0.0067	1700048O20Rik	RIKEN cDNA 1700048O20 gene
10543067	6.47	7.79	-2.5	0.0019	0.0068	Asns	asparagine synthetase
10422436	9.93	8.57	2.56	0.0019	0.0068	Dock9	dedicator of cytokinesis 9
10477920	7.12	9.28	-4.47	0.002	0.007	Myl9	myosin, light polypeptide 9, regulatory
10587683	6.02	7.1	-2.11	0.002	0.007	Bcl2a1a	B cell leukemia/lymphoma 2 related protein A1a
10403821	7.17	9.55	-5.22	0.002	0.0071	Tcrg-C3	T cell receptor gamma, constant 3
10366476	7.08	8.16	-2.12	0.002	0.0071	Ptprb	protein tyrosine phosphatase, receptor type, B
10411229	7.14	8.22	-2.11	0.0021	0.0073	F2r	coagulation factor II (thrombin) receptor
10390640	7.11	8.91	-3.49	0.0021	0.0074	Ikzf3	IKAROS family zinc finger 3
10545247	7.07	9.42	-5.1	0.0022	0.0075	Igkv6-15; Igkv6-14	immunoglobulin kappa variable 6-15; immunoglobulin kappa variable 6-14
10593671	5.88	6.9	-2.04	0.0023	0.0079	Dmxl2	Dmx-like 2
10574023	7.21	9.5	-4.89	0.0024	0.0081	Mt2	metallothionein 2
10513739	6.72	8.02	-2.46	0.0024	0.0081	Tnc	tenascin C
10368175	8.88	7.59	2.45	0.0024	0.0082	Pde7b	phosphodiesterase 7B
10559818	5.55	7.48	-3.82	0.0026	0.0086
10430358	6.86	7.86	-2	0.0026	0.0086	C1qtnf6	C1q and tumor necrosis factor related protein 6
10474229	5.27	6.71	-2.72	0.0026	0.0088	Cd59a	CD59a antigen
10545231	5.98	8.8	-7.08	0.0027	0.0091	Igkv6-32	immunoglobulin kappa variable 6-32
10367775	6.84	8.16	-2.5	0.0027	0.0091	Stxbp5	syntaxin binding protein 5 (tomosyn)
10431697	5.5	6.71	-2.31	0.0029	0.0094	Abcd2	ATP-binding cassette, sub-family D (ALD), member 2
10363173	6.19	7.44	-2.38	0.0029	0.0094	Gja1	gap junction protein, alpha 1
10437639	6.52	7.7	-2.27	0.0029	0.0094	Emp2	epithelial membrane protein 2
10599174	5.88	7.46	-2.99	0.0029	0.0096	Il13ra1	interleukin 13 receptor, alpha 1
10590631	6.77	8.67	-3.73	0.003	0.0098	Ccr2	chemokine (C-C motif) receptor 2
10530145	6.47	7.64	-2.25	0.003	0.0099	Tlr1	toll-like receptor 1
10375145	8.44	9.49	-2.07	0.0031	0.01	Lcp2	lymphocyte cytosolic protein 2
10345762	6.04	7.3	-2.39	0.0031	0.0101	Il1r1	interleukin 1 receptor, type I
10600597	6.3	8.1	-3.48	0.0031	0.0101	Tmem47	transmembrane protein 47
10502335	9.33	10.38	-2.06	0.0031	0.0102	Bank1	B cell scaffold protein with ankyrin repeats 1
10403071	9.43	8.39	2.04	0.0034	0.0109	Ighv1-83	immunoglobulin heavy variable 1-83
10387536	9.23	10.37	-2.22	0.0034	0.011	Cd68	CD68 antigen
10598018	8.33	6.91	2.66	0.0036	0.0114	mt-Tf	mitochondrially encoded tRNA phenylalanine [Source:MGI Symbol;Acc:MGI:102487]
10403073	5.16	6.91	-3.36	0.0036	0.0115	Ighv1-84	immunoglobulin heavy variable 1-84
10538921	9.03	10.26	-2.34	0.0038	0.0119	Igk-V1; Igkv1-110; Igk-V5	immunoglobulin kappa chain variable 1 (V1); immunoglobulin kappa variable 1-110; immunoglobulin kappa chain variable 5 (V5 family)
10568731	6.89	9.36	-5.52	0.0038	0.012
10551998	10.17	11.17	-2.01	0.0039	0.0121
10472350	5.42	6.86	-2.73	0.0039	0.0122	Gca	grancalcin
10538187	5.55	6.77	-2.32	0.004	0.0125	Gpnmb	glycoprotein (transmembrane) nmb
10365482	6.98	9.23	-4.73	0.004	0.0125	Timp3	tissue inhibitor of metalloproteinase 3
10600852	6.58	8.89	-4.98	0.004	0.0126	Mir223; F630028O10Rik	microRNA 223; RIKEN cDNA F630028O10 gene
10410124	8.4	10.17	-3.4	0.004	0.0126	Ctsl	cathepsin L
10603860	7.67	10.1	-5.39	0.004	0.0126	Cfp	complement factor properdin
10502780	7.23	9.39	-4.48	0.0042	0.013	Adgrl2	adhesion G protein-coupled receptor L2
10497817	8.75	10.14	-2.62	0.0043	0.0132	Anxa5	annexin A5
10468722	10.98	9.67	2.49	0.0044	0.0135	Gfra1	glial cell line derived neurotrophic factor family receptor alpha 1
10397966	6.38	7.4	-2.02	0.0044	0.0136	Otub2	OTU domain, ubiquitin aldehyde binding 2
10440491	8.15	9.32	-2.24	0.0045	0.0136	App	amyloid beta (A4) precursor protein
10551696	6.79	7.94	-2.21	0.0045	0.0137	Rasgrp4	RAS guanyl releasing protein 4
10450930	7.25	9.13	-3.68	0.0046	0.0139	Crisp1	cysteine-rich secretory protein 1
10438405	6.66	9.48	-7.06	0.0046	0.0139	Iglv1; Iglc1; Iglj1; Iglc3; Iglv2	immunoglobulin lambda variable 1; immunoglobulin lambda constant 1; immunoglobulin lambda joining 1; immunoglobulin lambda constant 3; immunoglobulin lambda variable 2
10606315	6.53	8.09	-2.94	0.0047	0.0142	Taf9b	TAF9B RNA polymerase II, TATA box binding protein (TBP)-associated factor
10545239	6.22	8.36	-4.43	0.0047	0.0143	Igkv8-21	immunoglobulin kappa variable 8-21
10360070	9.03	10.21	-2.26	0.0048	0.0144	Fcer1g	Fc receptor, IgE, high affinity I, gamma polypeptide
10523134	6.14	8.21	-4.2	0.0048	0.0144	Pf4	platelet factor 4
10545173	8.13	9.42	-2.43	0.0048	0.0145	Igkv10-96	immunoglobulin kappa variable 10-96
10541587	4.9	5.96	-2.08	0.0048	0.0145	Clec4a2	C-type lectin domain family 4, member a2
10544588	8.21	10.23	-4.04	0.005	0.015	Gimap3	GTPase, IMAP family member 3
10545177	7.78	9.97	-4.57	0.0052	0.0154	Igkv19-93	immunoglobulin kappa chain variable 19-93
10579532	9.66	8.54	2.16	0.0053	0.0156	Bst2	bone marrow stromal cell antigen 2
10445774	7.35	8.73	-2.62	0.0057	0.0165	B430306N03Rik	RIKEN cDNA B430306N03 gene
10374842	6.07	7.31	-2.37	0.0057	0.0167	Ccdc88a	coiled coil domain containing 88A
10487021	6.13	7.56	-2.7	0.0058	0.0168	Slc30a4	solute carrier family 30 (zinc transporter), member 4
10393559	7.34	8.55	-2.32	0.0058	0.0169	Timp2	tissue inhibitor of metalloproteinase 2
10345752	6.62	7.63	-2.02	0.0059	0.017	Il1r2	interleukin 1 receptor, type II
10538880	6.02	7.61	-3.01	0.006	0.0173	Igkv1-117	immunoglobulin kappa variable 1-117
10545237	5.18	6.24	-2.08	0.0061	0.0174	Igkv8-24	immunoglobulin kappa chain variable 8-24
10369932	6.3	7.52	-2.32	0.0062	0.0178	Susd2	sushi domain containing 2
10386058	9.3	10.92	-3.07	0.0063	0.018	Sparc	secreted acidic cysteine rich glycoprotein
10516064	6.56	7.62	-2.09	0.0064	0.0183	Mfsd2a	major facilitator superfamily domain containing 2A
10429568	9.49	10.81	-2.5	0.0065	0.0184	Ly6c1	lymphocyte antigen 6 complex, locus C1
10571815	5.73	6.97	-2.35	0.0066	0.0188	Gpm6a	glycoprotein m6a
10586744	6.18	8.08	-3.73	0.0066	0.0188	Anxa2	annexin A2
10388488	7.75	8.87	-2.17	0.0066	0.0188	Fam101b	family with sequence similarity 101, member B
10349968	6.56	8.09	-2.88	0.0067	0.0188	Chil1	chitinase-like 1
10576034	9.46	11.04	-2.99	0.0067	0.019	Irf8	interferon regulatory factor 8
10545233	5.48	6.56	-2.12	0.0071	0.0199	Igkv8-30	immunoglobulin kappa chain variable 8-30
10356997	8.33	7.07	2.4	0.0072	0.0202
10416689	6.31	7.74	-2.7	0.0073	0.0203	Olfm4	olfactomedin 4
10416340	11.31	10.29	2.04	0.0075	0.0207	Gfra2	glial cell line derived neurotrophic factor family receptor alpha 2
10545196	9.11	10.37	-2.4	0.0075	0.0208	Igkv4-61; Igkv4-68	immunoglobulin kappa chain variable 4-61; immunoglobulin kappa variable 4-68
10569020	5.93	9.15	-9.29	0.0076	0.0211	Ifitm6	interferon induced transmembrane protein 6
10407940	6.98	8.77	-3.45	0.0079	0.0217	Tcrg-C2; Trgj2; Trgv2	T-cell receptor gamma, constant 2; T cell receptor gamma joining 2; T cell receptor gamma variable 2
10412882	9.87	8.73	2.2	0.008	0.022	Thrb	thyroid hormone receptor beta
10545184	9.52	10.91	-2.62	0.008	0.0221	Igkv4-74	immunoglobulin kappa variable 4-74
10594661	7.92	8.93	-2	0.008	0.0221	Tpm1	tropomyosin 1, alpha
10403069	6.01	7.99	-3.94	0.0084	0.0228	Ighm; Ighv1-82	immunoglobulin heavy constant mu; immunoglobulin heavy variable 1-82
10544273	4.96	6.6	-3.12	0.0085	0.0231	Clec5a	C-type lectin domain family 5, member a
10555174	7.16	8.35	-2.27	0.0088	0.0237	Lrrc32	leucine rich repeat containing 32
10596190	7.75	9.39	-3.12	0.0089	0.0239	Bfsp2	beaded filament structural protein 2, phakinin
10461594	6.42	7.79	-2.57	0.0092	0.0245	Ms4a4c	membrane-spanning 4-domains, subfamily A, member 4C
10349166	5.59	6.92	-2.52	0.0092	0.0246	Serpinb10; Serpinb2	serine (or cysteine) peptidase inhibitor, clade B (ovalbumin), member 10; serine (or cysteine) peptidase inhibitor, clade B, member 2
10408600	6.97	8.1	-2.2	0.0092	0.0247	Serpinb6a	serine (or cysteine) peptidase inhibitor, clade B, member 6a
10606178	9.18	5.56	12.28	0.0093	0.0248	Xist	inactive X specific transcripts
10386909	9.51	10.53	-2.02	0.0094	0.0251	Cenpv	centromere protein V
10351667	6.25	7.33	-2.11	0.0095	0.0253	Slamf1	signaling lymphocytic activation molecule family member 1
10406736	7.41	8.42	-2.01	0.0096	0.0255	F2rl2	coagulation factor II (thrombin) receptor-like 2
10387821	6.83	8.56	-3.3	0.0096	0.0256	Alox12	arachidonate 12-lipoxygenase
10414360	8	9.63	-3.08	0.0097	0.0256	Lgals3	lectin, galactose binding, soluble 3
10484318	6.02	7.24	-2.32	0.0099	0.0261	Nckap1	NCK-associated protein 1
10366052	5.57	6.98	-2.66	0.01	0.0263	Kitl	kit ligand
10545212	6.73	8.17	-2.71	0.0104	0.0272	Igkv5-48	immunoglobulin kappa variable 5-48
10452815	7.98	9.12	-2.21	0.0106	0.0275	Xdh	xanthine dehydrogenase
10567580	6.43	8.55	-4.36	0.0108	0.0281	Igsf6	immunoglobulin superfamily, member 6
10467979	6.49	9.01	-5.76	0.011	0.0286	Scd1	stearoyl-Coenzyme A desaturase 1
10440534	6.05	7.23	-2.27	0.0114	0.0294	Adamts5	a disintegrin-like and metallopeptidase (reprolysin type) with thrombospondin type 1 motif, 5 (aggrecanase-2)
10517508	8.39	9.87	-2.8	0.0115	0.0295	C1qb	complement component 1, q subcomponent, beta polypeptide
10560242	5.68	6.68	-2	0.0118	0.0302	C5ar1	complement component 5a receptor 1
10523451	6.02	7.16	-2.2	0.0122	0.0309	Anxa3	annexin A3
10446282	5.43	6.49	-2.09	0.0122	0.031	Adgre1	adhesion G protein-coupled receptor E1
10491083	8.12	9.16	-2.06	0.0125	0.0317	Nceh1; Gm42192	neutral cholesterol ester hydrolase 1; predicted gene, 42192
10492971	7.56	8.72	-2.23	0.0128	0.0323	Fcrl1	Fc receptor-like 1
10429573	9.23	10.54	-2.49	0.013	0.0327	Ly6c2	lymphocyte antigen 6 complex, locus C2
10521667	7.92	9.43	-2.87	0.0135	0.0337	Bst1	bone marrow stromal cell antigen 1
10548069	6.58	8.67	-4.26	0.0135	0.0337	Dyrk4	dual-specificity tyrosine-(Y)-phosphorylation regulated kinase 4
10545198	9.47	10.75	-2.43	0.0148	0.0364	Igkv4-59	immunoglobulin kappa variable 4-59
10445268	6.87	8.14	-2.41	0.0148	0.0364	Adgrf5	adhesion G protein-coupled receptor F5
10416533	5.72	7.16	-2.71	0.0153	0.0374	Ccdc122	coiled-coil domain containing 122
10469816	6.56	7.6	-2.06	0.0161	0.0389	Il1rn	interleukin 1 receptor antagonist
10351224	6.45	7.49	-2.05	0.0168	0.0404	F5	coagulation factor V
10444306	8.02	9.83	-3.5	0.0168	0.0404	H2-Eb2	histocompatibility 2, class II antigen E beta2
10502770	5.28	6.29	-2.01	0.017	0.0408	Adgrl2	adhesion G protein-coupled receptor L2
10363455	6.98	9.58	-6.07	0.0171	0.0411	Pcbd1	pterin 4 alpha carbinolamine dehydratase/dimerization cofactor of hepatocyte nuclear factor 1 alpha (TCF1) 1
10489721	8.6	7.58	2.03	0.0175	0.0416
10528205	8.6	7.58	2.03	0.0175	0.0416
10484355	8.6	7.58	2.03	0.0175	0.0416
10363005	8.6	7.58	2.03	0.0175	0.0416
10582983	8.6	7.58	2.03	0.0175	0.0416
10512463	8.6	7.58	2.03	0.0175	0.0416
10543029	8.6	7.58	2.03	0.0175	0.0416
10528165	8.6	7.58	2.03	0.0175	0.0416
10422247	8.6	7.58	2.03	0.0175	0.0416
10345436	8.6	7.58	2.03	0.0175	0.0416
10589974	8.6	7.58	2.03	0.0175	0.0416
10527425	8.6	7.58	2.03	0.0175	0.0416
10522742	8.6	7.58	2.03	0.0175	0.0416
10500527	8.6	7.58	2.03	0.0175	0.0416
10581009	8.6	7.58	2.03	0.0175	0.0416
10568534	8.6	7.58	2.03	0.0175	0.0416
10496336	8.6	7.58	2.03	0.0175	0.0416
10356762	8.6	7.58	2.03	0.0175	0.0416
10476399	8.6	7.58	2.03	0.0175	0.0416
10607429	8.6	7.58	2.03	0.0175	0.0416
10410927	8.6	7.58	2.03	0.0175	0.0416
10374352	8.6	7.58	2.03	0.0175	0.0416
10457667	8.6	7.58	2.03	0.0175	0.0416
10586863	8.6	7.58	2.03	0.0175	0.0416
10416698	8.6	7.58	2.03	0.0175	0.0416
10468487	8.6	7.58	2.03	0.0175	0.0416
10483161	8.6	7.58	2.03	0.0175	0.0416
10469127	8.6	7.58	2.03	0.0175	0.0416
10603803	8.6	7.58	2.03	0.0175	0.0416
10541129	8.6	7.58	2.03	0.0175	0.0416
10574434	8.6	7.58	2.03	0.0175	0.0416
10485355	8.6	7.58	2.03	0.0175	0.0416
10346222	8.6	7.58	2.03	0.0175	0.0416
10497327	8.6	7.58	2.03	0.0175	0.0416
10374183	8.6	7.58	2.03	0.0175	0.0416
10565598	8.6	7.58	2.03	0.0175	0.0416
10395275	8.6	7.58	2.03	0.0175	0.0416
10416696	8.6	7.58	2.03	0.0175	0.0416
10427389	8.6	7.58	2.03	0.0175	0.0416
10603549	8.6	7.58	2.03	0.0175	0.0416
10478746	8.6	7.58	2.03	0.0175	0.0416
10496167	8.6	7.58	2.03	0.0175	0.0416
10448230	8.6	7.58	2.03	0.0175	0.0416
10540531	8.6	7.58	2.03	0.0175	0.0416
10375324	8.6	7.58	2.03	0.0175	0.0416
10363561	8.6	7.58	2.03	0.0175	0.0416
10357298	8.6	7.58	2.03	0.0175	0.0416
10359642	8.6	7.58	2.03	0.0175	0.0416
10424377	8.6	7.58	2.03	0.0175	0.0416
10574432	8.6	7.58	2.03	0.0175	0.0416
10376201	7.93	9.27	-2.53	0.0184	0.0434	Gpx3	glutathione peroxidase 3
10444291	8.65	10	-2.56	0.0186	0.0437	H2-Ab1	histocompatibility 2, class II antigen A, beta 1
10489246	6.62	8.06	-2.72	0.0194	0.0452	Mafb	v-maf musculoaponeurotic fibrosarcoma oncogene family, protein B (avian)
10456071	9.87	8.66	2.32	0.0198	0.046	Csf1r	colony stimulating factor 1 receptor
10351509	6.17	7.19	-2.02	0.0198	0.046	Fcgr4	Fc receptor, IgG, low affinity IV
10447317	8.44	9.61	-2.25	0.0204	0.0472	Epas1	endothelial PAS domain protein 1
10589535	9.01	10.83	-3.52	0.0206	0.0475	Ngp	neutrophilic granule protein
10479154	8	9.58	-3	0.0207	0.0478	Tubb1	tubulin, beta 1 class VI
10364529	6.89	7.95	-2.1	0.0212	0.0486	Prtn3	proteinase 3
10388430	8.18	9.29	-2.17	0.0223	0.0507	Serpinf1	serine (or cysteine) peptidase inhibitor, clade F, member 1
10608001	7.2	9.99	-6.93	0.023	0.0519	Eif2s3y	eukaryotic translation initiation factor 2, subunit 3, structural gene Y-linked
10351691	9.9	11.25	-2.54	0.0252	0.0559	Slamf6	SLAM family member 6
10556598	8.84	9.86	-2.04	0.0261	0.0575	Xylt1	xylosyltransferase 1
10508651	7.42	8.68	-2.4	0.0263	0.0579	Sdc3	syndecan 3
10545187	8.65	9.99	-2.53	0.0266	0.0585	Igkv4-70	immunoglobulin kappa chain variable 4-70
10466606	8.86	9.9	-2.05	0.0266	0.0585	Anxa1	annexin A1
10481627	8.52	10.51	-3.99	0.0268	0.0589	Lcn2	lipocalin 2
10541307	6.19	8.05	-3.63	0.0291	0.0629	Usp18	ubiquitin specific peptidase 18
10364102	8.71	9.98	-2.42	0.0296	0.0638	Chchd10	coiled-coil-helix-coiled-coil-helix domain containing 10
10600169	8.69	10.42	-3.32	0.0297	0.0639	Bgn	biglycan
10474700	9.31	10.76	-2.75	0.0321	0.0681	Thbs1	thrombospondin 1
10573008	6.94	8.46	-2.88	0.0321	0.0681	Zfp827	zinc finger protein 827
10513320	8.28	9.74	-2.74	0.0327	0.0692	Ptgr1	prostaglandin reductase 1
10585381	6.53	7.86	-2.52	0.0337	0.0711	Slc35f2	solute carrier family 35, member F2
10502778	5.82	7.49	-3.19	0.0347	0.0727	Adgrl2	adhesion G protein-coupled receptor L2
10598004	4.97	6.21	-2.37	0.0351	0.0735	Ccr1	chemokine (C-C motif) receptor 1
10592535	9.27	10.7	-2.7	0.0363	0.0756	Sorl1	sortilin-related receptor, LDLR class A repeats-containing
10403021	8.02	9.45	-2.69	0.0378	0.0782	Ighv1-42	immunoglobulin heavy variable V1-42
10581605	7.73	9.54	-3.5	0.038	0.0786	Hp	haptoglobin
10419465	6.04	7.04	-2.01	0.0387	0.0798	Ccnb1ip1	cyclin B1 interacting protein 1
10566254	12.8	11.68	2.19	0.0413	0.0839	Hbb-bt; Hbb-b2	hemoglobin, beta adult t chain; hemoglobin, beta adult minor chain
10502776	7.69	9.2	-2.86	0.042	0.0851	Adgrl2	adhesion G protein-coupled receptor L2
10566366	7.05	5.66	2.61	0.0422	0.0855	Trim30d	tripartite motif-containing 30D
10608710	5.82	7.21	-2.63	0.0422	0.0856
10403054	8.99	10.25	-2.39	0.0432	0.0872	Ighv1-66	immunoglobulin heavy variable 1-66
10405587	7.25	8.76	-2.84	0.0448	0.0897	Tgfbi	transforming growth factor, beta induced
10347291	5.09	7.26	-4.5	0.0453	0.0905	Cxcr2	chemokine (C-X-C motif) receptor 2
10517517	7.3	8.73	-2.68	0.0454	0.0906	C1qa	complement component 1, q subcomponent, alpha polypeptide
10353252	7.72	6.57	2.23	0.0462	0.092	Sbspon	somatomedin B and thrombospondin, type 1 domain containing
10505998	8.77	9.96	-2.28	0.0468	0.093	Fggy	FGGY carbohydrate kinase domain containing
