# Supplementary material for: Immune stress suppresses innate immune signaling in preleukemic precursor B-cells to provoke leukemia in predisposed mice
Source: Nat Commun. 2023 Aug 24;14:5159. doi: 10.1038/s41467-023-40961-z (PMC10449887; doi:10.1038/s41467-023-40961-z)
Supplement: Supplementary file 10 — Supplementary Data 7 [file 41467_2023_40961_MOESM10_ESM.xlsx]

## Sheet: Summary
SUPPLEMENTARY DATA 7: List of somatic mutations identified by Whole Genome Sequencing in 8 leukemic Pax5+/-Myd88+/- mice.
Sample	All Somatic	Exonic
F754	4036	13
M416	4638	14
V905	4927	13
W182	3179	4
W514	3204	7
X012	6489	14
X282	5005	21
X421	3820	14

## Sheet: Exonic_Somatic_Mutations
Sample	Gene Type	chromosome	position	ref	alt	id	filter	aa_change	NCBI.accession.number	gene	mutation_class	ExonicFunc	caller	var_type	caller_n	ref_cnt.tumor	alt_cnt.tumor	ref_forward_cnt.tumor	alt_forward_cnt.tumor	ref_reverse_cnt.tumor	alt_reverse_cnt.tumor	total_cnt.tumor	ref_cnt.normal	alt_cnt.normal	ref_forward_cnt.normal	alt_forward_cnt.normal	ref_reverse_cnt.normal	alt_reverse_cnt.normal	total_cnt.normal	TIER	seq	multimapped_n	vaf.tumor	vaf.normal	comment	quality
F754	known	chr3	103060271	A	G	.	PASS,PASS,PASS	p.Q61R	NM_001368638	Nras	exonic	nonsynonymous_SNV	Mutect2,MuSE,Strelka2	SNV	3	38	6	22	4	26	3	44	48	0	24	0	32	0	48	1	GTGATTGATGGTGAGACCTGCCTGCTGGACATACTGGACACAGCTGGAC[G]AGAGGAGTACAGTGCCATGAGAGACCAGTACATGAGGACAGGCGAAGGGT	0	0.14	0	lowTumorVAF	MQ
M416	known	chr5	75649631	G	C	.	PASS,,PASS,PASS	p.D818H	NM_001122733	Kit	exonic	nonsynonymous_SNV	Mutect2,SomaticSniper,MuSE,Strelka2	SNV	4	21	16	10	11	12	8	37	49	0	21	0	33	0	49	1	CCTCACTCACGGGCGGATCACAAAGATTTGCGATTTCGGGCTAGCCAGA[C]ACATCAGGAATGATTCGAATTACGTGGTCAAAGGAAATGTGAGTACCTTT	0	0.43	0		HQ
V905	known	chr8	71684008	G	A	.	PASS,,PASS,PASS	p.R653H	NM_001190830	Jak3	exonic	nonsynonymous_SNV	Mutect2,SomaticSniper,MuSE,Strelka2	SNV	4	16	16	10	8	9	9	32	40	0	21	0	21	0	40	1	AAAGGCCTTCCTCACGGCAACGTCTCAGCACGGAAGGTGCTCCTGGCTC[A]TGAGGGGGGTGATGGGAATCCACCTTTCATTAAGCTGAGTGATCCTGGTG	0	0.5	0		HQ
W514	known	chr4	44692006	G	C	.	PASS,,PASS,PASS	p.P80R	NM_008782	Pax5	exonic	nonsynonymous_SNV	Mutect2,SomaticSniper,MuSE,Strelka2	SNV	4	31	35	13	19	20	19	66	32	0	17	0	19	0	32	1	CACCACTTTGGGAGTGGCAACCTTTGGTTTGGATCCTCCAATCACCCCC[C]GCTTGATGCTTCCTGTCTCATAATACCTAGACCCAAGAGGAGAGGACCAT	0	0.53	0		HQ
W514	known	chr5	121167999	T	C	.	PASS,,PASS,PASS	p.D61G	NM_001109992	Ptpn11	exonic	nonsynonymous_SNV	Mutect2,SomaticSniper,MuSE,Strelka2	SNV	4	25	31	15	14	12	20	56	39	0	22	0	22	0	39	1	CAGTTCAGCCAAAGTGGCAAACTTCTCCCCACCATAGAGGTCATAGTAG[C]CCCCAGTGTTCTGAATCTTGATGTGGGTAACAGCTCCATTTCTTCTAAAA	0	0.55	0		HQ
X012	known	chr4	44692006	G	C	.	PASS,,PASS,PASS	p.P80R	NM_008782	Pax5	exonic	nonsynonymous_SNV	Mutect2,SomaticSniper,MuSE,Strelka2	SNV	4	3	59	2	34	1	34	62	40	0	28	0	19	0	40	1	CACCACTTTGGGAGTGGCAACCTTTGGTTTGGATCCTCCAATCACCCCC[C]GCTTGATGCTTCCTGTCTCATAATACCTAGACCCAAGAGGAGAGGACCAT	0	0.95	0		HQ
X012	known	chr4	101160088	G	A	.	PASS,,PASS,PASS	p.L782F	NM_146145	Jak1	exonic	nonsynonymous_SNV	Mutect2,SomaticSniper,MuSE,Strelka2	SNV	4	49	17	27	11	28	10	66	50	0	32	0	29	0	50	1	AGGGTCTTGTCTTTGAGAGGAATCTCTCCGTTGTAGCAGATTTCCCAGA[A]CGTGGTTCCAAAGCTCCACTTGTCAGCAGCCACACTCAGGTTCTTGGAGT	0	0.26	0		HQ
X012	known	chr4	101161888	G	A	.	PASS,,PASS,PASS	p.R723C	NM_013567	Jak1	exonic	nonsynonymous_SNV	Mutect2,SomaticSniper,MuSE,Strelka2	SNV	4	54	13	24	7	35	7	67	68	0	40	0	41	0	68	1	GGGTCACTAAGCTTGATGAACGGGCCAATGTCACTGTCAATGCCCTCAC[A]GGCCAGAAGGAGGTTTTTAGTGCACACATTTCCATGAACCAGGTCTTTAT	0	0.19	0	lowTumorVAF	MQ
X012	known	chr8	71684008	G	A	.	PASS,,PASS,PASS	p.R653H	NM_001190830	Jak3	exonic	nonsynonymous_SNV	Mutect2,SomaticSniper,MuSE,Strelka2	SNV	4	39	32	16	20	27	20	71	57	0	36	0	22	0	57	1	AAAGGCCTTCCTCACGGCAACGTCTCAGCACGGAAGGTGCTCCTGGCTC[A]TGAGGGGGGTGATGGGAATCCACCTTTCATTAAGCTGAGTGATCCTGGTG	0	0.45	0		HQ
X282	known	chr5	121167955	C	T	.	PASS,,PASS,PASS	p.E76K	NM_001109992	Ptpn11	exonic	nonsynonymous_SNV	Mutect2,SomaticSniper,MuSE,Strelka2	SNV	4	37	18	27	13	14	6	55	78	0	45	0	50	0	78	1	TTCTTCTCTTTCAGCTGCCCATGGTGTTCCATGTAATACTGAACCAGTT[T]AGCCAAAGTGGCAAACTTCTCCCCACCATAGAGGTCATAGTAGTCCCCAG	0	0.33	0		HQ
X282	known	chr8	71682916	C	T	.	PASS,,PASS,PASS	p.A569V	NM_001190830	Jak3	exonic	nonsynonymous_SNV	Mutect2,SomaticSniper,MuSE,Strelka2	SNV	4	42	24	20	15	26	12	66	78	0	48	0	40	0	78	1	GGAATCCATCTGTCTGCTCTCCTCTCCCCTTAGTCTTTTCTGGAAGCCG[T]AAGCTTGATGAGCCAAGTATCCTACCCGCACCTGGTGTTACTGCACGGCG	0	0.36	0		HQ
X421	known	chr4	44697660	C	T	.	PASS,,PASS,PASS	p.G25E	NM_008782	Pax5	exonic	nonsynonymous_SNV	Mutect2,SomaticSniper,MuSE,Strelka2	SNV	4	3	30	2	15	1	16	33	27	0	13	0	15	0	27	1	TATCCTTTGGCGGACTACATCTGGGAGTGGCCGTCCATTCACAAAAACC[T]CCCCAAGCTGATTCACTCCTCCATGTCCTGAAACAGATCAGAAACAAAAA	0	0.91	0		HQ
X421	known	chr4	101161888	G	A	.	PASS,,PASS,PASS	p.R723C	NM_013567	Jak1	exonic	nonsynonymous_SNV	Mutect2,SomaticSniper,MuSE,Strelka2	SNV	4	41	43	21	21	25	26	84	43	0	25	0	27	0	43	1	GGGTCACTAAGCTTGATGAACGGGCCAATGTCACTGTCAATGCCCTCAC[A]GGCCAGAAGGAGGTTTTTAGTGCACACATTTCCATGAACCAGGTCTTTAT	0	0.51	0		HQ
X421	known	chr5	121143097	G	A	.	PASS,,PASS,PASS	p.S502L	NM_001109992	Ptpn11	exonic	nonsynonymous_SNV	Mutect2,SomaticSniper,MuSE,Strelka2	SNV	4	34	28	20	19	16	14	62	52	0	32	0	30	0	52	1	GACAGCCATGTAGATAAACCGGTACTGTGCTTCTGTCTGGACCATCCCC[A]ACCTCTGGGACCGCACCATCTGAATGGTTTTAGGAACGTCGATGTCACAG	0	0.45	0		HQ
X421	known	chr8	71684008	G	A	.	PASS,,PASS,PASS	p.R653H	NM_001190830	Jak3	exonic	nonsynonymous_SNV	Mutect2,SomaticSniper,MuSE,Strelka2	SNV	4	41	37	24	22	25	19	78	63	0	32	0	38	0	63	1	AAAGGCCTTCCTCACGGCAACGTCTCAGCACGGAAGGTGCTCCTGGCTC[A]TGAGGGGGGTGATGGGAATCCACCTTTCATTAAGCTGAGTGATCCTGGTG	0	0.47	0		HQ
F754	predisposition	chr9	44164250	T	G	.	PASS,,PASS,PASS	p.Y366S	NM_007619	Cbl	exonic	nonsynonymous_SNV	Mutect2,SomaticSniper,MuSE,Strelka2	SNV	4	22	6	8	5	16	1	28	42	0	21	0	25	0	42	1	ACATATCTTACACAGTTGAAATGTGGAGCCCATTTCACAGTATAATTCA[G]ATTGTTCCTTTGGTGAAAGAAAAATGAGAGAGAACATGTTGAATAAGCAA	0	0.21	0		HQ
V905	predisposition	chr5	121818326	G	A	.	PASS,,PASS,PASS	p.S395L	NM_001306128	Sh2b3	exonic	nonsynonymous_SNV	Mutect2,SomaticSniper,MuSE,Strelka2	SNV	4	1	26	1	13	0	15	27	29	0	18	0	16	0	29	1	TTCCAGTGGGATAGGAGAACGCTGGAAGTGGCGGAGCATATCTACCACC[A]AGGGGAAGTGCAGGTGTTGCACCCGGCACTGTCCACGCTCTGTGAGCACC	0	0.96	0		HQ
X421	predisposition	chr6	115631340	C	T	.	PASS,,PASS,PASS	p.A237T	NM_001356333	Raf1	exonic	nonsynonymous_SNV	Mutect2,SomaticSniper,MuSE,Strelka2	SNV	4	44	33	21	15	26	21	77	29	0	18	0	16	0	29	1	TGGGACAGGGAACCTTCTGAGGAAGGGCTGGAGGTGTTGAAAGTGAAGG[T]ATGGGGTGTAGAGTATCTGTGCTGGGAACTGGGCACGGAGGAGAAAAAAA	0	0.43	0		HQ
F754	novel	chr10	4354206	G	A	.	PASS,,PASS,PASS	p.V444M	NM_031185	Akap12	exonic	nonsynonymous_SNV	Mutect2,SomaticSniper,MuSE,Strelka2	SNV	4	20	7	13	3	8	4	27	67	0	35	0	42	0	67	1	CCCTGAGAAACTGGCTGAGACCCAGGAGGTCCCCCAGGAAGCTGAGCCT[A]TGGAGGAGCTGATGAAGACCAAAGAAGTATGCGTCTCTGGGGGTGACCAT	0	0.26	0		HQ
F754	novel	chr10	84718525	T	C	.	PASS,,PASS,PASS	.	.	Polr3b	splicing	splicing	Mutect2,SomaticSniper,MuSE,Strelka2	SNV	4	23	14	13	5	15	11	37	46	0	29	0	24	0	46	3	GGATAAAATGCACGCCCGGGCCCGAGGACCACGAGCTGTCCTTACCAGG[C]ATGAGAGCCCCGGGGCGGGGGGAGCAGGGGGGTTGGAGCTAATGCTGCTG	0	0.38	0		HQ
F754	novel	chr12	10381371	G	A	.	PASS,,PASS,PASS	p.V407M	NM_001310582	Nt5c1b	exonic	nonsynonymous_SNV	Mutect2,SomaticSniper,MuSE,Strelka2	SNV	4	24	6	13	3	16	4	30	42	0	23	0	21	0	42	1	CATGTATGCTGGAGCCAAAGACATGGCTTATTGCGACACACAGCTACGC[A]TGGCCTTTGATGGGGATGCTGTCCTCTTCTCAGATGAATCTGAACATATT	0	0.2	0		HQ
F754	novel	chr15	71448692	C	T	.	PASS,,PASS,PASS	p.A1329T	NM_177819	Fam135b	exonic	nonsynonymous_SNV	Mutect2,SomaticSniper,MuSE,Strelka2	SNV	4	17	10	12	5	6	7	27	39	0	21	0	22	0	39	1	CTTTCAAGAGGACCTATAGCTTACTTACCTGTGTGTCTGTCCTTGAGGG[T]GGTTTTACACATTTCAATCCTGGCTGAATGAAATGGCACATAGCGGTCTT	0	0.37	0		HQ
F754	novel	chr17	37085614	G	A	.	PASS,PASS,PASS	p.R184X	NM_146477	Olfr90	exonic	stopgain	Mutect2,MuSE,Strelka2	SNV	3	34	7	22	6	18	4	41	64	0	39	0	32	0	64	1	GCAATAGCCATTTGTATCTCATTATAGGTGGTGTCCCCACAGGACAGTC[A]AATCAAAGCAGGGACCTCACACACAAAGTCGTCAACCTGATGGTGGGGAC	0	0.17	0	lowTumorVAF	MQ
F754	novel	chr3	62345234	G	T	.	PASS,PASS,PASS	p.E402D	NM_001081295	Arhgef26	exonic	nonsynonymous_SNV	Mutect2,MuSE,Strelka2	SNV	3	24	4	14	2	12	3	28	55	0	27	0	32	0	55	1	TTGATATCGACTCTGATGAGGAACCAGAGGCCAAGGAGCAGAAGGCAGA[T]GAGAGAATTGTGATTCACCACAAGCCCCTGCGCTCCACGTGGAGCCAGCT	0	0.14	0	lowTumorVAF	MQ
F754	novel	chr4	45914558	C	T	.	PASS,,PASS,PASS	p.P691L	NM_198660	Ccdc180	exonic	nonsynonymous_SNV	Mutect2,SomaticSniper,MuSE,Strelka2	SNV	4	20	23	9	17	16	10	43	59	0	40	0	27	0	59	1	TCAGAGCCCAGCACTGCTGGAGAGGCACTGAACCAGGAGAACAAGTCCC[T]GCAGAGTGACAGGGTGAGTGAGCCCAGAGACGGGCCTTCCCAAGAAGCTG	0	0.53	0		HQ
F754	novel	chr4	103328908	T	C	.	PASS,,PASS,PASS	p.I357T	NM_025909	Oma1	exonic	nonsynonymous_SNV	Mutect2,SomaticSniper,MuSE,Strelka2	SNV	4	21	6	14	2	8	4	27	53	0	41	0	24	0	53	1	CATTTACTGGATTTCCTTGGTATGATTTTTCTCACAATGATTTGGGCCA[C]TTGTCCCCGAGACAGCTTGGCAGTTTTGGGCCAGTGGATACAGTCAAAGT	0	0.22	0		HQ
F754	novel	chr6	89595485	G	A	.	PASS,,PASS,PASS	p.R21W	NM_001167736	Chchd6	exonic	nonsynonymous_SNV	Mutect2,SomaticSniper,MuSE,Strelka2	SNV	4	30	8	14	4	16	5	38	72	0	31	0	48	0	72	1	CGCCCTCCCGCCGCGCCGCTCACCCGGATGCCCTGCAGCACCCGGACCC[A]CTCCTCCTCATCCATCTCGAAGGACACCCTTCGGGCCTCGGCGCTCTCGG	0	0.21	0		HQ
F754	novel	chr7	10715339	GT	G	.	PASS,PASS,PASS	p.V490fs	NM_001355151	Nlrp4b	exonic	frameshift_deletion	Mutect2,Varscan,Strelka2	Indel	3	21	8	13	2	8	6	29	46	0	20	0	26	0	46	1	TATAGAAACATTCCTGTTTACTTTTCTAAACAAGATCAAAAAACAGTGG[G]TTTTTTTGGGCTGTTTCTTCTTTGGTCTTTTACATGAAACAGAACAAGAA	0	0.28	0		HQ
F754	novel	chr7	113568148	G	A	.	PASS,,PASS,PASS	p.R480H	NM_001285831	Far1	exonic	nonsynonymous_SNV	Mutect2,SomaticSniper,MuSE,Strelka2	SNV	4	15	13	7	9	8	5	28	23	0	12	0	17	0	23	1	CGGAATATCCGTTATGGTTTCAATACAATCCTTGTGATACTTATCTGGC[A]CATTTTTATTGCAAGATCACAAATGGCAAGAAACATCTGGTATTTTGTGG	0	0.46	0		HQ
M416	novel	chr15	82557797	G	A	.	PASS,,PASS,PASS	p.R221Q	NM_001355665	Cyp2d12	exonic	nonsynonymous_SNV	Mutect2,SomaticSniper,MuSE,Strelka2	SNV	4	25	29	11	15	18	18	54	61	0	39	0	30	0	61	1	AACCTGTTGACTGAAAACAGGACCACTTGGGACCCTGCCCAGTCACCCC[A]AAATTTGACTGATGCCTTCCTGGCAGAGATAGAGAAGGCAATTGGCAGCT	0	0.54	0		HQ
M416	novel	chr17	67871949	T	C	.	PASS,,PASS,PASS	p.T306A	NM_001347410	Arhgap28	exonic	nonsynonymous_SNV	Mutect2,SomaticSniper,MuSE,Strelka2	SNV	4	24	24	15	14	12	15	48	56	0	37	0	24	0	56	1	TCGGTTTTGTTTCTCTTCAGTTGTATCCCAAAAGCATCGAAGAAGGCTG[C]CAGCTCAATCAGAGAGAGGTGGCGGATTTTCTTCATGTCTTCCACAGACA	0	0.5	0		HQ
M416	novel	chr18	64531516	G	A	.	PASS,,PASS,PASS	p.R1194W	NM_001001488	Atp8b1	exonic	nonsynonymous_SNV	Mutect2,SomaticSniper,MuSE,Strelka2	SNV	4	29	18	15	11	18	10	47	55	0	30	0	33	0	55	1	GCATAGGCTGAGCGCCTGGAAGATACTCCCCTCCGGAACACGCTCTGCC[A]CCGTTTCCACTGCTCTTCAGCCTTCAATCGCTTTCGATGCTTCTGGATCT	0	0.38	0		HQ
M416	novel	chr2	32847058	C	T	.	PASS,,PASS,PASS	p.E12K	NM_001113569	Stxbp1	exonic	nonsynonymous_SNV	Mutect2,SomaticSniper,MuSE,Strelka2	SNV	4	26	28	17	20	16	13	54	57	0	38	0	30	0	57	1	ATAACGGGTTTCGCCGGCCCCGGGGCAGCACCCGGACGCCACTTACTCT[T]TCCGACCACCGCCTTGAGGCCAATGGGGGCCATGGCGTTCTTCGAGTCTT	0	0.52	0		HQ
M416	novel	chr2	86171131	G	A	.	PASS,,PASS,PASS	p.R229C	NM_147011	Olfr1044	exonic	nonsynonymous_SNV	Mutect2,SomaticSniper,MuSE,Strelka2	SNV	4	24	29	13	17	11	14	53	43	0	28	0	20	0	43	1	ATATGGGAACCACATGTGGAGAAAGCCTTGCGTCTACCCTCTGCGGAAC[A]CATCCTTAGGATAGCAGAAATAATGAATGTGTAGGAAATAAAAACAATGA	0	0.55	0		HQ
M416	novel	chr4	18093418	G	A	.	PASS,PASS	p.S391N	NM_019724	Mmp16	exonic	nonsynonymous_SNV	Mutect2,Strelka2	SNV	2	37	4	18	2	24	2	41	29	0	12	0	20	0	29	1	GATGGATACCCAATGCAAATTACTTACTTCTGGCGGGGCCTTCCTCCCA[A]TATTGATGCAGTTTATGAAAACAGTGACGGAAATTTCGTCTTCTTTAAAG	0	0.1	0	lowTumorVAF	MQ
M416	novel	chr7	119445495	T	C	.	PASS,PASS,PASS	p.T508A	NM_025989	Gp2	exonic	nonsynonymous_SNV	Mutect2,MuSE,Strelka2	SNV	3	39	6	25	5	19	1	45	57	0	32	0	34	0	57	1	AGGGCTGTAAGAAAAGCATAAGGAAACCGTATACCTGTAGTGTGGGGAG[C]CCCCTTCGAGGTAGCAGAACTCTGAGCACCTGTGGGCAAGAGCAGCAGGT	0	0.13	0	lowTumorVAF	MQ
M416	novel	chr8	71511538	C	T	.	PASS,PASS,PASS	p.R60H	NM_032398	Plvap	exonic	nonsynonymous_SNV	Mutect2,MuSE,Strelka2	SNV	3	14	15	10	6	8	11	29	77	0	40	0	47	0	77	1	TAGTCCAACCACCTGGCTGTACAGGCTGTCGGCGCGGATCTCCGTGGCG[T]GCAGGCTGGACTCAGTGGTGGCGTGCACATTGCCATAGATCATGAAGAGG	0	0.52	0		HQ
M416	novel	chr9	21142046	G	A	.	PASS,,PASS,PASS	p.R232X	NM_016742	Cdc37	exonic	stopgain	Mutect2,SomaticSniper,MuSE,Strelka2	SNV	4	20	21	12	10	11	13	41	58	0	29	0	39	0	58	1	CAGGAGCTCATTACCTTGATCTTGGTGAAAAACTGCCGGAAGCAGGCTC[A]GGGGTCGACCTTCAGACTCTTGGCCAGCTCCAGAATAAACTGCATCACCA	0	0.51	0		HQ
M416	novel	chrX	147384561	T	C	.	PASS,,PASS,PASS	.	.	Il13ra2	splicing	splicing	Mutect2,SomaticSniper,MuSE,Strelka2	SNV	4	17	18	7	10	12	9	35	21	0	12	0	10	0	21	3	GACAAACTGGTACTATGAAAATAATCTTTGAGTCTGGCCCTGTGTAACC[C]ATGATTAAAAAAAATATAACAATAAAAAGAGAGATGTTAAAGGTTTATAA	0	0.51	0		HQ
M416	novel	chrX	62290516	G	T	.	PASS,,PASS,PASS	p.E47D	NM_001199996	4933402E13Rik	exonic	nonsynonymous_SNV	Mutect2,SomaticSniper,MuSE,Strelka2	SNV	4	12	23	9	8	8	16	35	43	0	24	0	22	0	43	1	TCCCAGTACTTCCCACAGCCGAGAAAGATGAGAGAGAGGGAGAGGAGGA[T]GTCCTAAAGGAAGATGAAGATGGCAATAAGCAGGAGACAGAGGAAGATAA	0	0.66	0		HQ
M416	novel	chrX	104087296	GA	G	.	PASS,PASS,PASS	p.F338fs	NM_001077354	Nexmif	exonic	frameshift_deletion	Mutect2,Varscan,Strelka2	Indel	3	25	16	15	5	10	11	41	65	0	31	0	34	0	65	1	GGATTCCACTCTTAGATTCCCGCTTGGGACACGTAGTAAAGACACTGGG[G]AAAAAATTGAATTGGGCATCTTCCTGCATCAGAAGAGTGGTCTTGTCTCG	0	0.39	0		HQ
M416	novel	chrX	105818141	C	T	.	PASS,,PASS,PASS	p.R2180H	NM_009530	Atrx	exonic	nonsynonymous_SNV	Mutect2,SomaticSniper,MuSE,Strelka2	SNV	4	20	20	10	16	15	6	40	30	0	16	0	17	0	30	1	GTCTGGCTCAAAAGTATAAAGTTCAGTAAGCTCATTCATGGTAAAATGG[T]GCTCAACCTGCTGTTGATCCACAACGCGGAAAGACAGTGACTGCTTTGTT	0	0.5	0		HQ
V905	novel	chr1	25094174	A	T	.	PASS,,PASS,PASS	p.L1277Q	NM_175642	Adgrb3	exonic	nonsynonymous_SNV	Mutect2,SomaticSniper,MuSE,Strelka2	SNV	4	9	11	6	6	4	6	20	40	0	20	0	23	0	40	1	ATCGGCCCCTCTCAGATTGTCATCCGTGCATAAGTACACAGTTCTCCGC[T]GTTCAGTGTTCTCTTTTTTCAGACACGGATTGCTTAGCTCGTTCATACTC	0	0.55	0		HQ
V905	novel	chr10	107608172	C	T	.	PASS,,PASS,PASS	p.G1524S	NM_001081432	Ptprq	exonic	nonsynonymous_SNV	Mutect2,SomaticSniper,MuSE,Strelka2	SNV	4	12	14	6	9	9	6	26	39	0	21	0	23	0	39	1	TACTCACGGCCAGGCAGCGTTTGTGTGGAAATCCAGCTGGAGGCATTGC[T]GTACCCAGCGTTGGTGCTAGCAGCCACTTGGAATCTGTACCATTGAAACT	0	0.54	0		HQ
V905	novel	chr11	68785713	G	A	.	PASS,,PASS,PASS	p.R836H	NM_175260	Myh10	exonic	nonsynonymous_SNV	Mutect2,SomaticSniper,MuSE,Strelka2	SNV	4	14	15	10	10	7	6	29	30	0	16	0	22	0	30	1	CAGCGGAACTGTGCGGCGTACCTGAAGCTGCGACACTGGCAGTGGTGGC[A]TGTCTTCACGAAGGTGGGCTGGGTCCTCCTAAAGACCCTTCTGCATGGCG	0	0.52	0		HQ
V905	novel	chr11	69544449	G	A	.	PASS,,PASS,PASS	p.P32S	NM_001081330	Dnah2	exonic	nonsynonymous_SNV	Mutect2,SomaticSniper,MuSE,Strelka2	SNV	4	12	23	9	12	6	17	35	36	0	17	0	24	0	36	1	GGCTCTGGCTCCTGACCATCAGGGAGCAGGGAAGCCTCTGTAGCTCCTG[A]GCCTGCAGTGGACTGAGGAGCTCGGACAACTCGGCCTGCCCGGGCGCCTC	0	0.66	0		HQ
V905	novel	chr11	115850879	G	A	.	PASS,,PASS,PASS	p.G612S	NM_001252532	Llgl2	exonic	nonsynonymous_SNV	Mutect2,SomaticSniper,MuSE,Strelka2	SNV	4	16	16	10	8	9	9	32	28	0	15	0	19	0	28	1	TCTGCACTCCGAGTGGCGGCTTGTGGCCTTTGGCACCAGCCATGGTTTC[A]GCCTCTTCGATCACCAGCAACGGCGGCAGGTCTTTGTCAAGTGAGCAGGG	0	0.5	0		HQ
V905	novel	chr13	55476666	G	A	.	PASS,,PASS,PASS	p.R357C	NM_001177371	Dbn1	exonic	nonsynonymous_SNV	Mutect2,SomaticSniper,MuSE,Strelka2	SNV	4	16	14	9	10	9	8	30	32	0	14	0	23	0	32	1	GCCTGGGGCTGCTACCTACATGGGAGGGAGGAAGAGAGGTTTGGGGTGC[A]GTGGCAGGTGATATAGGGAAAGGGAGTCCGTGGAGGGGAAGAGGAGGAAG	0	0.47	0		HQ
V905	novel	chr15	76002621	G	A	.	PASS,,PASS,PASS	p.R956C	NM_001168253	Fam83h	exonic	nonsynonymous_SNV	Mutect2,SomaticSniper,MuSE,Strelka2	SNV	4	28	8	21	7	11	2	36	32	0	19	0	17	0	32	1	GTGAGACTGCCTCTGCGCTCGGGCACAGGGGGTACTGGACTACCCCTGC[A]CTCAGGCACTGGGGGCACCGGACTGCCCCTGCGGTCTGGGTAGGTTGAAG	0	0.22	0		HQ
V905	novel	chr3	135626638	C	T	.	PASS,,PASS,PASS	p.G119R	NM_008689	Nfkb1	exonic	nonsynonymous_SNV	Mutect2,SomaticSniper,MuSE,Strelka2	SNV	4	14	21	8	11	8	11	35	35	0	24	0	14	0	35	1	ACTTACCCAACCACCATGTCCTTGGGTCCTGCTGTTACGGTGCATACCC[T]GTCCTCACAGTGCTTGCCCACCAGGCTGTGGGCGTGCAGGTGGATGTTTT	0	0.6	0		HQ
V905	novel	chr4	74074109	A	G	.	PASS,,PASS,PASS	p.D71G	NM_001163732	Frmd3	exonic	nonsynonymous_SNV	Mutect2,SomaticSniper,MuSE,Strelka2	SNV	4	10	7	7	3	5	5	17	24	0	11	0	15	0	24	1	CAGTTTCTCATTGAATACATCTGCAACTACTATAGCCTGCTGGAAAAGG[G]CTACTTTGGAATTCGCTATGTGGACCCAGAGAAGCAAAGGGTAAGAACAC	0	0.41	0		HQ
V905	novel	chr7	16561480	C	T	.	PASS,,PASS,PASS	p.R1220Q	NM_172739	Arhgap35	exonic	nonsynonymous_SNV	Mutect2,SomaticSniper,MuSE,Strelka2	SNV	4	9	12	6	8	4	5	21	26	0	13	0	13	0	26	1	CTTAACTCATCCTAAGTCAGGTCTTACCTTGGTGTTCCTTCTTAGACTT[T]GAAGGATATTCCTCCTCCTGGGGTCCTCATCTGTTTCATATGGAATGACA	0	0.57	0		HQ
V905	novel	chr7	24919776	G	A	.	PASS,,PASS,PASS	p.E422K	NM_001130152	Arhgef1	exonic	nonsynonymous_SNV	Mutect2,SomaticSniper,MuSE,Strelka2	SNV	4	23	12	13	8	15	5	35	41	0	23	0	24	0	41	1	CCTGCTCAGTCTGCCCAAGAGCCAAGTGAAGCGGCAAGAGGTCATCAGC[A]GTGAGTGCTACTCTGGAGTCTGCACTGCAGCCAGGGATGCTGGCCAGTGC	0	0.34	0		HQ
W182	novel	chr15	40774094	T	G	.	PASS,,PASS,PASS	p.H30Q	NM_001356998	Zfpm2	exonic	nonsynonymous_SNV	Mutect2,SomaticSniper,MuSE,Strelka2	SNV	4	16	14	8	6	10	9	30	23	0	9	0	17	0	23	1	GTGATGACGAAGGAATCCAGGAGCCAGCAGAATCAGATGGGGACAGCCA[G]TCAGACAAACCAGGACAGCCTGGGGTAGAGACAGATGACTGGGATGGACC	0	0.47	0		HQ
W182	novel	chr15	103562900	C	T	.	PASS,,PASS,PASS	p.R147H	NM_008134	Glycam1	exonic	nonsynonymous_SNV	Mutect2,SomaticSniper,MuSE,Strelka2	SNV	4	15	20	12	7	6	14	35	37	0	12	0	27	0	37	1	AGCATGGGACTTAGTGGTTAGGTGTTTTTGTCTTCATGACTTCGTGATA[T]GACTGGCACCAGAGATTATGTCTTCTGCACCAGTTACAAATCCTTCAATT	0	0.57	0		HQ
W182	novel	chr19	38403300	G	A	.	PASS,,PASS,PASS	p.W343X	NM_175507	Slc35g1	exonic	stopgain	Mutect2,SomaticSniper,MuSE,Strelka2	SNV	4	30	8	16	4	21	5	38	37	0	24	0	20	0	37	1	TTGCTTTCATCTTTCAGATTGCTTTCTTTGATAATGTACCAACTTGGTG[A]ACGGTGGGTGGGGCCCTCTGTGTGGTGGTCAGCACCACTGGAGCAACCAT	0	0.21	0		HQ
W182	novel	chr3	93219765	T	G	.	PASS,PASS	p.L1993V	NM_001013804	Flg2	exonic	nonsynonymous_SNV	Mutect2,Strelka2	SNV	2	39	4	20	3	24	2	43	34	1	20	1	19	0	35	1	CGGTCACGGTCAGGGTCAGGGTCAGGCAGGACATCAACAGAGAGAGTCT[G]TGCATGGCCAACGGGGCAGATCCCAAAGTCCTTTTCATCCATCACATAGT	0	0.09	0.03	lowTumorVAF	MQ
W514	novel	chr2	148044025	T	A	.	PASS,,PASS,PASS	p.E296V	NM_001291065	Foxa2	exonic	nonsynonymous_SNV	Mutect2,SomaticSniper,MuSE,Strelka2	SNV	4	29	25	17	16	13	13	54	40	0	24	0	23	0	40	1	ATGGGGGGACTCGGTGCCCGCCGGAGTCTCGGAGGCCGAGCCCGCGGCC[A]CCCCGAGCTGAGCCTGAGAGGCCTGGGACCCAGGAGCGGTCTTCTTGCCT	0	0.46	0		HQ
W514	novel	chr2	85414645	G	A	.	,PASS	p.T78I	NM_146435	Olfr993	exonic	nonsynonymous_SNV	SomaticSniper,Strelka2	SNV	2	19	25	10	15	13	13	44	31	2	20	1	13	1	33	1	AAATGATATGTATCTGTCTTCTACTACAAAGGTTTGTAGCATCTTGGGA[A]TAATAGCAGATGTATAACAGATATCAACAAAGGCCAGATGTTGTAGGAAG	0	0.57	0.06		HQ
W514	novel	chr7	107197300	C	G	.	PASS,,PASS,PASS	p.C944W	NM_001002894	Nlrp14	exonic	nonsynonymous_SNV	Mutect2,SomaticSniper,MuSE,Strelka2	SNV	4	18	21	7	11	11	13	39	40	0	20	0	25	0	40	1	ATCATGAATCAATTAAGAATCTATGTAAAGTCTTGAGATCTCCAACATG[G]AAAATGGAATTTCTAGCGTAAGTCTTAAATTGCTTCTCAGAGGCACTATG	0	0.54	0		HQ
W514	novel	chr8	113738812	A	C	.	PASS,PASS	p.I716S	NM_172466	Adamts18	exonic	nonsynonymous_SNV	Mutect2,Strelka2	SNV	2	44	4	19	3	29	2	48	51	0	29	0	28	0	51	1	ACTGCACACCCTGGGGCAGAAATGTCCTCTTACTTCACAAATCCCATCG[C]TGCAGACGTCATTTCTGTGTGGGGAACAAGGCGTCCCATCTTTCACCTTG	0	0.08	0	lowTumorVAF	MQ
W514	novel	chrX	49784970	A	G	.	PASS,,PASS,PASS	.	.	Igsf1	splicing	splicing	Mutect2,SomaticSniper,MuSE,Strelka2	SNV	4	17	11	9	6	12	8	28	38	0	22	0	21	0	38	3	AGTCCCTGCTCAATCGACTCTATCCCAGCCGTAGGTTTCGTCTGTTCTT[G]CCAGTCACCCAGATCATAAGAGGGGTGCTAAGGGATGAGCCCCTGTTCGA	0	0.39	0		HQ
X012	novel	chr11	87589195	C	G	.	PASS,,PASS,PASS	p.H213Q	NM_001284392	Septin4	exonic	nonsynonymous_SNV	Mutect2,SomaticSniper,MuSE,Strelka2	SNV	4	57	13	34	9	32	6	70	64	0	40	0	37	0	64	1	GAACTGTGGACCCCTCATCTGTTTGCCAGATCCGGGAGGAGATCGAGCA[G]TTTGGAATCAAGATCTATCAGTTCCCAGACTGTGATTCCGATGAGGACGA	0	0.19	0	lowTumorVAF	MQ
X012	novel	chr14	96517902	G	T	.	PASS,,PASS,PASS	p.S139Y	NM_053105	Klhl1	exonic	nonsynonymous_SNV	Mutect2,SomaticSniper,MuSE,Strelka2	SNV	4	30	23	20	10	16	14	53	53	0	27	0	31	0	53	1	AGGCTCCGCTTGGAGCTCTTTCAGGGCCAATCCTTTGTCCTCTGGTCCA[T]AAAAGTCCATGCCTGTCACTACCTCCTCCTCTAGGGACTCCACGTAGAAA	0	0.43	0		HQ
X012	novel	chr2	125614395	T	C	.	PASS,,PASS,PASS	p.Q232R	NM_001081091	Cep152	exonic	nonsynonymous_SNV	Mutect2,SomaticSniper,MuSE,Strelka2	SNV	4	24	28	13	15	14	17	52	60	0	38	0	30	0	60	1	CTTTTCAACCAAGCTGTCCAGTTGTCTCTCCTTTGCTTTGTTAAGAACC[C]GGAGTTGAATAATATGTATATTTTCTGCAGAGTCTGCTTTGGAATTAGAG	0	0.54	0		HQ
X012	novel	chr2	87252269	G	T	.	PASS,,PASS,PASS	p.A111S	NM_146297	Olfr1115	exonic	nonsynonymous_SNV	Mutect2,SomaticSniper,MuSE,Strelka2	SNV	4	23	28	14	19	12	14	51	47	0	24	0	29	0	47	1	TAGAATGCTTATGGATCTCTTCACACTGAAAGGAAATATTTCCTTTCTT[T]CCTGTGCTACACAAATGTGTTTATTCCTTATCCTGGGTGGCACTGAATGC	0	0.55	0		HQ
X012	novel	chr5	65202605	C	T	.	PASS,,PASS,PASS	p.Q18X	NM_001359879	Wdr19	exonic	stopgain	Mutect2,SomaticSniper,MuSE,Strelka2	SNV	4	0	59	0	38	0	28	59	45	0	23	0	28	0	45	1	TTAGCGTGTTTTCTCCCTGCTAGAAAAGTCTTGGCTTGGTGCTCCGATA[T]AATTTGCCTGGCAAAAATCATCAGGAAACTACCTTGCAGTAACAGGGTAA	0	1	0		HQ
X012	novel	chr7	104840573	A	C	.	PASS,PASS	p.N381K	NM_001358922	Usp17lb	exonic	nonsynonymous_SNV	Mutect2,Strelka2	SNV	2	71	5	40	2	37	3	76	59	0	32	0	39	0	59	1	TCTCCCTGTTTTCGCAGGGCTCTCCTGCATCTTCTGTGCAAGGGCTTTT[C]TTATGCTTTTTTTCCCCTGATTTCTTCAGCTGGTATTTGGCATCAAGAAC	0	0.07	0	lowTumorVAF	MQ
X012	novel	chr7	119554524	G	A	.	PASS,,PASS,PASS	p.W19X	NM_001177977	Acsm2	exonic	stopgain	Mutect2,SomaticSniper,MuSE,Strelka2	SNV	4	22	24	14	13	10	13	46	28	0	18	0	11	0	28	1	ACTGGATCCTTGGACCTTCCATTCGTAGGCAGCCATCGTTGGATTAAAT[A]GACCACAGCTTGTAAGTCATTCTAATAAATCACACACACACACACACACA	0	0.52	0		HQ
X012	novel	chr8	106119406	C	T	.	PASS,,PASS,PASS	p.P1064L	NM_001368796	Nfatc3	exonic	nonsynonymous_SNV	Mutect2,SomaticSniper,MuSE,Strelka2	SNV	4	38	25	20	14	24	12	63	56	0	36	0	28	0	56	1	GGTTCAACAGAGAAATGGCCCAATCACAGTGAGTTCTCATGTCCAGTTC[T]TTTCTGGAGAATCTAGAGGGTGAGTGTTGATTAAAATGTATCATTGTTCT	0	0.4	0		HQ
X012	novel	chr8	108792885	C	T	.	PASS,,PASS,PASS	p.P213L	NM_007496	Zfhx3	exonic	nonsynonymous_SNV	Mutect2,SomaticSniper,MuSE,Strelka2	SNV	4	28	29	17	14	13	20	57	63	0	42	0	25	0	63	1	ACTTTCCACATAGCCTCATCCTTCGGGAAATGGTTTGAAGGCTCAGACC[T]GGCCTTCCCGAATACCTCAGCCCTGGCGGGGCTCAGCCCTGTCCTGCACA	0	0.51	0		HQ
X012	novel	chrX	153383052	G	A	.	PASS,,PASS,PASS	p.G206S	NM_173780	Klf8	exonic	nonsynonymous_SNV	Mutect2,SomaticSniper,MuSE,Strelka2	SNV	4	23	27	11	14	15	19	50	57	0	34	0	31	0	57	1	TACAGATGGGAGCCCTGCAGCCATTACTGTCCCACTCATTGGAGGAGAC[A]GCAAAAGTGCTGGATCGGGTAAGCAAGCAGTTTACCACTTCTTCAACTCA	0	0.54	0		HQ
X282	novel	chr11	42593813	G	T	.	PASS,,PASS,PASS	p.L232F	NM_001347314	Gabrb2	exonic	nonsynonymous_SNV	Mutect2,SomaticSniper,MuSE,Strelka2	SNV	4	30	13	17	8	18	8	43	55	0	31	0	32	0	55	1	GATAATGATGATGTTCTCAAATTGCCTTTCCAGGTTCTTATCCCAGATT[T]TCCCTAAGCTTTAAGCTGAAAAGGAACATTGGCTACTTCATCCTGCAGAC	0	0.3	0		HQ
X282	novel	chr11	50397763	C	T	.	PASS,,PASS,PASS	p.E552K	NM_172557	Rufy1	exonic	nonsynonymous_SNV	Mutect2,SomaticSniper,MuSE,Strelka2	SNV	4	41	24	24	15	21	16	65	93	0	56	0	50	0	93	1	TCTCTCTGGAGAGCTTGTCTTTGTTCTTTTTCTGACTTCAGTTCTTTCT[T]TAGACCTGAGCTGTTGTTTCCCCAAAAGTGATCTACAGTTAGTTTCAGTG	0	0.37	0		HQ
X282	novel	chr11	69498649	C	T	.	PASS,,PASS,PASS	p.V806M	NM_001081330	Dnah2	exonic	nonsynonymous_SNV	Mutect2,SomaticSniper,MuSE,Strelka2	SNV	4	26	13	14	8	13	6	39	101	0	58	0	66	0	101	1	GCCATCCGGTGCTCTCTCTGGGCCTCCTCGAACTCCAGGTCCCTGTACA[T]CTGCTTGCCAGTGATGTGCACCAGCAGCAGTTCCGACATCTCCTGGGCCT	0	0.33	0		HQ
X282	novel	chr11	79995649	C	T	.	PASS,,PASS,PASS	p.R105X	NM_001163018	Suz12	exonic	stopgain	Mutect2,SomaticSniper,MuSE,Strelka2	SNV	4	34	17	18	8	18	11	51	33	0	20	0	17	0	33	1	TGTTTCCTGTTACCTAGAACCAACACAGATATATAGATTTCTTCGAACT[T]GAAATCTTATCGCAGTAAGTAGTCAATGAAATTCACCAGTATTATTTCAT	0	0.33	0		HQ
X282	novel	chr12	103628517	G	T	.	PASS,,PASS,PASS	p.L148I	NM_001301404	Serpina10	exonic	nonsynonymous_SNV	Mutect2,SomaticSniper,MuSE,Strelka2	SNV	4	47	17	33	14	24	7	64	80	0	48	0	44	0	80	1	AGGCCCAGGTCCCGGTTGCTGGAGAAGGTCTCTTTGACCTTCTTGAAGA[T]GGCTGGAAGGATCAGGGGTCCTGCTTGGCTCAGGGCCTGTAGGTTGAGTC	0	0.27	0		HQ
X282	novel	chr18	22020891	AT	A	.	PASS,PASS,PASS	p.N620fs	NM_027616	Ccdc178	exonic	frameshift_deletion	Mutect2,Varscan,Strelka2	Indel	3	44	28	23	15	21	13	72	45	1	17	0	28	1	46	1	TGCGGCTTTTCTTGCTCTTTTTTAGTAATTTTTTCTTTGTTGCATCTAC[A]TTTTTTTTAACTCTTTCTTTCCTCTTCCGTATATTATGCAGCATCTAGAA	0	0.39	0.02		HQ
X282	novel	chr18	37505975	C	T	.	PASS,,PASS,PASS	p.A518V	NM_053145	Pcdhb20	exonic	nonsynonymous_SNV	Mutect2,SomaticSniper,MuSE,Strelka2	SNV	4	43	20	18	10	27	12	63	92	0	47	0	59	0	92	1	TCGCTCATCTCCATTAACGCTGACAACGGGCAGCTATTTGCGCTCAGGG[T]GCTGGACTATGAGGTCCTGCAGGCCTTCGAGTTCCAAGTGGGTGCGACAG	0	0.32	0		HQ
X282	novel	chr19	44555367	C	A	.	PASS,,PASS,PASS	p.R12L	NM_001347447	Ndufb8	exonic	nonsynonymous_SNV	Mutect2,SomaticSniper,MuSE,Strelka2	SNV	4	40	23	18	12	29	12	63	79	0	45	0	50	0	79	1	TCTCCGTGCCTCCAGTGGCACCACGCCCCGGGTTGTCCTCTGCAGCCAT[A]GGACTCCCAGGGCCGCAGCCCGGGCGGCAGCCATCTTCACCTTCTCCGCG	0	0.37	0		HQ
X282	novel	chr19	47143916	G	A	.	PASS,,PASS,PASS	p.R87C	NM_001081271	Calhm1	exonic	nonsynonymous_SNV	Mutect2,SomaticSniper,MuSE,Strelka2	SNV	4	38	26	23	14	24	16	64	90	0	42	0	67	0	90	1	GCCATGGAACAGAACATGTAGCGTAGAACAGCTGGGTCCTTGGCCCGGC[A]ACCTGCGGGGCGCTTCCACTCTTCAGCTAGCATGGATATGTTGTTGTTCA	0	0.41	0		HQ
X282	novel	chr2	153832209	C	T	.	PASS,,PASS,PASS	p.R959W	NM_001370916	Efcab8	exonic	nonsynonymous_SNV	Mutect2,SomaticSniper,MuSE,Strelka2	SNV	4	37	24	18	12	21	14	61	87	0	48	0	55	0	87	1	GCTCCAATCCAGTGGGAACTCACTCTCCGTTGACACAGAGAATAAGTTC[T]GGCTCTTAATTCCTAAGCAACTCCAGGTCTGCTCCGAGCACCACTTGCCA	0	0.39	0		HQ
X282	novel	chr2	86131639	G	T	.	PASS,,PASS,PASS	p.T8K	NM_001011784	Olfr1039	exonic	nonsynonymous_SNV	Mutect2,SomaticSniper,MuSE,Strelka2	SNV	4	28	26	14	16	19	13	54	41	0	22	0	27	0	41	1	CTCAAGCTCTGGGTCATCTGTCAGGCCTTCAAGAATGAACTGAAATACT[T]TTGAACTGTTACCTTCAGCCATGGATTGTACAAGTTTTTCCTATTGAAGA	0	0.48	0		HQ
X282	novel	chr5	53137784	A	G	.	PASS,,PASS,PASS	.	.	Sel1l3	splicing	splicing	Mutect2,SomaticSniper,MuSE,Strelka2	SNV	4	42	19	23	11	23	11	61	83	0	43	0	52	0	83	3	TATTCTCAACCAGCCATTGGCCGGATGAAGAGCTTTCTCAGGCTCACTC[G]CCAGATTCCTTCCAGGAACTCCCGGGAAAATGCCATCCAAATACAGGACC	0	0.31	0		HQ
X282	novel	chr6	139989850	C	T	.	PASS,PASS,PASS	p.R622H	NM_054066	Plcz1	exonic	nonsynonymous_SNV	Mutect2,MuSE,Strelka2	SNV	3	26	19	17	11	11	12	45	81	0	45	0	50	0	81	1	CAGTGAGGAAGGTTCAAGGTTCGCACCGGATTTGGAAAACAGAGGAACA[T]GACGATAACCTGTGGAAGAGGAACTGTGTCAAATTAGAAACAACATACTA	0	0.42	0		HQ
X282	novel	chr6	82557102	G	A	.	PASS,,PASS,PASS	p.E370K	NM_009313	Tacr1	exonic	nonsynonymous_SNV	Mutect2,SomaticSniper,MuSE,Strelka2	SNV	4	46	21	24	13	30	12	67	80	0	41	0	49	0	80	1	CCTGGAGACCACCATCTCCACTGTGGTGGGAGCCCATGAAGATGAGCCA[A]AGGAAGGTCCCAAGGCCACACCTTCATCCTTGGATCTCACCTCCAATGGC	0	0.31	0		HQ
X282	novel	chr8	19126353	AT	A	.	slippage,PASS	p.H20fs	NM_183035	Defb34	exonic	frameshift_deletion	Mutect2,Varscan	Indel	2	36	19	25	8	11	11	55	72	1	39	0	33	1	73	1	CACATGTGAAGCAGAGTTAACCTTTCTTCTTTTGTGAAGCCAAGAATGC[A]TTTTTTTTTTTTTGATGAGAAATGCAGCAGGATTAATGGGAGATGCACAG	0	0.35	0.01		HQ
X282	novel	chr9	4330319	C	T	.	PASS,,PASS,PASS	p.P231L	NM_001164574	Kbtbd3	exonic	nonsynonymous_SNV	Mutect2,SomaticSniper,MuSE,Strelka2	SNV	4	34	15	19	10	21	8	49	37	0	20	0	20	0	37	1	GTCCTCACATGGATTAAGTACAACTTAGAGTCCAGGCAAAAACACCTGC[T]TCACTTGATTACCAAAGTAAGATTACATCAGTTATCTGAGGACACACTTC	0	0.31	0		HQ
X282	novel	chr9	39549992	T	G	.	PASS,,PASS,PASS	p.K293T	NM_146330	Olfr958	exonic	nonsynonymous_SNV	Mutect2,SomaticSniper,MuSE,Strelka2	SNV	4	42	20	28	15	23	9	62	48	0	30	0	26	0	48	1	AACTGACCCCTTCCCATGCAGTATCTTTTTCAGGGCTATCTTTACTTCC[G]TATTCCTCAAAGTATAGATCAAAGGGTTCAGCATTGGACCTACCAAGTTC	0	0.32	0		HQ
X282	novel	chr9	39839800	G	A	.	PASS,,PASS,PASS	p.R122H	NM_146614	Olfr971	exonic	nonsynonymous_SNV	Mutect2,SomaticSniper,MuSE,Strelka2	SNV	4	33	23	17	12	20	12	56	71	0	39	0	45	0	71	1	CTTTTTGCAATTGCAGAGTGTCACATGTTGGCTGTAATGGCATATGACC[A]CTATGTTGCCATCTGTAACCCTTTGCTTTACAAGGTTGTCATGTCTCATC	0	0.41	0		HQ
X282	novel	chrX	20672828	G	A	.	PASS,,PASS,PASS	p.A478T	NM_001136085	Uba1	exonic	nonsynonymous_SNV	Mutect2,SomaticSniper,MuSE,Strelka2	SNV	4	36	18	18	11	23	9	54	78	0	44	0	48	0	78	1	TGACTTGCCTTTGTGTCTCTCCTTGGCTGTTTCTTAGGTGGGTGCAGGG[A]CCATTGGCTGTGAATTGCTCAAGAACTTTGCCATGATTGGGCTGGGTTGT	0	0.33	0		HQ
X421	novel	chr1	4347281	C	T	.	,PASS	p.E1203K	NM_011283	Rp1	exonic	nonsynonymous_SNV	SomaticSniper,Strelka2	SNV	2	24	32	10	18	14	19	56	16	1	8	0	10	1	17	1	TAGCCTTCATCCAAGAGGGTCTTCTGAGCACTCCCATTTTCATTACACT[T]GTCCACACTATGAAGGCTGGATGCTGTACAATTTACTGGTAGCATATCTT	0	0.57	0.06		HQ
X421	novel	chr11	94430516	T	TGAGA	.	PASS,PASS	.	.	Cacna1g	splicing	splicing	Varscan,Strelka2	Indel	2	40	10	18	8	22	2	50	37	0	15	0	22	0	37	3	GAAGACTGCCGTGAAGATGTAGTTGGAGAGGGTCAGGAAGATGCGTTCC[TGAGA]GAGAGAGAGAGAGAGAGAGAGAGAGAGAGAGAGAGAGAGAGAGATGGTGG	0	0.2	0		HQ
X421	novel	chr13	81711919	C	T	.	PASS,,PASS,PASS	p.P131S	NM_028372	Mblac2	exonic	nonsynonymous_SNV	Mutect2,SomaticSniper,MuSE,Strelka2	SNV	4	42	23	25	13	24	12	65	69	0	40	0	38	0	69	1	TGAGACCGTGACCTGGCTTTCTGACAGCGAGGTGGTGCGGGCGCCCAGC[T]CTGGCTGGAGGGCCAGGCAGTTCCGAGTGCAGGCAGTGCAACCCACCCTC	0	0.35	0		HQ
X421	novel	chr2	112775799	G	A	.	PASS,,PASS,PASS	p.A2352V	NM_001319156	Ryr3	exonic	nonsynonymous_SNV	Mutect2,SomaticSniper,MuSE,Strelka2	SNV	4	28	23	15	11	18	14	51	52	0	33	0	31	0	52	1	GTCCAAGAACAGCACCATGGGTGCCTTGTGGTCAGGGCAGAAGTTGGCC[A]CCATGTCTGGCTCGCTGACTGAACCATCTGAAAAACAGAACATGCCATTT	0	0.45	0		HQ
X421	novel	chr5	104582593	T	C	.	,PASS	p.I200T	NM_001346671	Zfp33b	exonic	nonsynonymous_SNV	SomaticSniper,MuSE	SNV	2	44	20	23	12	29	10	64	10	0	6	0	5	0	10	1	TTCAAAATCATAAAAGAACACATACTGGAGAGAAGCCCTATGAGTGTAA[C]CAATGTGGTAAAGCCTTTTCATGTCCCAGTAATTTTCAAAATCATAAAAG	0	0.31	0		HQ
X421	novel	chr6	25669069	G	T	.	PASS,,PASS,PASS	p.T592N	NM_010338	Gpr37	exonic	nonsynonymous_SNV	Mutect2,SomaticSniper,MuSE,Strelka2	SNV	4	18	26	10	21	10	9	44	55	0	34	0	28	0	55	1	AGAGCTAACCAAGCCGTTCCTTCAGCAATGAGTCCCCACAGAAGCAAAA[T]TGGACATCTCCCTGCGGATAGTACTGAAGGGCGACAGCTCCAGCTCTGTG	0	0.59	0		HQ
X421	novel	chr7	89955566	AACAT	A	.	PASS,PASS,PASS	p.Y387fs	NM_021876	Eed	exonic	frameshift_deletion	Mutect2,Varscan,Strelka2	Indel	3	33	23	16	19	17	4	56	46	0	22	0	24	0	46	1	ATGTCTATACTTACTTGGCTTTATGAGGATCTTCTACTTCTAAATCCCA[A]ACATACAGTTTGCCAACCTGATTGCCCAATGCAAGCATCTGTGTAAATAG	0	0.41	0		HQ
X421	novel	chr8	106134873	C	T	.	PASS,,PASS,PASS	p.D131N	NM_176838	Esrp2	exonic	nonsynonymous_SNV	Mutect2,SomaticSniper,MuSE,Strelka2	SNV	4	44	34	21	17	24	20	78	80	0	48	0	50	0	80	1	TTCCTGGAGGCCTCAGGATGCAGAACCTGTCGCAACAGCTGCTGCCCAT[T]AGTGCAGAGCACATAGGGGCCCCCGCCCAGCAGAGCCACATCCCCGCTCA	0	0.44	0		HQ
X421	novel	chrX	163549281	C	T	.	PASS,,PASS,PASS	p.C6Y	NM_008177	Grpr	exonic	nonsynonymous_SNV	Mutect2,SomaticSniper,MuSE,Strelka2	SNV	4	5	22	2	11	3	11	27	26	0	10	0	17	0	26	1	GGTGTCGTTGCAGGACAGGAAAGGGTCCACGTCCAAGTTCAGGTGGGAA[T]AATTATTTGGAGCCATCTCAAAGCTTCTCTCTTCAAATGCGCCTTCAAGA	0	0.81	0		HQ

## Sheet: All_Somatic_Mutations
Sample	chromosome	position	ref	alt	id	filter	aa_change	NCBI.accession.number	gene	mutation_class	ExonicFunc	caller	var_type	caller_n	ref_cnt.tumor	alt_cnt.tumor	ref_forward_cnt.tumor	alt_forward_cnt.tumor	ref_reverse_cnt.tumor	alt_reverse_cnt.tumor	total_cnt.tumor	ref_cnt.normal	alt_cnt.normal	ref_forward_cnt.normal	alt_forward_cnt.normal	ref_reverse_cnt.normal	alt_reverse_cnt.normal	total_cnt.normal	TIER	seq	multimapped_n	vaf.tumor	vaf.normal	comment	quality
F754	chr1	3027693	GT	G	.	slippage,PASS,PASS	.	.	NONE\x3bXkr4	intergenic	.	Mutect2,Varscan,Strelka2	Indel	3	29	12	11	6	18	6	41	36	0	12	0	24	0	36	3	ACCATAGGACCGGGAAACTCAGTGTCTCAAAGATGTTCTTCCTTAATTT[G]TTTTTTTTTTGTGTGTGTTTCCAGGTGGTTCTTACAGTTTATCCAGAGTT	0	0.29	0		HQ
F754	chr1	3266662	C	T	.	,PASS,PASS	.	.	Xkr4	intronic	.	SomaticSniper,MuSE,Strelka2	SNV	3	22	8	14	3	10	5	30	45	0	30	0	22	0	45	3	TACAGCATCTGTTCCTAGACTGATGTACTACTCATATGAAGGTGTGTTT[T]TCTCTCTCTCTCTCTCTCTCTCTCTCTCTCTCTCTCTCTCTCTCTGTGTG	0	0.27	0		HQ
F754	chr1	3753406	G	A	.	PASS,,PASS,PASS	.	.	Xkr4\x3bRp1	intergenic	.	Mutect2,SomaticSniper,MuSE,Strelka2	SNV	4	20	7	9	2	12	5	27	48	0	23	0	34	0	48	3	GCAGAGACCAGAGTTGGGGATGGTAGTGCTGTGGGCTGGGAACAGGGTG[A]GGGTGACAGAGAAAGGGGAACCCCATCTTGTCCCAAGTCCTTGGCTTGGC	0	0.26	0		HQ
F754	chr1	3779923	C	CCTTT	.	slippage,PASS	.	.	Xkr4\x3bRp1	intergenic	.	Mutect2,Strelka2	Indel	2	29	3	12	1	17	2	32	42	0	20	0	22	0	42	3	ACAGTGAGGGAGAATCATTTTCCTTTCTTTCTTTCTTTCTTTCTTTCTT[CCTTT]CTTTCTTTCTTTCTTTCTTTCTTTCTTTCTTTCTTTCTTTCTTTCTTTCT	0	0.09	0	lowTumorVAF	MQ
F754	chr1	5559633	GA	G	.	slippage,PASS,PASS	.	.	Atp6v1h\x3bOprk1	intergenic	.	Mutect2,Varscan,Strelka2	Indel	3	31	10	18	5	13	5	41	40	0	22	0	18	0	40	3	AAAACTTTATCTGCTGGTCATTTACTCCTTGATTTAACTCATTTGAAGG[G]AAAAAAAAAAGCAGTCTGAATTGGCACAACCAAAACTGATAAACTGCCTT	0	0.24	0		HQ
F754	chr1	5568700	C	A	.	,PASS	.	.	Atp6v1h\x3bOprk1	intergenic	.	SomaticSniper,MuSE	SNV	2	8	4	5	2	4	2	12	13	0	6	0	8	0	13	3	TGTTTAGTCTAACTTCTTTGATATATATATTCTCTCTCTCTCTCTCTCT[A]TATATATATATGTATATATATATAGAGAGAGAGAGAGAGAGAGAGAGAGA	0	0.33	0		HQ
F754	chr1	6004960	CT	C	.	slippage,PASS,PASS	.	.	Npbwr1\x3bRb1cc1	intergenic	.	Mutect2,Varscan,Strelka2	Indel	3	21	7	9	4	12	3	28	26	0	13	0	13	0	26	3	TAGAGGTGGAATCATGTTTGTGTGAATTTGTTGAAAGATTACTTTCTTG[C]TTTTTTTTTGTAGGGTGTAGTTTTCCTCCTTGTGTTAGTGTTTTCCACCT	0	0.25	0		HQ
F754	chr1	6165020	TC	T	.	slippage,PASS,PASS	.	.	Npbwr1\x3bRb1cc1	intergenic	.	Mutect2,Varscan,Strelka2	Indel	3	25	19	14	7	11	12	44	54	0	27	0	27	0	54	3	TTAAATTCTAGAGGATCTAACACTCTCCCCACTTCAGTGAGTGGGGGAG[T]CCCCCCCCCATACAGGATTTCATATGGAGTGAGCTTAAATTTTCCCAGTG	0	0.43	0		HQ
F754	chr1	7483032	T	A	.	PASS,PASS	.	.	Pcmtd1\x3bSntg1	intergenic	.	Mutect2,Strelka2	SNV	2	28	12	12	8	19	10	40	31	1	19	1	14	1	32	3	GATGTACCACATTTTCTGTATCCATTCCTCTGTGGAAGGGCATCTGGGT[A]CTTTCCAGCTTCTGGCTATTATAAATAAGGCTGCTATGAACATAGTGGAG	0	0.3	0.03		HQ
F754	chr1	7695367	A	AT	.	slippage,PASS,PASS	.	.	Pcmtd1\x3bSntg1	intergenic	.	Mutect2,Varscan,Strelka2	Indel	3	20	7	12	5	8	2	27	41	0	22	0	19	0	41	3	TGATTATATGTTAAAAAGTGATTTAAATTTTAGTAGTTGTCATTCTGTA[AT]TTTTTTTTTTGTGCTAGTTGGTATTACTTTATGTAAGAAACATCTGAGAT	0	0.26	0		HQ
F754	chr1	7939778	G	C	.	,PASS	.	.	Pcmtd1\x3bSntg1	intergenic	.	SomaticSniper,Strelka2	SNV	2	19	7	8	4	12	3	26	21	1	11	1	14	0	22	3	TCTCTCTCTCTCTCTCTCTCTCTCTCTCTCTCTCTCTCTCTCTCTCTCT[C]TGTGTGTGTGTGTGTGTGTGTGTGTGTGTGTGTGTGTATGCTTATATGTG	.	0.27	0.05		HQ
F754	chr1	8784559	GA	G	.	slippage,PASS	.	.	Sntg1	intronic	.	Mutect2,Strelka2	Indel	2	28	8	13	3	15	5	36	47	0	30	0	17	0	47	3	CAATACATCCATGCTTTCATTTCTCTCCCTCTCTTCAGAAAACAAGCTG[G]AAAAAAAAAAGAATTTAAAAAGAAAGAAATATAAATATATAGGCATTGAT	0	0.22	0		HQ
F754	chr1	8842683	TA	T	.	slippage,PASS,PASS	.	.	Sntg1	intronic	.	Mutect2,Varscan,Strelka2	Indel	3	27	11	19	6	8	5	38	44	0	23	0	21	0	44	3	AATGCCAAGAGAACTTCTATTTGTTCCAGAGTGTAATTTTAATCTTACT[T]AAAAAAAATTGTCTTTCATACCCTTAGAATTACTAATACTAATTCATGTC	0	0.29	0		HQ
F754	chr1	11403550	C	T	.	PASS,PASS,PASS	.	.	Prex2\x3bA830018L16Rik	intergenic	.	Mutect2,MuSE,Strelka2	SNV	3	28	4	19	2	14	2	32	38	0	23	0	20	0	38	3	ACATGAGTGATACTTTTTTTGACTGATGATATATGTAGGAGGATCCATC[T]CACAGTAGGAAGTGACATCCGTTGGCTGATGGCCCTGGGATCTTGAAAGC	0	0.12	0	lowTumorVAF	MQ
F754	chr1	11486212	AT	A	.	slippage,PASS,PASS	.	.	A830018L16Rik	intronic	.	Mutect2,Varscan,Strelka2	Indel	3	23	8	13	5	10	3	31	24	0	11	0	13	0	24	3	TTGAAGGATTACTTTCTTGCTTTTTCTAGGGTGTGTTTACCATCCTTGT[A]TTTTTTTTTTTCTCTTATTATCCTTGGAATTGCTGGATTCATGGAAAAAT	0	0.26	0		HQ
F754	chr1	12670279	GA	G	.	slippage,PASS,PASS	.	.	Gm17644	ncRNA_intronic	.	Mutect2,Varscan,Strelka2	Indel	3	34	9	18	4	16	5	43	41	0	20	0	21	0	41	3	CATTGAGACACTGCCTCAGCCCTTGATCACTCTTGATTTTTTTTTCCTG[G]AAAAAAAAAGGGGGACCTTTATTGTCCCATTTAGTGTATATTATAGTTAA	0	0.21	0		HQ
F754	chr1	12895329	T	TTAC	.	slippage,PASS	.	.	Slco5a1	intronic	.	Mutect2,Strelka2	Indel	2	20	9	12	7	8	2	29	27	0	15	0	12	0	27	3	TCCAAGGTATTTATTATTATTATTATTATTATTATTATTATTATTATTA[TTAC]TACTACTACTACTACTACTACTACTACTACTACTACTACTAGAATAATAC	0	0.31	0		HQ
F754	chr1	13682314	G	GTCTA	.	slippage,PASS	.	.	Xkr9	intronic	.	Mutect2,Strelka2	Indel	2	30	5	11	4	19	1	35	42	0	20	0	22	0	42	3	ATGTTAGAATCCAGGAAATTCAGAAAGAACTTTCACAGGGTCTGCAAAT[GTCTA]TCTATCTATCTATCTATCTATCTATCTATCTATCTATCTATCTATCTATC	0	0.14	0	lowTumorVAF	MQ
F754	chr1	16045081	C	T	.	PASS,,PASS,PASS	.	.	Sbspon\x3b4930444P10Rik	intergenic	.	Mutect2,SomaticSniper,MuSE,Strelka2	SNV	4	33	6	17	4	20	3	39	41	0	19	0	25	0	41	3	AGGCCAGATGTTGACACCCAGTGTCTTTTTCAGCTGTTGTGAAGCAGAG[T]ACTTTTGCATATTGCTACAAATGATGTACCAATGGTTTCTTTGTGTGAGT	0	0.15	0	lowTumorVAF	MQ
F754	chr1	16675173	C	T	.	PASS,,PASS,PASS	.	.	Tmem70	intronic	.	Mutect2,SomaticSniper,MuSE,Strelka2	SNV	4	19	16	9	9	10	8	35	41	0	28	0	17	0	41	3	ATTCCAACTACTTAGTAACTAGCTGTATGTCATTGACAATTGCTTCATC[T]TCCTTCCTCCTTCCCTTTTGTGTGTGTACACTTGAATGTGTGTGCATGTG	0	0.46	0		HQ
F754	chr1	17495921	TA	T	.	slippage,PASS,PASS	.	.	Gdap1\x3bPi15	intergenic	.	Mutect2,Varscan,Strelka2	Indel	3	20	12	4	5	16	7	32	36	0	21	0	15	0	36	3	TTAGCTGATGAAACGTAAACTTGCTTATTGTGCATTTGCAGGTATCAAT[T]AAAAAAAATACATATCTAATTAACAATTCATTTCAAAGTCTATGAGTGAT	0	0.38	0		HQ
F754	chr1	18884149	CA	C	.	slippage,PASS,PASS	.	.	Defb41\x3bGm15825	intergenic	.	Mutect2,Varscan,Strelka2	Indel	3	23	14	10	5	13	9	37	27	0	14	0	13	0	27	3	GTATAGGGGACTTTCGGGATAGCATTTGAAATGTATATAAAGAAAATAT[C]AAAAAAAAAAAGACTAAAGAATCAAATTTTACCAATTAAAATCTAATTCC	0	0.38	0		HQ
F754	chr1	19188453	GT	G	.	slippage,PASS,PASS	.	.	Tfap2d\x3bTfap2b	intergenic	.	Mutect2,Varscan,Strelka2	Indel	3	19	8	10	4	9	4	27	23	0	12	0	11	0	23	3	AAATCTATTCCATTGATCTACCTGTCTGTCTCTGTACCAATACCATGCA[G]TTTTTTTTTTTTTTGTTGTTGTTGTTTTTTTAATCACAATTGCTCTCTAT	0	0.3	0		HQ
F754	chr1	19297232	C	CAT	.	slippage,PASS,PASS	.	.	Tfap2b\x3bPkhd1	intergenic	.	Mutect2,Varscan,Strelka2	Indel	3	35	9	17	5	18	4	44	30	0	14	0	16	0	30	3	ATATATATGTGTGTGTGTGTGTGTATAGATATATACATATATATACATA[CAT]ATATATATATATGATGGTGTAAAGTCTTTTCTGATAATTCTATTAACTCT	0	0.2	0		HQ
F754	chr1	19334036	G	A	.	PASS,,PASS,PASS	.	.	Tfap2b\x3bPkhd1	intergenic	.	Mutect2,SomaticSniper,MuSE,Strelka2	SNV	4	16	6	14	3	5	3	22	33	0	22	0	17	0	33	3	TCCTCTTTCTGGTCACCCCCTTCCCTTATCCTTTCCCTATTCTTCCCTT[A]TCCTCTTTAAGGTTGGGGCCCTGTGTATCCCCTCACCCTGGCACTTCAAG	0	0.27	0		HQ
F754	chr1	20335951	G	T	.	PASS,PASS	.	.	Pkhd1	intronic	.	Mutect2,MuSE	SNV	2	23	4	11	2	15	2	27	52	0	31	0	32	0	52	3	GTATACACCAGCTGATATGAGGCCTCCAACACATATACAGCAGGGGACT[T]CCTGGTTTTGACTCAGTGAGAGAAGATGCAGCTATCCCTCAAGAGACTTG	0	0.15	0	lowTumorVAF	MQ
F754	chr1	20737713	TTTG	T	.	slippage,PASS	.	.	Il17a\x3bIl17f	intergenic	.	Mutect2,Strelka2	Indel	2	23	5	10	2	13	3	28	46	0	24	0	22	0	46	3	TAGTTTTACTATTATTGGAGGCTAGGAAAAAGCCTTCTGTCTTAGGATT[T]TTGTTGTTGTTGTTGTTGTTGTTTGTTTGTTTGTTTGTTTGTTTTTTTAG	0	0.18	0	lowTumorVAF	MQ
F754	chr1	20946595	G	T	.	PASS,,PASS,PASS	.	.	Paqr8\x3bEfhc1	intergenic	.	Mutect2,SomaticSniper,MuSE,Strelka2	SNV	4	22	7	15	3	10	4	29	42	0	27	0	18	0	42	3	GAGCCTGTCTTACTCGGGCTTTTAAAATCTCAAAGCTCACCCTCAGGAA[T]CCACTTCCTCCAACAAGGTCACACCTCCTAATCCTTCTCAACTCGTGCCA	0	0.24	0		HQ
F754	chr1	23207579	C	CT	.	slippage,PASS,PASS	.	.	Ppp1r14bl\x3bMir30a	intergenic	.	Mutect2,Varscan,Strelka2	Indel	3	28	10	15	5	13	5	38	36	0	17	0	19	0	36	3	GTTACTTTTTCTCTTCTAAGTGTGTGACACTGAGTTAAAAATTGATAGA[CT]TTTTTTTTTGTCTGTACCTACATCATTTTGTATAATATCTAGCTTTCAAA	0	0.26	0		HQ
F754	chr1	24197552	A	T	.	,PASS,PASS	.	.	Col9a1	intronic	.	SomaticSniper,MuSE,Strelka2	SNV	3	11	7	8	1	5	7	18	42	0	23	0	25	0	42	3	TGATGTGAGTATGTGTGTGTGTGTGTGTGTGTGTGTGTGTGTGTGTGTG[T]GAGAGAGAGAGAAGAGAGAGAGAGAGAGAGAGAGAGAGAGAGAGAGAGAG	0	0.39	0		HQ
F754	chr1	24782944	T	A	.	,PASS,PASS	.	.	Lmbrd1\x3bAdgrb3	intergenic	.	SomaticSniper,MuSE,Strelka2	SNV	3	20	5	7	5	13	2	25	41	0	22	0	24	0	41	3	CCCTCATACATCATATGGCTTGCTACAGAGTAATTCTAAATACCTTTTT[A]AAAAAAAAATCATATGAAGTATTGTTTTCTGGACTAGAAATAAGTTACAA	0	0.2	0		HQ
F754	chr1	24951694	CT	C	.	slippage,PASS,PASS	.	.	Lmbrd1\x3bAdgrb3	intergenic	.	Mutect2,Varscan,Strelka2	Indel	3	23	9	14	4	9	5	32	42	0	20	0	22	0	42	3	CGAGTAAATCCAAAGAAAAATCTCCAGTTTTGGAGTGTAATTTAACGAC[C]TTTTTTTTTTCCCTCAGAAATCAATTTAATGGGATATTGCTGGCTCACAC	0	0.28	0		HQ
F754	chr1	24992013	A	C	.	PASS,PASS,PASS	.	.	Lmbrd1\x3bAdgrb3	intergenic	.	Mutect2,MuSE,Strelka2	SNV	3	23	5	12	5	15	1	28	40	0	21	0	23	0	40	3	TTGTTAAAGCCCCTAACCCCTTATCTTGGAAGGCAAACATTTGCCCAAA[C]GTGCCTGAAGGAGTGATTACTACAACTGTCTGGACAAAGGACATACTGTA	0	0.18	0	lowTumorVAF	MQ
F754	chr1	25040633	C	A	.	PASS,PASS,PASS	.	.	Lmbrd1\x3bAdgrb3	intergenic	.	Mutect2,MuSE,Strelka2	SNV	3	20	5	10	4	12	1	25	38	0	20	0	23	0	38	3	CTGTGACAGTGGTACTTATTAAGGCATAATTCTACAACCAGAGGGAAGG[A]TCTGTGTTAAGGCATTATTATTATTATTATTATTATTATTATTATTATTA	0	0.2	0		HQ
F754	chr1	25066254	TA	T	.	PASS,PASS	.	.	Lmbrd1\x3bAdgrb3	intergenic	.	Varscan,Strelka2	Indel	2	18	7	10	2	8	5	25	30	0	16	0	14	0	30	3	GACATGTGTGTACATGTATGCATACATATGTAAGACAGGGATGGGGGTG[T]AAAAAAAAAAAAGGAAGAAGGGGGAGTCAGAGAAAAGGAATGATTTATCA	0	0.28	0		HQ
F754	chr1	25417222	G	A	.	PASS,,PASS,PASS	.	.	Adgrb3	intronic	.	Mutect2,SomaticSniper,MuSE,Strelka2	SNV	4	32	8	19	5	17	4	40	26	0	18	0	14	0	26	3	ACACCACTCCAACAGTATTCGGATCAAGTACACAGGCAACTATGTGGCC[A]AAACCCTCTAAAGCTAGGAGGAAAAATGAATCGTTCCTCACTGAAATTGT	0	0.2	0		HQ
F754	chr1	25569566	G	A	.	,PASS,PASS	.	.	Adgrb3	intronic	.	SomaticSniper,MuSE,Strelka2	SNV	3	23	8	8	5	16	3	31	24	0	13	0	13	0	24	3	GGGTGGGGAGGTTGTAGTCAGGCTGTATGTTATGAGGGAATATATATAT[A]TGTGTGTGTGTGTGTGTGTGTGTGTGTGTGTGTGTGTGTGTGTGTGTAAA	0	0.26	0		HQ
F754	chr1	26033130	TA	T	.	slippage,PASS,PASS	.	.	Adgrb3\x3b4931408C20Rik	intergenic	.	Mutect2,Varscan,Strelka2	Indel	3	21	11	11	4	10	7	32	30	0	15	0	15	0	30	3	ATATCAAGAAGTAAAGAATTTATAGGTTCCTCTTGATAAACTTAGATGT[T]AAAAAAAAATCAACAGAATACTTGAAAAACAAACAAGAACAGATGGTAAA	0	0.34	0		HQ
F754	chr1	26218043	C	T	.	PASS,,PASS,PASS	.	.	Adgrb3\x3b4931408C20Rik	intergenic	.	Mutect2,SomaticSniper,MuSE,Strelka2	SNV	4	19	8	7	4	16	5	27	37	0	17	0	23	0	37	3	TCATGATGTCAGCCAGAATGTTAGCAGTGGGAGCTGTGCTAGAAGTCAC[T]GTGGTAGGGTGGAACTTATAATATTAGATTTTATTCTATTTAGAATATTG	0	0.3	0		HQ
F754	chr1	26451469	G	C	.	PASS,PASS,PASS	.	.	Adgrb3\x3b4931408C20Rik	intergenic	.	Mutect2,MuSE,Strelka2	SNV	3	29	4	11	3	20	2	33	32	0	21	0	12	0	32	3	TGGAGCACCCTCAAAGAAGCAAATGGGAGGGGAATGGGGTGGGAGATTC[C]TGGAGGAGGACCTGGGAAGGGGGAAAACATTTTAAATGTAAATAATAATT	0	0.12	0	lowTumorVAF	MQ
F754	chr1	26520581	T	C	.	PASS,,PASS,PASS	.	.	Adgrb3\x3b4931408C20Rik	intergenic	.	Mutect2,SomaticSniper,MuSE,Strelka2	SNV	4	16	5	4	1	14	5	21	34	0	13	0	22	0	34	3	CACCACCCTGACATTCCTCTACACTGGGGCATCGAGTCTTCACAGAACC[C]AGGGCCTCACAATTCTTAAGTGGACTCTATATAATCTGCCTGATTAAGAA	0	0.24	0		HQ
F754	chr1	26691851	C	T	.	PASS,,PASS,PASS	.	.	4931408C20Rik\x3bGm5524	intergenic	.	Mutect2,SomaticSniper,MuSE,Strelka2	SNV	4	23	5	12	4	14	3	28	18	0	12	0	8	0	18	3	AAAATATAGGACAGACAAACCACATGTAAACTTTATTTCCCTTCTGATA[T]GATTAAAGTCTAAATTTGTTATTTAGATCCAGTGTGGAAATTTTTATCTA	0	0.18	0	lowTumorVAF	MQ
F754	chr1	27152856	TA	T	.	slippage,PASS,PASS	.	.	4931408C20Rik\x3bGm5524	intergenic	.	Mutect2,Varscan,Strelka2	Indel	3	19	10	12	7	7	3	29	25	0	13	0	12	0	25	3	GAAATATAATTTCAGTTGTTCAGGTAAGGTAACCTGAACCAGAGAACAA[T]AAAAAAAAAAAATCATAAAGAGCAGGTACAAAGGAAGAAATAACACTCAT	0	0.34	0		HQ
F754	chr1	27976156	GA	G	.	slippage,PASS	.	.	Gm5524\x3bGm597	intergenic	.	Mutect2,Varscan	Indel	2	21	10	11	3	10	7	31	24	1	11	0	13	1	25	3	ATTACATTAATGGATTTTCATATATTAAACCATCCCTGCATCCCTGGGG[G]AAAAAAAAAAAAAGGTCAGGATGGATGATTGTTTTGATGTGTTCTTGGAT	0	0.32	0.04		HQ
F754	chr1	28673350	C	CTG	.	slippage,PASS,PASS	.	.	Gm5524\x3bGm597	intergenic	.	Mutect2,Varscan,Strelka2	Indel	3	18	12	9	8	9	4	30	32	0	13	0	19	0	32	3	CTGAATGTTGAATAACTCATCATTTAATTTTGTGCATATGTGTGTGTGT[CTG]TGTGTGTGTGTGTGTGTGTGTGTGTGTGTAACATTATTCTTGGAGAGATA	0	0.4	0		HQ
F754	chr1	28807677	GT	G	.	slippage,PASS,PASS	.	.	Gm597\x3bMir6342	intergenic	.	Mutect2,Varscan,Strelka2	Indel	3	19	12	8	6	11	6	31	30	0	11	0	19	0	30	3	TTTTTCTCTCCCATGTGTGTACAATAACCTTTCTCTTCTTCCATATTTA[G]TTTTTTTTTTCCATTTATTAAGCCAATAATATATTTACTGGGAAATAATT	0	0.39	0		HQ
F754	chr1	28832939	G	A	.	PASS,,PASS,PASS	.	.	Gm597\x3bMir6342	intergenic	.	Mutect2,SomaticSniper,MuSE,Strelka2	SNV	4	21	12	10	7	14	6	33	25	0	11	0	16	0	25	3	ATCAAATGTTGTATTTGCCTTTCATGGTAAAGTATGTTCCTTAGATTTC[A]CAAAAGGAGGATCTTCTTTTGTTTTGTTATTAGATTCATTGTGTTAGTGT	0	0.36	0		HQ
F754	chr1	28844296	AAAAAAC	A	.	slippage,PASS	.	.	Gm597\x3bMir6342	intergenic	.	Mutect2,Strelka2	Indel	2	37	4	19	2	18	2	41	36	0	18	0	18	0	36	3	CAAAGTGAGTTCCAGGACAGCCAGGGCTATACAGAGAATCCCTGTCTTG[A]AAAAACAAAAACAAAAACAAAAACAAAAACAAAAACAAAACAAAACAAAA	0	0.1	0	lowTumorVAF	MQ
F754	chr1	28866113	AT	A	.	PASS,PASS	.	.	Gm597\x3bMir6342	intergenic	.	Varscan,Strelka2	Indel	2	27	7	13	2	14	5	34	34	0	15	0	19	0	34	3	TGATTTCCTTAACCAGTTCCATAAATATTTCTGGAACCATGAAAGTTCA[A]TTTTTTTTTCTTCACTTGTAAGCATGAGTTAGTTGCTAGGGAAATTCATG	0	0.21	0		HQ
F754	chr1	29041426	G	GT	.	PASS,PASS	.	.	Gm597\x3bMir6342	intergenic	.	Varscan,Strelka2	Indel	2	17	6	12	2	5	4	23	28	0	15	0	13	0	28	3	AGGGATTGCTTTCTTGCTTGTTCTAGGGCATGATTTCTGTCCTTGTATT[GT]TTTTTTTTTTTTTTTTTTCTGTTATTATCCTTTGAAGGACTGGATTCGTG	0	0.26	0		HQ
F754	chr1	29503315	GT	G	.	PASS,PASS	.	.	Mir6342\x3bGm31465	intergenic	.	Varscan,Strelka2	Indel	2	17	4	10	1	7	3	21	32	0	20	0	12	0	32	3	AATTTTATTCCATTGGTCTACTTGTCTGTCACAATACCAGTACCATGCA[G]TTTTTTTTTTTCCACAATTGCTCTGTAGTACAGTTTTAAGTCAGGCATGG	0	0.19	0	lowTumorVAF	MQ
F754	chr1	29594167	GA	G	.	slippage,PASS	.	.	Mir6342\x3bGm31465	intergenic	.	Mutect2,Varscan	Indel	2	22	10	11	5	11	5	32	26	1	15	0	11	1	27	3	ATCAAAGGAGATGGTATTCTTGTAGCTTTTATCTGCTTTTTCTCTTAGT[G]AAAAAAAAAAAAAGTGGATGACTTTCACAGTGAAGAATGGATCCTAGTCT	0	0.31	0.04		HQ
F754	chr1	29668864	A	G	.	,PASS	.	.	Mir6342\x3bGm31465	intergenic	.	SomaticSniper,Strelka2	SNV	2	17	6	11	1	10	6	23	42	0	15	0	29	0	42	3	AGCTCTCATTTTAACTACGTTTAGAAATGTAGCAAAAAAAAAAAAAAAA[G]AAAAAGAAAAAAGAAAAAGAAAAGAAAAGAAAAGAAAAAAGAAAAAAATG	0	0.26	0		HQ
F754	chr1	29735159	G	C	.	,PASS	.	.	Mir6342\x3bGm31465	intergenic	.	SomaticSniper,Strelka2	SNV	2	18	6	11	3	8	4	24	33	2	20	1	16	1	35	3	AGAAATACAAAGAGATACAGAGATACACACACACACACACACACACACA[C]AGAGAGAGAGAGAGAGAGAGAGAGAGAGAGAGAGAGAGAGAGAGAATATA	0	0.25	0.06		HQ
F754	chr1	29826152	TA	T	.	PASS,PASS	.	.	Mir6342\x3bGm31465	intergenic	.	Varscan,Strelka2	Indel	2	10	8	5	3	5	5	18	12	0	6	0	6	0	12	3	GACAGAGGTATAGGCATTTATTTTATTTGACACTGTAATCTCTGGAGAT[T]AAAAAAAAAAAATAGACAAAGGACAGTTTTTCAAACCGGTATCCTCTACA	0	0.44	0		HQ
F754	chr1	29928862	T	C	.	PASS,PASS	.	.	Mir6342\x3bGm31465	intergenic	.	Mutect2,Strelka2	SNV	2	31	4	18	1	15	4	35	30	0	17	0	16	0	30	3	TTTAGCTTCAATTATATATAATCAAAATATATTATATGTAAATTTATAT[C]AATATATTAGTTTATAATGCATTTATTTTATATATTTATTTACATAATAT	0	0.11	0	lowTumorVAF	MQ
F754	chr1	30480296	C	CA	.	slippage,PASS	.	.	Gm31465\x3bPhf3	intergenic	.	Mutect2,Varscan	Indel	2	22	8	7	4	15	4	30	49	1	24	0	25	1	50	3	TCTCAGTTTTTAAACCCAGAACTATTCCTGTCCAAAGGAAGAACAGGGA[CA]AAAAAAAAAAAAAAATGAAACAGAGACTGAAGGAAGGGCCAACCGGGGAA	0	0.27	0.02		HQ
F754	chr1	31033806	T	G	.	PASS,,PASS,PASS	.	.	Gm29669	ncRNA_intronic	.	Mutect2,SomaticSniper,MuSE,Strelka2	SNV	4	26	13	11	8	16	6	39	38	0	19	0	22	0	38	3	AGTATAGCAGTTAGAAATTAACTATAGTCTCGGCATTGATCAAGGACTC[G]CAGACCTGCAATTACTTAATGGCAAACTTGGATTGTAGTAAATTGACCCA	0	0.33	0		HQ
F754	chr1	31109485	T	C	.	PASS,,PASS,PASS	.	.	Gm29669\x3b4931428L18Rik	intergenic	.	Mutect2,SomaticSniper,MuSE,Strelka2	SNV	4	22	5	11	3	12	3	27	35	0	16	0	22	0	35	3	TTAGTAAGAATCACATGCATTTGTTGTTATGACTGGTGTGATTTGATTG[C]AGGTATTGTAATTTTTCTAGCTTTTTCTTTTGTGCTCAGGTTTGCAGAAA	0	0.19	0	lowTumorVAF	MQ
F754	chr1	31136315	GC	G	.	slippage,PASS,PASS	.	.	Gm29669\x3b4931428L18Rik	intergenic	.	Mutect2,Varscan,Strelka2	Indel	3	20	13	12	6	8	7	33	48	0	26	0	22	0	48	3	CCGTGTGGTTTGAGTTTCCCCATTGCTGGGTAAGGGGATAGCTTGGGTA[G]CCCCCCCCCCCACTTCTCAAAGGAATAGGGACATATAGGGGAAGGAGTAG	0	0.39	0		HQ
F754	chr1	31921263	C	T	.	PASS,,PASS,PASS	.	.	Gm4850\x3bKhdrbs2	intergenic	.	Mutect2,SomaticSniper,MuSE,Strelka2	SNV	4	12	14	9	5	5	9	26	26	0	16	0	11	0	26	3	GTTGCTTCCTATTATTTTTGTTTTTAGAGTTGGCATTCTGTTCTTGTGG[T]TGTCTTCTTTTTGGTTTGTTGAAGGATTTGTTTCTTACTTTTTCTACGAC	0	0.54	0		HQ
F754	chr1	32078995	C	A	.	PASS,,PASS,PASS	.	.	Gm4850\x3bKhdrbs2	intergenic	.	Mutect2,SomaticSniper,MuSE,Strelka2	SNV	4	18	6	9	3	9	3	24	24	0	12	0	17	0	24	3	TCTGTCAACAGTGGACTCCTATAAAATACTACTACTACTACTACTACTA[A]TAATAATAATAATAATAATAATAATAATAAATTAAGCAGGTCACAGTCAG	0	0.25	0		HQ
F754	chr1	32081258	C	T	.	PASS,,PASS,PASS	.	.	Gm4850\x3bKhdrbs2	intergenic	.	Mutect2,SomaticSniper,MuSE,Strelka2	SNV	4	22	9	13	3	11	6	31	52	0	30	0	27	0	52	3	ATATGCACAAACACTCACACAGACAGGCACACATACACACATGCATATG[T]GCAAACACACACACACAGAGACAGGCACACACACATATCCATATATGTGC	0	0.29	0		HQ
F754	chr1	32618839	T	TAC	.	PASS,PASS	.	.	Khdrbs2	intronic	.	Varscan,Strelka2	Indel	2	23	5	16	3	7	2	28	40	0	23	0	17	0	40	3	ACATATACATGTATATATATATATATATATATATATATACACACACACA[TAC]ACACACACACACACACACACACACACACACACACACACACACAAATGTTT	.	0.18	0	lowTumorVAF	MQ
F754	chr1	33998403	AT	A	.	slippage,PASS,PASS	.	.	Dst	intronic	.	Mutect2,Varscan,Strelka2	Indel	3	28	13	18	6	10	7	41	35	0	20	0	15	0	35	3	ATGTTGGTGCTTTTCATCTCTGGCTGTTGTTTTGTAATGAAAACAGTGA[A]TTTTTTTTTTTTTTAAAGGGATGTGGTGGAAAGACATGAGGGTACCACCG	0	0.32	0		HQ
F754	chr1	35109538	G	T	.	PASS,PASS	.	.	Plekhb2\x3bHs6st1	intergenic	.	Mutect2,Strelka2	SNV	2	31	4	15	2	19	3	35	41	0	17	0	28	0	41	3	CATGAAGACCTGAAACCCACAAGCATTGCATAGTTAGCACTGTAAGCAA[T]CCTAGCTTAGTCTCCATCACTATCTGTCCAGTCCTATTTATACCCTCCTT	0	0.11	0	lowTumorVAF	MQ
F754	chr1	35130713	CT	C	.	slippage,PASS,PASS	.	.	Plekhb2\x3bHs6st1	intergenic	.	Mutect2,Varscan,Strelka2	Indel	3	24	11	10	5	14	6	35	44	1	24	1	20	0	45	3	CACTATATTTGTCACAGTGGAACATAGGCTATCCCTTTTTTTTTTTAAT[C]TTTTTTTTTTCCAATGTCTATTTTCTTAATTAGGTATTTTCTTCATTTAC	0	0.31	0.02		HQ
F754	chr1	36668655	CAAT	C	.	slippage,PASS	.	.	Fam178b	intronic	.	Mutect2,Varscan	Indel	2	29	9	22	6	7	3	38	38	0	23	0	15	0	38	3	TTCCAGGACAGCCAGGGCTACACAGAGAAACCCTGTCTCGAAAATAAAC[C]AATAATAATAATAATAATAATAATAATAATAATAATAATAATAATAAGTG	0	0.24	0		HQ
F754	chr1	37216976	CT	C	.	slippage,PASS,PASS	.	.	Vwa3b\x3bCnga3	intergenic	.	Mutect2,Varscan,Strelka2	Indel	3	29	10	16	6	13	4	39	42	0	19	0	23	0	42	3	TCCTTGGAGAAGTTCTAGTGGGCTGGTTGCTGTAGAATCTGCTTTTAGG[C]TTTTTTTTTTTTCTCCTTTGTGGTATTGGTCATGAGAGCCTGGAACTCAA	0	0.26	0		HQ
F754	chr1	37867067	GAAGGA	G	.	slippage,PASS,PASS	.	.	Tsga10\x3bLipt1	intergenic	.	Mutect2,Varscan,Strelka2	Indel	3	19	8	12	6	7	2	27	36	0	20	0	16	0	36	3	AAAAAGGAAAGGGAGGGGAGGGGAGGGAAAGGAAAAAGGAAAGGGAAGG[G]AAGGAAAGGAAAGGAAAGGAAAGGAAAGGAAAGGAAAAAGGAAAAGGGAA	0	0.3	0		HQ
F754	chr1	38341318	A	T	.	,PASS,PASS	.	.	Aff3	intronic	.	SomaticSniper,MuSE,Strelka2	SNV	3	32	5	19	5	17	2	37	39	0	23	0	19	0	39	3	TTATTCAATCTCATAAACACTTAGATCAGTGGTTCTCACCCTTAGGGTC[T]TGACCCCCTTAGGGGGTCAAGCAGCCCTCTCACAGGGGTCACCGAAGGCC	0	0.14	0	lowTumorVAF	MQ
F754	chr1	38399737	CGT	C	.	slippage,PASS	.	.	Aff3	intronic	.	Mutect2,Strelka2	Indel	2	34	7	21	2	13	5	41	52	2	31	1	21	1	54	3	TTATTTTTTGATGCATATGAGTGTTTTGCCTGCGTGTATGTCTGTGCAC[C]GTGTGTGTGTGTGTGTGTGTGTGTGTGTGTGTCCCATGGAGACTAGATCC	0	0.17	0.04	lowTumorVAF	MQ
F754	chr1	38400492	T	A	.	PASS,,PASS,PASS	.	.	Aff3	intronic	.	Mutect2,SomaticSniper,MuSE,Strelka2	SNV	4	21	14	15	8	8	7	35	26	0	19	0	10	0	26	3	GAAGAAGAAGAAGAAGAAGAAGAAGAAGAAGAAGAAGAAGAAGAAGAAG[A]AGTAGTAAAAATAAGTGATGTTATTGAGGGTGATTTGTACATTTTAAAGT	0	0.4	0		HQ
F754	chr1	39328859	CA	C	.	PASS,PASS	.	.	Npas2	intronic	.	Varscan,Strelka2	Indel	2	29	8	14	4	15	4	37	40	0	20	0	20	0	40	3	AATAACTCAAACACATACTTCTTTTTTTTTTTGTTGTTTTTCTTTAAGG[C]AAAAAAAAAAAAAAAAACAAAAAACAAAAAACAAAAAACAAAAAACCCTG	0	0.22	0		HQ
F754	chr1	39630846	G	GCA	.	slippage,PASS	.	.	Creg2	intronic	.	Mutect2,Varscan	Indel	2	22	6	15	5	7	1	28	53	0	23	0	30	0	53	3	TGCTACCAGCCCCAACCCAGATTACCTTGAATCCACAGATAAAATACGC[GCA]CACACACACACACACACACACACACACACACACACACACACAGCTCAATT	0	0.21	0		HQ
F754	chr1	39802988	GA	G	.	slippage,PASS	.	.	Rfx8\x3bGm3646	intergenic	.	Mutect2,Strelka2	Indel	2	34	10	22	7	12	3	44	47	1	23	0	24	1	48	3	TTGGTATAGCATTGGAAATGTAAATGAGTTAAATACCTAATAAAAAATG[G]AAAAAAAAAAAAAGAATGTTTGAATTAGTTTTTAAAATTTCTGTTAACAC	0	0.23	0.02		HQ
F754	chr1	41365823	CT	C	.	slippage,PASS,PASS	.	.	4930448I06Rik\x3bPantr1	intergenic	.	Mutect2,Varscan,Strelka2	Indel	3	24	9	12	5	12	4	33	35	0	18	0	17	0	35	3	CACTGGGAAATTGTAATTGTCGCCAGTGGTGACATGGTTCTTAGAACAA[C]TTTTTTTTTTTTTTTTCTAGTAGCTGAGTTCACTCAGTAAATCATAAAAA	0	0.27	0		HQ
F754	chr1	41374630	TG	T	.	PASS,PASS	.	.	4930448I06Rik\x3bPantr1	intergenic	.	Varscan,Strelka2	Indel	2	19	6	12	2	7	4	25	34	1	14	1	20	0	35	3	GTGGTGGTGGTGGTGGTGTGTGTGTGTGTGTGTATGTGTTTTGTGTGTG[T]GGGGGGGGGGTATATGCGTTGTGTACATTAAATTGGGTTATTGAAGTATT	0	0.24	0.03		HQ
F754	chr1	41381032	C	G	.	,PASS	.	.	4930448I06Rik\x3bPantr1	intergenic	.	SomaticSniper,Strelka2	SNV	2	13	5	9	3	6	2	18	44	2	23	0	29	2	46	3	ACACAGAGAGAGAAACACACACACACACACACACACACACACACACACA[G]AGAGAGAGAGAGAGAGAGAGAGAGAGAGACAGAGAGACAGAGAGACAGAG	.	0.28	0.04		HQ
F754	chr1	41542195	CA	C	.	PASS,PASS	.	.	4930448I06Rik\x3bPantr1	intergenic	.	Varscan,Strelka2	Indel	2	11	5	6	3	5	2	16	34	0	19	0	15	0	34	3	GCTGAATTGCCTTCTGCTTTTATAATGGAGCCATCCTTTTTAAACTGGC[C]AAAAAAAAAAAAAAAATCTCAGTAAAGAGTGACATTTTTCACTCTTCCTT	0	0.31	0		HQ
F754	chr1	42023113	C	T	.	PASS,,PASS,PASS	.	.	4930448I06Rik\x3bPantr1	intergenic	.	Mutect2,SomaticSniper,MuSE,Strelka2	SNV	4	26	6	14	4	15	3	32	47	0	25	0	31	0	47	3	CTTTGGGGCCTTGAACAGTAACATGCCTTGGCCTCCATTATTTCTCTCA[T]GGTTTCCTTCCATACAGCTGTGGCCTCCCACTCAGGAACCCAGTTAGTGT	0	0.19	0	lowTumorVAF	MQ
F754	chr1	45931133	CT	C	.	slippage,PASS,PASS	.	.	Slc40a1\x3bStk-ps2	intergenic	.	Mutect2,Varscan,Strelka2	Indel	3	25	11	16	4	9	7	36	35	0	14	0	21	0	35	3	AATTTTCATATAATAAATAATAAAATGCTTTACTGAGAAATGTACATAG[C]TTTTTTTTTTCATTTTTCATATCTTTGTGTTTTCTCACTTCTAATAAGTA	0	0.31	0		HQ
F754	chr1	46065357	A	ACTAT	.	slippage,PASS,PASS	.	.	Stk-ps2\x3bDnah7b	intergenic	.	Mutect2,Varscan,Strelka2	Indel	3	29	11	12	5	17	6	40	34	0	14	0	20	0	34	3	AGACAAACTAACTCAACCCTATTCAAAGGCAAATCCTTTGTGCAACTAA[ACTAT]CTATCTATCTATCTATCTATCTATCTATCTATCTATCTATCTATCTAACT	0	0.28	0		HQ
F754	chr1	46382660	TA	T	.	slippage,PASS,PASS	.	.	Dnah7b\x3bDnah7c	intergenic	.	Mutect2,Varscan,Strelka2	Indel	3	25	10	13	4	12	6	35	48	0	24	0	24	0	48	3	GGTGTGCATTCTAGCACATAGACACACTCACAAATTGACATAATTGAAA[T]AAAAAAAAATTGTTTAAAGGCTAGTTGTTAAAGGTTGCAAATTTAGTAAG	0	0.29	0		HQ
F754	chr1	46504238	GT	G	.	slippage,PASS,PASS	.	.	Dnah7c	intronic	.	Mutect2,Varscan,Strelka2	Indel	3	18	14	10	4	8	10	32	45	1	24	1	21	0	46	3	TTAGAGATGTGATTGGTGAAGTGCTTCATTTAAACAATCCACTTCAACA[G]TTTTTTTTTTTTAAACATGTTTCTGTCTCAGAGTGAAATTTATCCTTAAT	0	0.44	0.02		HQ
F754	chr1	47775498	CA	C	.	slippage,PASS,PASS	.	.	Mir6350\x3bC230029F24Rik	intergenic	.	Mutect2,Varscan,Strelka2	Indel	3	22	14	16	10	6	4	36	42	0	15	0	27	0	42	3	TTTGGAGAGTAGAAATATGGAGAATTGATATAATAATTACAGAAAATCT[C]AAAAAAAAAAAGAAAGATACTATGGAAACTAATTGATAAATGATTCAATG	0	0.39	0		HQ
F754	chr1	48243515	T	A	.	PASS,,PASS,PASS	.	.	Mir6350\x3bC230029F24Rik	intergenic	.	Mutect2,SomaticSniper,MuSE,Strelka2	SNV	4	17	6	9	4	9	3	23	27	0	15	0	15	0	27	3	TAGAACAACTTACTGCAGGGTACTCTGGTGCAATTGATGTGTACACAAC[A]CCATTCCAACCCCAAAGGCTCTGGGGATGTCATGGAAGAAGGACAGAAAG	0	0.26	0		HQ
F754	chr1	48288571	G	A	.	PASS,,PASS,PASS	.	.	Mir6350\x3bC230029F24Rik	intergenic	.	Mutect2,SomaticSniper,MuSE,Strelka2	SNV	4	16	13	10	10	7	5	29	43	0	23	0	24	0	43	3	ACCAAGGTATCATTGAGAAGAGTGTTGTTCAGTTTCCCCGTGAATGTTC[A]CTTTCTAGTATTTATGTTGTTATTGAAGATCAGCCTTAGTACATGGTGAT	0	0.45	0		HQ
F754	chr1	48390237	AAAAC	A	.	slippage,PASS	.	.	Mir6350\x3bC230029F24Rik	intergenic	.	Mutect2,Strelka2	Indel	2	29	7	13	3	16	4	36	36	0	15	0	21	0	36	3	TGATCTACAAAGTGAGTTCCAGGACAGTCAGGGCTATACAGAGAAACCC[A]AAACAAACAAACAAACAAACAAACAAACAAACAAAACAAAACAAAAAGAC	0	0.19	0	lowTumorVAF	MQ
F754	chr1	48595956	AAGAG	A	.	PASS,PASS	.	.	Mir6350\x3bC230029F24Rik	intergenic	.	Mutect2,Varscan	Indel	2	23	8	13	5	10	3	31	48	0	32	0	16	0	48	3	AAAGTTTTTAAAAAGGAAGCTAAGGGGGAAGTTTTTTAAGAGAACAATG[A]AGAGAGAGAGAGAGAGAGAGAGAGAGAGAGAGAGTCAGAGACAGAGACAG	0	0.26	0		HQ
F754	chr1	49706809	GA	G	.	slippage,PASS,PASS	.	.	C230029F24Rik\x3bTmeff2	intergenic	.	Mutect2,Varscan,Strelka2	Indel	3	27	7	11	5	16	2	34	44	0	27	0	17	0	44	3	GGAAATGTAATTGAAGAAAATACCTAATTAAAAAAGAAAAAAAGAAATG[G]AAAAAAAAGTCATTTGGAAAAAAAGAAAAAAGAAGAAAGCAACATTTGGG	0	0.21	0		HQ
F754	chr1	49848914	GA	G	.	PASS,PASS	.	.	C230029F24Rik\x3bTmeff2	intergenic	.	Varscan,Strelka2	Indel	2	18	13	3	5	15	8	31	12	0	5	0	7	0	12	3	AGTAGCCTTCCTCTACTCAAAGGATAAATGGAATATGAGGGAAAATAGG[G]AAATGACACACTTCTGAATAGTCACAGTAATAGAATGTCTTGGTGTTACA	0	0.42	0		HQ
F754	chr1	50087663	A	C	.	PASS,,PASS,PASS	.	.	C230029F24Rik\x3bTmeff2	intergenic	.	Mutect2,SomaticSniper,MuSE,Strelka2	SNV	4	29	7	20	4	12	6	36	16	0	10	0	6	0	16	3	ATGCTTAGTATGGTTTTAGTCTCTCATAATGCATATACATAATACAAAA[C]GTTTTGAAAAGTTAAAAATATATGTACACGTATATATTTGCACAGAGACC	0	0.19	0	lowTumorVAF	MQ
F754	chr1	50140036	G	A	.	PASS,,PASS,PASS	.	.	C230029F24Rik\x3bTmeff2	intergenic	.	Mutect2,SomaticSniper,MuSE,Strelka2	SNV	4	26	9	14	6	17	3	35	21	0	10	0	14	0	21	3	CATTTGGAATAACAAAAAACCAAGGCTAGCAAAAAATATTCTCAACAGT[A]AAAGAATATCTGGGAGGAATCTGCATCTCTGACCTCAAACTGTTCTATAG	0	0.26	0		HQ
F754	chr1	50145827	T	TA	.	PASS,PASS	.	.	C230029F24Rik\x3bTmeff2	intergenic	.	Varscan,Strelka2	Indel	2	19	8	8	5	11	3	27	36	0	19	0	17	0	36	3	ACACACACACACTGAATGCTAGCAAGGAAAGGTCAATTCATGCCACTGT[TA]AAAAAAAAAAACAAAAAGAAAACAAACAAACAAAAAAAAATCTCAAACAA	0	0.3	0		HQ
F754	chr1	50398306	A	T	.	PASS,,PASS,PASS	.	.	C230029F24Rik\x3bTmeff2	intergenic	.	Mutect2,SomaticSniper,MuSE,Strelka2	SNV	4	25	10	15	3	13	8	35	20	0	13	0	11	0	20	3	TATCATTATGACACAGCCATACATACACAAGTTATGTAGTAACAATCTA[T]ATCCTTAAATAATCCACAGATATCCTTAAATAATGTTCACCAGCAGAACC	0	0.29	0		HQ
F754	chr1	50536565	CT	C	.	slippage,PASS	.	.	C230029F24Rik\x3bTmeff2	intergenic	.	Mutect2,Varscan	Indel	2	32	8	18	6	14	2	40	33	0	21	0	12	0	33	3	GATGAAAGCATTTCAGAAAACTTTGAGAAAGGTGCACACATTTTCTTTT[C]TTTTTTTTTTTTTTAAAGATTTATTTATTTATTATATGTAAGTACACTGT	0	0.2	0		HQ
F754	chr1	50630356	C	T	.	PASS,,PASS,PASS	.	.	C230029F24Rik\x3bTmeff2	intergenic	.	Mutect2,SomaticSniper,MuSE,Strelka2	SNV	4	19	7	13	5	9	2	26	21	0	8	0	15	0	21	3	AGAAAGGCAAGAATCTTGCAAATATGCCAATTCATTATTAATGAATTTT[T]TTAGGTTATCTTGACTCCATAATAGTAATTTCTTACCTTATTTGTACCCA	0	0.27	0		HQ
F754	chr1	50740292	C	CAGAT	.	slippage,PASS	.	.	C230029F24Rik\x3bTmeff2	intergenic	.	Mutect2,Strelka2	Indel	2	33	6	13	2	20	4	39	37	0	21	0	16	0	37	3	CTGGTCTTTTTCTCCTTTTAAATTTTACTTATTTATTGCCGTATTTCCC[CAGAT]AGATAGATAGATAGATAGATAGATAGATAGATAGATAGATAGATAGATAG	0	0.15	0	lowTumorVAF	MQ
F754	chr1	53423832	G	GT	.	slippage,PASS	.	.	Dnah7a	intronic	.	Mutect2,Varscan	Indel	2	30	12	13	5	17	7	42	53	1	27	1	26	0	54	3	AGCATGTGCCTCTTTGTTTCTTGTATCTCAGAAGTTCTTGGCTTGTTTT[GT]TTTTTTTTTTTAAGTTGGTTTTTTTATTAGATATTTTCTTCATTTACATT	0	0.29	0.02		HQ
F754	chr1	54261811	T	G	.	PASS,,PASS,PASS	.	.	Ccdc150	intronic	.	Mutect2,SomaticSniper,MuSE,Strelka2	SNV	4	25	10	10	5	21	5	35	45	0	26	0	29	0	45	3	GTTATAGATGCATGCTGCTGCTTTTTGTGGGAGGGCTGGGAATCTGAGC[G]TGAGTCCTTCTGCTTACATGGCAGCTCTTGGCTGACTGAGCTATCTCCCT	0	0.29	0		HQ
F754	chr1	55770951	G	GT	.	PASS,PASS,PASS	.	.	Plcl1\x3b9130227L01Rik	intergenic	.	Mutect2,Varscan,Strelka2	Indel	3	21	19	6	8	15	11	40	57	0	32	0	25	0	57	3	ATTTGGTCCAACTTTATAAGTCCCTGTAGTCTATAGTAATCTCAACAAT[GT]TTTTTTTTTGTTTGTTTGTTGATTGATTGGCTGTTTTGTTTTATTTTGTT	0	0.48	0		HQ
F754	chr1	55843167	GA	G	.	slippage,PASS,PASS	.	.	Plcl1\x3b9130227L01Rik	intergenic	.	Mutect2,Varscan,Strelka2	Indel	3	28	7	17	4	11	3	35	60	0	36	0	24	0	60	3	ACTTTCCTCTTGGATAAGAATTGTGGTTTTTCATTTTATTTAAATAAAG[G]AAAAAAAAAAACAGGTTGTTCTGATCTGAAGAAGGCAAGGCACTATCAGG	0	0.2	0		HQ
F754	chr1	55998911	GA	G	.	PASS,PASS,PASS	.	.	9130227L01Rik\x3b1700003I22Rik	intergenic	.	Mutect2,Varscan,Strelka2	Indel	3	27	8	11	4	16	4	35	44	0	19	0	25	0	44	3	TCCTACTGAATTGCTCCCTTGCCAGAAGTCCTGCAACTGTGGTATGGGG[G]AAAAAAACAGAGAAAGAAAAGAGATGGCAGGAGACAGTTTACCACAGGAG	0	0.23	0		HQ
F754	chr1	56663618	GT	G	.	slippage,PASS,PASS	.	.	Hsfy2\x3bSatb2	intergenic	.	Mutect2,Varscan,Strelka2	Indel	3	24	9	15	5	9	4	33	35	0	20	0	15	0	35	3	ACAACTCATAAATGTAGCCTACAGCTAAGAGAAGGCCAAATGCAATACT[G]TTTTTTTTTTTCTTGCATACTCTGACCTACACAATTCAACTGACTGGTAA	0	0.27	0		HQ
F754	chr1	57354137	A	AAT	.	slippage,PASS	.	.	BC055402\x3b4930558J18Rik	intergenic	.	Mutect2,Strelka2	Indel	2	26	7	19	5	7	2	33	48	0	23	0	25	0	48	3	TCAAAATCAACAATGCAGTAAGTTCTTATATAATTCCTCTAAGTAGTGA[AAT]ATATATATATATAAAGTTCTCACCTCAAACCATAAACTAGAGAACTGTTA	0	0.21	0		HQ
F754	chr1	57854052	C	A	.	PASS,,PASS,PASS	.	.	Spats2l	intronic	.	Mutect2,SomaticSniper,MuSE,Strelka2	SNV	4	17	11	6	6	11	5	28	47	0	21	0	29	0	47	3	TAAGATGAAGTTGACAGAAAAGAAATGCCCACACTAAGATAAAAGCATT[A]TGCATAGAAGGAAAAGAAAGAATACTGTATCTTATGTAGACAGTTGCAGC	0	0.39	0		HQ
F754	chr1	58701804	A	AAG	.	slippage,PASS	.	.	Flacc1\x3bCflar	intergenic	.	Mutect2,Strelka2	Indel	2	40	5	20	1	20	4	45	59	0	32	0	27	0	59	3	CACACACACACACACACACACACACACACACACGAGAGAGAGAGAGAGA[AAG]AGAGAGAGAGAGAGAGAGAGAGAGAGAGAGAGACACTGCTTGACACTGTC	0	0.11	0	lowTumorVAF	MQ
F754	chr1	121669183	A	G	.	PASS,,PASS,PASS	.	.	Ddx18\x3bGm28590	intergenic	.	Mutect2,SomaticSniper,MuSE,Strelka2	SNV	4	30	16	18	8	18	11	46	48	0	24	0	35	0	48	3	CATCTTCAGGAGCAAGAAGCAAGAGCCAGAGCAAGAGAGAGCAAGAGAG[G]GAAAATGGCGAAACCCCGTCCCCTTTAACGAGAATTATTCTCCGCCTAGG	0	0.35	0		HQ
F754	chr1	123926153	CT	C	.	slippage,PASS,PASS	.	.	Dpp10	intronic	.	Mutect2,Varscan,Strelka2	Indel	3	30	11	13	4	17	7	41	46	0	23	0	23	0	46	3	GTTTCAGCAACCCATGAACACTTTTAATAATAAGAACCTAATAATATAC[C]TTTTTTTTTCCTTTTCTGTCATCTTTTTGCTACCACAGTTAATCCACAGC	0	0.27	0		HQ
F754	chr1	124534878	A	AT	.	slippage,PASS,PASS	.	.	Dpp10\x3bActr3	intergenic	.	Mutect2,Varscan,Strelka2	Indel	3	16	18	8	7	8	11	34	23	0	8	0	15	0	23	3	AACAGAAAACAGTTTTTCAATTCAGTCATCTCAGTACTACCAGTTCCTA[AT]TTTTTTTTTCAACACACGTACTTATCACCTTATTTCTGTAAGTAGTGGCA	0	0.53	0		HQ
F754	chr1	124579871	T	C	.	PASS,,PASS,PASS	.	.	Dpp10\x3bActr3	intergenic	.	Mutect2,SomaticSniper,MuSE,Strelka2	SNV	4	18	8	9	4	10	5	26	31	0	20	0	18	0	31	3	AATCCCTTACTGCCTTGACTTCTTCACTGTGATAAACTATACCATTCCC[C]TTTTAAGTTTCTTTTTGTAAGAGTAGTTTATCATAGCAATAGGAAAAGGC	0	0.31	0		HQ
F754	chr1	124589800	T	TGATA	.	PASS,PASS	.	.	Dpp10\x3bActr3	intergenic	.	Varscan,Strelka2	Indel	2	27	6	14	5	13	1	33	34	0	20	0	14	0	34	3	AGATACATAGATAAGTGATGATAGATAGATAGATAGATAGATAGATAGA[TGATA]GATAGATAGATAGATAGATAGATAGATAGATAGATAGATAAGTGATAGAT	0	0.18	0	lowTumorVAF	MQ
F754	chr1	124786857	C	CT	.	slippage,PASS	.	.	Dpp10\x3bActr3	intergenic	.	Mutect2,Varscan	Indel	2	35	9	17	6	18	3	44	34	1	13	1	21	0	35	3	TATTTGATCAAAGAATATGTCAAAGAAGGTGAATCCTACCTTTTTCTTT[CT]TTTTTTTTTTTTTGAATGCTGAAATATTTTTATTTTTTTAATTTTTTTAT	0	0.2	0.03		HQ
F754	chr1	125086380	T	TATAG	.	slippage,PASS,PASS	.	.	Dpp10\x3bActr3	intergenic	.	Mutect2,Varscan,Strelka2	Indel	3	21	7	9	1	12	6	28	40	0	17	0	23	0	40	3	GGCCCCACACTAGCTTATATATGGGCAACATTACTTGGATTTAGTGAGC[TATAG]ATAGATAGATAGATAGATAGATAGATAGATAGATAGATAGATAGATAGAT	0	0.25	0		HQ
F754	chr1	126327274	C	A	.	PASS,PASS	.	.	Nckap5	intronic	.	Mutect2,Strelka2	SNV	2	32	4	25	2	14	2	36	38	0	20	0	23	0	38	3	TTCCAGGAAGGCTCTATTTTATTAGCTAGTGAACTTGAGAGTCTACTAC[A]TCCACCTTCCCAGGACTAGTATTCCAAGTGTGTACTATGATACAGGGCTT	0	0.11	0	lowTumorVAF	MQ
F754	chr1	126516940	G	GA	.	slippage,PASS,PASS	.	.	Nckap5	intronic	.	Mutect2,Varscan,Strelka2	Indel	3	21	13	10	5	11	8	34	46	0	20	0	26	0	46	3	CAGGGCTACACAGAGAAACACTGTCTCAAAAAAAAACCAAAAAGAAAAA[GA]AAAAAAAATATCACTCCTATATTCACGAGCAAAAACAATTAAACAAAAAT	0	0.38	0		HQ
F754	chr1	127730339	C	G	.	,PASS	.	.	Acmsd	intronic	.	SomaticSniper,Strelka2	SNV	2	18	5	9	3	11	2	23	25	1	17	1	14	0	26	3	ACTTCCCTTAAAGACTTATTGCTCTCTCTCTCTCTCTCTCTCTCTCTCT[G]TGTGTGTGTGTGTGTGTGTGTGTGTGTGTGTGTGTGTGTGTGTGTGTGTG	0	0.22	0.04		HQ
F754	chr1	128582225	C	CAAAT	.	slippage,PASS	.	.	Dars\x3bCxcr4	intergenic	.	Mutect2,Strelka2	Indel	2	26	9	11	4	15	5	35	38	0	19	0	19	0	38	3	AAGTACATGTATGTTGTGCACAGACAGAGACACAGGCAAGACACGTGTA[CAAAT]AAATAAATAAATAAATAAATAAATAAATAAATAAATAAATAAATAAATTT	0	0.26	0		HQ
F754	chr1	129640477	G	GT	.	slippage,PASS	.	.	Thsd7b	intronic	.	Mutect2,Varscan	Indel	2	14	13	10	5	4	8	27	26	0	13	0	13	0	26	3	ATGGGACCATGCTTTTAATGTAGATACAATTCTCAGTATTGTATCATTT[GT]TTTTTTTTTTTCTTCTAAGAAAATATAGGTGGGAAATCTCAGGAGAAGTG	0	0.48	0		HQ
F754	chr1	133433090	T	TTTTC	.	slippage,PASS	.	.	Sox13\x3bSnrpe	intergenic	.	Mutect2,Varscan	Indel	2	24	9	9	3	15	6	33	48	0	22	0	26	0	48	3	TTTTCTTTTCTTTTCTTTTCTTTTCTTTTCTTTTCTTTCTTTTTTTCTC[TTTTC]TTTCTTTCTTTCTTTCTTTCTTTCTTTCTTTCTTTCTTTCTTTCTTTCTC	.	0.27	0		HQ
F754	chr1	133913982	GT	G	.	slippage,PASS,PASS	.	.	Prelp	intronic	.	Mutect2,Varscan,Strelka2	Indel	3	33	17	16	12	17	5	50	47	0	28	0	19	0	47	3	TTCAATGCTAAGGACACAATGTAAGGTCTTTTGTTTGTTTGTTTGGTTT[G]TTTTTTTTTGTTTTTTTTTTTTCGAGACAGGGGCTGTCCTGGAACTCACT	0	0.34	0		HQ
F754	chr1	137381656	TAGGAA	T	.	slippage,PASS,PASS	.	.	Nr5a2\x3bMir181a-1	intergenic	.	Mutect2,Varscan,Strelka2	Indel	3	26	7	18	4	8	3	33	35	0	18	0	17	0	35	3	CAATCATTTGTTTATTTACTCATAATAGAATGTTTTTTAGAAACAGTTT[T]AGGAAAGGAAAGGAAAGGAAAGGAAAGGAAAGGAAAGGAAAGGAAAGGAA	0	0.21	0		HQ
F754	chr1	138256142	T	C	.	PASS,,PASS,PASS	.	.	Ptprc\x3bAtp6v1g3	intergenic	.	Mutect2,SomaticSniper,MuSE,Strelka2	SNV	4	21	8	12	3	11	6	29	37	0	18	0	25	0	37	3	CAGACATTATGTATCCCCCAGGTGGGGCTGCTGTTCCCCAGTTGGCCCT[C]CTTTCAGTCTCTGTTCCTTTTTTTTTTTTTTTTGTCCCTGTTTTTCCTTT	0	0.28	0		HQ
F754	chr1	141387226	C	G	.	PASS,,PASS,PASS	.	.	4930590L20Rik\x3bNONE	intergenic	.	Mutect2,SomaticSniper,MuSE,Strelka2	SNV	4	21	6	10	4	12	4	27	20	0	15	0	9	0	20	3	GTTGTTCCCTAGATGTTACCCTAACCCTACCTTTCCTCCCACTCTCTCT[G]TGTGTGTGTGTGTGTGTGTGTGTGTGTGTGTGTGTGTATGTGTATAGAAC	0	0.22	0		HQ
F754	chr1	142063172	A	G	.	,PASS	.	.	4930590L20Rik\x3bCdc73	intergenic	.	SomaticSniper,Strelka2	SNV	2	16	19	10	14	10	9	35	16	1	8	1	12	0	17	3	GAGAAGCTAGTACTCTATTCTATGAGGAACTTGCTTCTGTACACAGGAA[G]ATAGCATGCTTCCTTTATAGGCTTTATGAATCATTACTTGCTATCAATTG	0	0.54	0.06		HQ
F754	chr1	142998559	TGAA	T	.	PASS,PASS	.	.	NONE\x3bCdc73	intergenic	.	Varscan,Strelka2	Indel	2	16	6	9	5	7	1	22	34	0	18	0	16	0	34	3	GGAGGAGGAGGAGGAAGATGAAGAAGAAGAAGGAGGAGGAGGAAGATGA[T]GAAGAAGAAGAAGAAGAAGAAGAAGAAGAAGAAGAAGAAGAAGAAGAAGA	0	0.27	0		HQ
F754	chr1	143481395	T	A	.	PASS,PASS,PASS	.	.	NONE\x3bCdc73	intergenic	.	Mutect2,MuSE,Strelka2	SNV	3	37	6	23	2	21	5	43	32	0	21	0	18	0	32	3	GTTTTTCTTAATCCTGTATTTCTTCGCCCCATCTATGTGGTGAGCAAAA[A]TTTTTAGCAATTAAATTTTATTGTAATTTTACACATATTCAACTTAATTT	0	0.14	0	lowTumorVAF	MQ
F754	chr1	144096999	CGA	C	.	PASS,PASS	.	.	Rgs2\x3bRgs13	intergenic	.	Varscan,Strelka2	Indel	2	22	5	9	4	13	1	27	36	0	16	0	20	0	36	3	AACAAACAAACAAACAAACAAACAAAACCAAAGCCAAAACAACAACCCC[C]GAGAGAGAGAGAGAGAGAGAGAGAGAGAGAGAGAGAGAGAGAGAGAGAGA	0	0.19	0	lowTumorVAF	MQ
F754	chr1	144560157	GGT	G	.	PASS,PASS	.	.	Rgs21	intronic	.	Varscan,Strelka2	Indel	2	18	5	11	2	7	3	23	47	2	28	2	19	0	49	3	ATTTTAAACAAAGCTATGTTGATTTTTTTTCCCTTTGATTTTTTTTTGG[G]GTGTGGTGTGTGTGTGTGTGTGTGTGTGTGTGTGTGTGTGCATGTGTGTG	0	0.22	0.04		HQ
F754	chr1	144905310	G	A	.	PASS,,PASS,PASS	.	.	Rgs18\x3bBrinp3	intergenic	.	Mutect2,SomaticSniper,MuSE,Strelka2	SNV	4	14	22	9	15	7	10	36	15	0	11	0	5	0	15	3	TGCAGTGGTGAACATTAATAAACCCAGGGTTGGGGAAAGGGAAATAAAC[A]CACTCCTGATTAGACAGTCTAACTTACTTGGTACTTTCTAAGACAGTGAG	0	0.61	0		HQ
F754	chr1	147328335	AT	A	.	slippage,PASS,PASS	.	.	Brinp3\x3bNONE	intergenic	.	Mutect2,Varscan,Strelka2	Indel	3	21	11	10	6	11	5	32	17	0	12	0	5	0	17	3	AACATCAATAAAAATGCAGTACCCTATTTTGAGTCCCTATAAACAATTG[A]TTTTTTTTTAGAGAATGTATGTATTGATTTTTACCTAACTCATATCTTTA	0	0.34	0		HQ
F754	chr1	147342979	T	G	.	PASS,,PASS,PASS	.	.	Brinp3\x3bNONE	intergenic	.	Mutect2,SomaticSniper,MuSE,Strelka2	SNV	4	16	13	6	8	11	7	29	26	0	16	0	14	0	26	3	GGACCTTTGAACCTATATTTTTTCATCTTCTATTCCTATTATTTTAGGT[G]TAGGCTTTTCATAATATCCCAGATTTCCTAGATATTTTGCATTAGAAACT	0	0.45	0		HQ
F754	chr1	147426382	A	AT	.	slippage,PASS,PASS	.	.	Brinp3\x3bNONE	intergenic	.	Mutect2,Varscan,Strelka2	Indel	3	30	11	17	6	13	5	41	28	0	15	0	13	0	28	3	GCATACTTTAGGCATTAATTTCTAGTACATTTAGAGATAAGATAAAATG[AT]TTTTTTTTTTTTTTGTATTTTAAAGTGACGCTGCTGCACTTAACTTTGGA	0	0.27	0		HQ
F754	chr1	147866484	GT	G	.	slippage,PASS,PASS	.	.	Brinp3\x3bPla2g4a	intergenic	.	Mutect2,Varscan,Strelka2	Indel	3	22	11	9	5	13	6	33	20	0	10	0	10	0	20	3	GAGTTGAACTAGCCAGCCAGAGCTTAGAAAGAACTAGAGAGAATTTTGA[G]TTTTTTTTTTCTATTGTTTTGTATAGTAATGCAGAATACTGGACCACAAG	0	0.33	0		HQ
F754	chr1	147916468	C	CAT	.	PASS,PASS	.	.	Brinp3\x3bPla2g4a	intergenic	.	Varscan,Strelka2	Indel	2	11	7	7	6	4	1	18	13	0	3	0	10	0	13	3	TCCCCTATCTCTTAAAGTAATAGAATAGTTTATCAGATTGAGGCTTAAC[CAT]ATATATATATATATATATATATATATATGTACATATAATGCAATATATAG	0	0.39	0		HQ
F754	chr1	148180891	T	TA	.	slippage,PASS,PASS	.	.	Brinp3\x3bPla2g4a	intergenic	.	Mutect2,Varscan,Strelka2	Indel	3	19	12	12	5	7	7	31	38	0	29	0	9	0	38	3	CCAGGTAGCTTTATGGGAAGAGGATATCAGTGAGAACATAAGATTCCTT[TA]AAAAAAAAAAGAGATAAAACAAAACATAATAATATCAAATATAATAAAAC	0	0.39	0		HQ
F754	chr1	149087855	G	GT	.	PASS,PASS	.	.	NONE\x3bPla2g4a	intergenic	.	Varscan,Strelka2	Indel	2	20	5	7	3	13	2	25	40	0	17	0	23	0	40	3	TGATAAGGCCATATACAAACAAATACAGAATTTCTTCATGTTGTTGTTG[GT]TTTTTTTTTCTTTTCATGGTTGAAGACTTTTAAAGGAAGGACAATAGAGC	0	0.2	0		HQ
F754	chr1	149354875	AAAAAAAAAAAAAAAAAG	A	.	PASS,PASS	.	.	NONE\x3bPla2g4a	intergenic	.	Mutect2,Varscan	Indel	2	19	5	10	2	9	3	24	45	0	27	0	18	0	45	3	CAAGGCTACACAGAGAAACCCTGTCTCAAAAAACCAAAAAAAAAAAAAA[A]AAAAAAAAAAAAAAAAGAGGCAGTGCTTGGCTAAAGGAAAGGGTTGGGTG	0	0.21	0		HQ
F754	chr1	152592850	A	T	.	PASS,,PASS,PASS	.	.	Rgl1	intronic	.	Mutect2,SomaticSniper,MuSE,Strelka2	SNV	4	15	14	6	8	11	9	29	58	0	38	0	30	0	58	3	AGGCTTCCTGAGTAGGCGGTGCCCGCACTGTGACTGCACAATGTTGGCC[T]GGGCACAGCAGGCACAGAGCCCAGCAGAAACAAAGTCACTACGGAGAATA	0	0.48	0		HQ
F754	chr1	152725005	CA	C	.	PASS,PASS	.	.	Rgl1	intronic	.	Varscan,Strelka2	Indel	2	22	5	11	3	11	2	27	38	0	29	0	9	0	38	3	GCCTGGGCTGTTACACAGAGAAACCCGGACTTGAAAAGACAAAAACAAA[C]AAAAAAAAAAAAAAAGAAAGAAAGAAAGAAAGAAAGAAAGAAAGGAGGAG	0	0.19	0	lowTumorVAF	MQ
F754	chr1	154472779	G	C	.	PASS,PASS,PASS	.	.	Cacna1e	intronic	.	Mutect2,MuSE,Strelka2	SNV	3	35	5	20	1	20	4	40	64	0	34	0	38	0	64	3	GGCAAGGGCTGCAGTTAGAACCTGGTAGCACATGTAGAAGTCAGAGATG[C]CAGCTTTACAGGGGCCATGGTGAGCAGGGGTCATGATGAAGGAGCTAATG	0	0.12	0	lowTumorVAF	MQ
F754	chr1	157730322	GA	G	.	PASS,PASS	.	.	Sec16b\x3bBrinp2	intergenic	.	Varscan,Strelka2	Indel	2	35	15	20	7	15	8	50	45	1	25	1	20	0	46	3	GAGCCAAGACTGGACCATTTAACATCCATTGACTCTGACCACTCTCTCT[G]AAAAAAAAAAAGTAGGGGATGAATGGATGAATGCTACCATTTCCAAAAAT	0	0.3	0.02		HQ
F754	chr1	158319530	C	T	.	,PASS	.	.	Brinp2	intronic	.	SomaticSniper,MuSE	SNV	2	14	7	4	6	11	1	21	13	0	5	0	8	0	13	3	TCTCTCTCTCTCTCCCCCTCCTTCCCTCCCTCCCTCTCTCTCTCTTTCT[T]TCTTTCTTTCTTTCTTTCTTTCTTTTTTCTTTTCTTTTCTTTTCTTTTCT	0	0.33	0		HQ
F754	chr1	158941095	AAAAC	A	.	PASS,PASS	.	.	Pappa2	intronic	.	Mutect2,Varscan	Indel	2	27	9	18	4	9	5	36	49	1	33	1	16	0	50	3	GAGTGTGGCATTAAGAGATTTAAAGATTGCTTTAAAAAAAGAAAAAAAA[A]AAACAAAAACTGTGACTCCTGGGAAAATGCACAGGCCTAAGGCCACACCT	0	0.25	0.02		HQ
F754	chr1	161265450	AAC	A	.	slippage,PASS	.	.	Prdx6\x3bTnfsf4	intergenic	.	Mutect2,Strelka2	Indel	2	34	8	19	4	15	4	42	37	0	25	0	12	0	37	3	CAGAAATTATTGTTTTTTAAAAAAAGCTTCAGTCTGGTGAAGGAGATAG[A]ACACACACACACACACACACACACACACACATACACGTAGACAGATAGTA	0	0.19	0	lowTumorVAF	MQ
F754	chr1	161353955	AT	A	.	PASS,PASS	.	.	Prdx6\x3bTnfsf4	intergenic	.	Varscan,Strelka2	Indel	2	29	8	10	4	19	4	37	31	0	15	0	16	0	31	3	CTTTGAACTTGGATTTCCCAGTTTCTGGAACTGATAAATTAAATATCTG[A]TTTTTTTTTTTTTTGGTTTGACTGTTGTTGTTTTTGTTTGTTTGTTTTTG	0	0.22	0		HQ
F754	chr1	162889067	GA	G	.	PASS,PASS	.	.	Fmo2	intronic	.	Varscan,Strelka2	Indel	2	22	8	14	3	8	5	30	70	0	34	0	36	0	70	3	TAGAGTGAGTTCCAGGACAGCCAGGGCTACACAGAGAAACCCTGTCTTG[G]AAAAAAAAAAACCCAAAACAAACAAACAAACAAAGGTCTTCTTCCGGAAT	0	0.27	0		HQ
F754	chr1	163240005	T	TC	.	PASS,PASS	.	.	Mroh9\x3bPrrx1	intergenic	.	Mutect2,Varscan	Indel	2	28	7	17	5	11	2	35	36	0	16	0	20	0	36	3	CTTTTCTTCTCTTATTCTGCTTTTTTCCAAGTTTCTTTTTTCTTTTCTT[TC]TTTTTTTTTTTTTTGTCCATGAAAAGGCTGAAAAATTTAAAGAAATTTGA	0	0.2	0		HQ
F754	chr1	163380860	A	G	.	PASS,PASS,PASS	.	.	Prrx1\x3bGorab	intergenic	.	Mutect2,MuSE,Strelka2	SNV	3	28	10	13	6	19	4	38	56	0	32	0	33	0	56	3	GAGCTGGGGGACAACCTAAGTTCAAAACTGGTGAAATTGGGAGAATCCT[G]GGAAAGCTTGGGATACCCAGCAAGATCCTGGCTCAAAACCAATGCAATTC	0	0.26	0		HQ
F754	chr1	163686910	GGT	G	.	PASS,PASS	.	.	Gorab\x3bMettl11b	intergenic	.	Varscan,Strelka2	Indel	2	16	7	9	4	7	3	23	55	0	27	0	28	0	55	3	TGTATTTGTATATATGAGAATGTGTGTGTATGTATGTATGTATGTATGT[G]GTGTGTGTGTGTGTGTGTGTGTGTGTGTAAGAGACAGAGAAAGAAGGGAG	0	0.3	0		HQ
F754	chr1	163754766	GA	G	.	slippage,PASS	.	.	Mettl11b\x3bKifap3	intergenic	.	Mutect2,Varscan	Indel	2	16	12	7	6	9	6	28	34	0	20	0	14	0	34	3	ATGTATACTTGCATCCGTTGCCGCTAAATGCTAAGCTTTTTATAACAGT[G]AAAAAAAAAAAAAAACCCTAGTGTCCATCTAGTCTTTTTAAATGCATATG	0	0.43	0		HQ
F754	chr1	164587782	G	A	.	PASS,,PASS,PASS	.	.	Gm26685\x3bDpt	intergenic	.	Mutect2,SomaticSniper,MuSE,Strelka2	SNV	4	21	12	13	8	11	7	33	66	0	31	0	45	0	66	3	GGAGTTTCATAAGCTCAAAAAAATGTCTCCTGAGGCAAGGCGCTGCCGC[A]CAATCTGTTCTTGTTCCCATGTGATTGAATAAAGGAATGAGAGACTCTGG	0	0.36	0		HQ
F754	chr1	165511689	CCT	C	.	slippage,PASS,PASS	.	.	Adcy10	intronic	.	Mutect2,Varscan,Strelka2	Indel	3	29	12	13	7	16	5	41	57	2	32	1	25	1	59	3	CAGAGGATGTGCCAGACTCAACGTATTGTATGACAGAATTCTAAGTGTT[C]CTCTCTCTCTCTCTCTCTCTCTCTCTCTCTCTCTAATGCCCATGCTTGAA	0	0.29	0.03		HQ
F754	chr1	166261217	TAATC	T	.	slippage,PASS,PASS	.	.	Ildr2	intronic	.	Mutect2,Varscan,Strelka2	Indel	3	23	7	11	5	12	2	30	48	1	22	0	26	1	49	3	GATCTGATGCCCTCTTCTGGTATACAGGCATACATGCAGACTGTATACA[T]AATCAATCAATCAATCAATCAATCAATCAATCAATCAATCAGAGAGACTG	0	0.23	0.02		HQ
F754	chr1	166703532	CGT	C	.	PASS,PASS	.	.	Fmo9\x3bGm16701	intergenic	.	Varscan,Strelka2	Indel	2	20	10	7	4	13	6	30	63	2	33	2	30	0	65	3	GTGGTAGTGGTGGTGGTGGTGGTGGTGGTGGTGGTGGTATGTGTGTGTG[C]GTGTGTGTGTGTGTGTGTGTGTGTGTGTGTATGTGTGTGTGTGTGTGTGA	0	0.33	0.03		HQ
F754	chr1	166944322	A	C	.	PASS,,PASS,PASS	.	.	Fmo9\x3bGm16701	intergenic	.	Mutect2,SomaticSniper,MuSE,Strelka2	SNV	4	20	9	8	3	14	7	29	38	0	14	0	27	0	38	3	AATCTAGTCTTAGCAGGCCCCACCACATAAAAAAAAAAAAAAAAAAAAA[C]AACAACTATATTTTAAAGCATAGATTACTGGTTGGTGCTTTTTAGTTCTT	0	0.31	0		HQ
F754	chr1	167882649	C	T	.	PASS,,PASS,PASS	.	.	Lmx1a\x3bPbx1	intergenic	.	Mutect2,SomaticSniper,MuSE,Strelka2	SNV	4	18	7	11	3	10	5	25	43	0	20	0	24	0	43	3	GCTTTGCCACTCTGCCTTCCTGGTCTATCTGGGTCCCCTGCTGACTACA[T]GGTGCTGTTCCCATTGAGAGCAGGTCTTTTCCATTCATTTATTAATCCAT	0	0.28	0		HQ
F754	chr1	168128835	TA	T	.	PASS,PASS,PASS	.	.	Pbx1	intronic	.	Mutect2,Varscan,Strelka2	Indel	3	29	9	15	3	14	6	38	49	0	21	0	28	0	49	3	TTATGTAAATGTGTGTTTATGCTTTCCTTTTTTGGCAATTGTAATGTGT[T]AAAAATGTTTTTACTTTACAATGGGGAAAAATAGCCACTACTATTATTAA	0	0.24	0		HQ
F754	chr1	168142161	A	C	.	PASS,,PASS,PASS	.	.	Pbx1	intronic	.	Mutect2,SomaticSniper,MuSE,Strelka2	SNV	4	20	15	11	12	12	7	35	31	0	16	0	17	0	31	3	CCTTGTCCATTCGAGGTTGGAATTGGGATAAGGTCTTATTCACCTCTTC[C]TTCCCACTGAGAGTAAAGGGAATAAAGCTCAAATCAGGGCAGGAAAGGGA	0	0.43	0		HQ
F754	chr1	168234182	GT	G	.	slippage,PASS,PASS	.	.	Pbx1	intronic	.	Mutect2,Varscan,Strelka2	Indel	3	28	16	16	8	12	8	44	63	2	40	1	23	1	65	3	GCAGGATTCCTTCCTGGGAAATCTTGTTCTATTTCAATACCCTGTGGGG[G]TTTTTTTTTTTGTTTGTTTGTTTTTTATTTTTTTGTTTTGTTGTTGTTGT	0	0.36	0.03		HQ
F754	chr1	168324929	TA	T	.	PASS,PASS	.	.	Pbx1	intronic	.	Varscan,Strelka2	Indel	2	30	11	13	7	17	4	41	51	2	22	1	29	1	53	3	ATTGATTTGAAGGTAGTCAGCCAGCTTTGCCTACCCTCCCCCCACCAAT[T]AAAAAAAAAATCAGTCTTCTACACATGTTCCCAGAAATGGCCTAGACTTA	0	0.27	0.04		HQ
F754	chr1	168448526	TTGTGTG	T	.	PASS,PASS	.	.	Pbx1\x3bMir6348	intergenic	.	Mutect2,Strelka2	Indel	2	40	4	18	3	22	1	44	73	0	34	0	39	0	73	3	TTTTTTGTTTGTTTGTTTTTGTTTTTTGTTTTTTTGTTTTTTGTTTTTG[T]TGTGTGTGTGTGTGTGTGTGTGTGTGTGTGTGTGTGTGTGTGTATGTGTG	.	0.09	0	lowTumorVAF	MQ
F754	chr1	169015400	C	T	.	PASS,PASS,PASS	.	.	Mir6348\x3bMir6354	intergenic	.	Mutect2,MuSE,Strelka2	SNV	3	22	4	14	3	10	1	26	43	0	26	0	22	0	43	3	TGTATAAGCAGAGTTTTACATGTATACATCACACATGCACACACACACA[T]ACACACACACACACACACACACAAACAAGTTCCTGTGCTACTTACTTAGG	0	0.15	0	lowTumorVAF	MQ
F754	chr1	169754721	AT	A	.	slippage,PASS,PASS	.	.	Rgs4\x3bCcdc190	intergenic	.	Mutect2,Varscan,Strelka2	Indel	3	14	12	5	4	9	8	26	42	0	20	0	22	0	42	3	CAAAGATGTCCATCTCTGGAATCTGTTCAAAGAGAAGGAGCAGTGTAAC[A]TTTTTTTTTTGAAAGTCAAAGCTCCCAAATTTTGTGATGCACAAGTAGAT	0	0.46	0		HQ
F754	chr1	170917576	G	A	.	PASS,,PASS,PASS	.	.	Fcrla	downstream	.	Mutect2,SomaticSniper,MuSE,Strelka2	SNV	4	30	13	12	6	21	10	43	40	0	18	0	27	0	40	3	TAATTAAACACTAGCATATAATTAATAGTTTTTGAGGGAGAGTAATTAA[A]AGAGATGAAGCCTCACATTGACACCTAGCTTTTATTAGTCTTATATTTCA	0	0.3	0		HQ
F754	chr1	171739734	C	T	.	PASS,,PASS,PASS	.	.	Tma7-ps\x3bSlamf1	intergenic	.	Mutect2,SomaticSniper,MuSE,Strelka2	SNV	4	21	6	17	4	5	3	27	32	0	21	0	12	0	32	3	TACAAAGTGAGTTCCAGGACAGCCAGGGCTACACAGAGAAATCCTGTCT[T]GAAAAACTAAAAAAAAAAAAAAAAAAGAGTTGGGCCATGAAAAACATTAG	0	0.22	0		HQ
F754	chr1	172160258	CT	C	.	PASS,PASS	.	.	Dcaf8	intronic	.	Varscan,Strelka2	Indel	2	16	15	6	6	10	9	31	33	2	16	2	17	0	35	3	AGCACGTGCAGTTTGTTACACAGATCTTTTAGCATCAGGGAGGCCCTGA[C]TTTTTTTTTTCTTTTCTTTTCTTTTCTTTCTTTTCCTTTTTATTTTTTAT	0	0.48	0.06		HQ
F754	chr1	172998816	A	G	.	PASS,PASS	.	.	Olfr16\x3bOlfr1408	intergenic	.	Mutect2,Strelka2	SNV	2	16	4	11	2	6	2	20	19	0	13	0	9	0	19	3	CCATTGTGTAAATGTACCACATTTTCTGTATCCATTCCTCTGTTGAGGG[G]CATCTGGGTTCTTTCCAGCTTCTAGCTATTATAAATAAGGCTGCTATGAA	.	0.2	0		HQ
F754	chr1	177763049	T	TA	.	slippage,PASS,PASS	.	.	Adss	downstream	.	Mutect2,Varscan,Strelka2	Indel	3	32	10	17	2	15	8	42	40	0	25	0	15	0	40	3	TCCTGTTTTAGAATTTTTCTTGAACCAGTATTAATCAAACTATTTCAGT[TA]AAAAAAAAAAAATTAGATCCTCCCAAAGATTCTACTGATCTCTACCCAGC	0	0.24	0		HQ
F754	chr1	178567628	AT	A	.	slippage,PASS	.	.	Kif26b	intronic	.	Mutect2,Varscan	Indel	2	22	13	14	6	8	7	35	32	1	18	0	14	1	33	3	TCCTTTGAGGCTGACTCCCACTTTCCTCCATCTGCCTCTGGTTATCCTC[A]TTTTTTTTTTTTTTGGTCTTTGTTTTCAGAAAAGGATAAAAAAGTGTTTG	0	0.37	0.03		HQ
F754	chr1	180553285	A	C	.	PASS,,PASS,PASS	.	.	Stum\x3bParp1	intergenic	.	Mutect2,SomaticSniper,MuSE,Strelka2	SNV	4	25	11	8	6	18	5	36	43	0	18	0	28	0	43	3	AGCCAGGGCTATACAGAGAAACTCTGTCTCAAAAAACCAACCCCCCCCC[C]AAAAAAAGGCCAAACTACCCTGGTGCCTATATCCAGCCCTTACAAAGGTA	0	0.31	0		HQ
F754	chr1	181061738	A	ATTG	.	slippage,PASS,PASS	.	.	9130409I23Rik\x3bNvl	intergenic	.	Mutect2,Varscan,Strelka2	Indel	3	34	12	16	6	18	6	46	53	0	30	0	23	0	53	3	AACCACTGAGCCATCTCTCCAGCCCTTGAACTTTCCTTTTGAAAAGAGG[ATTG]TTGTTGTTGTTGTTGTTGTTGTTGTTGTTGTTGTTGTTGTTGTTGTTGTT	0	0.26	0		HQ
F754	chr1	181700413	GA	G	.	slippage,PASS	.	.	Dnah14	intronic	.	Mutect2,Strelka2	Indel	2	23	5	13	2	10	3	28	52	0	28	0	24	0	52	3	GTTTCACCACCGAGACATTTCGCTGGCCCAGAATGGGTCTTGTACAAAT[G]AAAAAAAAATGCAGAATTTAAAAGCAAAGCCAGAGCTGGAAAGTTGGCTT	0	0.18	0	lowTumorVAF	MQ
F754	chr1	181728650	TAC	T	.	slippage,PASS	.	.	Dnah14	intronic	.	Mutect2,Strelka2	Indel	2	44	7	20	4	24	3	51	47	0	28	0	19	0	47	3	TGCCGGAGAGTTGGGAAATAGATAGAGGGCAGAGTCAGAATGGAAAAAA[T]ACACACACACACACACACACACACATATATGCAAGTGTTTTTATTCATAA	0	0.14	0	lowTumorVAF	MQ
F754	chr1	181869577	T	G	.	PASS,,PASS,PASS	.	.	Lbr\x3bEnah	intergenic	.	Mutect2,SomaticSniper,MuSE,Strelka2	SNV	4	38	19	18	10	22	12	57	58	0	30	0	32	0	58	3	ACGGTTTTTTTTTTGTTTGTTTGTTTGGTTGGTTTTTGGTTTTTTTTTT[G]TTGTTGTTGTTTTTGTTTTTGCTATCTGACTTATAGTGTCAGCAGTATTA	0	0.33	0		HQ
F754	chr1	183258683	T	C	.	PASS,,PASS	.	.	Disp1\x3bBrox	intergenic	.	Mutect2,SomaticSniper,Strelka2	SNV	3	19	8	9	6	14	2	27	52	0	20	0	35	0	52	3	CTGGGATTAAAGGCGTGCGCCACCACGCCCGGCTCAGTGGTAACTTCTT[C]TTTTTTTTTTTTTTAATATGTAATAAACATGGGTTTATTTCATAAATGCA	0	0.3	0		HQ
F754	chr1	183949009	C	CTG	.	slippage,PASS	.	.	Gm34068\x3b1700056E22Rik	intergenic	.	Mutect2,Varscan	Indel	2	24	8	14	3	10	5	32	46	1	29	0	17	1	47	3	GTGCCTTAAAGTCCAAGACATATCCTGAGTCTCCACAGTCTGTATGCCT[CTG]TGTGTGTGTGTGTGTGTGTGTGTGTGTGTGTGTGTGTGTGTGTGTTCAAA	0	0.25	0.02		HQ
F754	chr1	184021815	C	T	.	PASS,PASS,PASS	.	.	Gm34068\x3b1700056E22Rik	intergenic	.	Mutect2,MuSE,Strelka2	SNV	3	16	6	4	4	12	2	22	49	0	26	0	25	0	49	3	CTCTCTCTCTCTCTCTTTTTCTTTTTTTGGTTTTTTCGAGACAGAGTTT[T]TCTGTGTAGCCCTGGCTGGCCTCGAACTCAGAAATCCGCCTGCCTCTGCC	0	0.27	0		HQ
F754	chr1	185849034	AC	A	.	slippage,PASS,PASS	.	.	Mir297c	ncRNA_intronic	.	Mutect2,Varscan,Strelka2	Indel	3	26	10	8	3	18	7	36	60	1	32	1	28	0	61	3	ACAGAAACTTGGAAGGGGTGTGTGGGTCCCTCTCAGGAGAACTGGTATC[A]CCCCCCCCCACAAGAACACTCAACTGAACCTATCTAGGAGATAAAATGCT	0	0.28	0.02		HQ
F754	chr1	186008090	G	A	.	PASS,,PASS,PASS	.	.	Mir297c\x3bLyplal1	intergenic	.	Mutect2,SomaticSniper,MuSE,Strelka2	SNV	4	27	10	19	7	14	5	37	40	0	25	0	20	0	40	3	CATTCACTTGAATGTATAACCTCTTGTGTTTCATCAGGAGCAGAATGAC[A]TCATCTTCATGGCACCAACTAATGACTAACTATTAGGTTAATCAGAGGAA	0	0.27	0		HQ
F754	chr1	186522683	TAC	T	.	PASS,PASS	.	.	A730004F24Rik	ncRNA_intronic	.	Varscan,Strelka2	Indel	2	33	8	20	5	13	3	41	54	2	28	1	26	1	56	3	ACCATATGTATATTAATAGCAACATTTTATTGCTTAGTTTCTGTGGAGT[T]ACACACACACACACACACACACACACACACACTGGCTAGTGGGCTTGCAC	0	0.2	0.04		HQ
F754	chr1	187016677	GA	G	.	slippage,PASS,PASS	.	.	D1Pas1\x3bSpata17	intergenic	.	Mutect2,Varscan,Strelka2	Indel	3	24	8	10	4	14	4	32	46	0	26	0	20	0	46	3	GAAGCTCTGCGTGCATTTGTTTTCCAAGAGAGTTTTTTTCTTTCCTTTT[G]AAAAAAAAAAATCTACTGAGTTCTGCCAGAAGAAACTCGGGACATGTTCT	0	0.25	0		HQ
F754	chr1	187521166	GA	G	.	slippage,PASS,PASS	.	.	Gpatch2\x3bEsrrg	intergenic	.	Mutect2,Varscan,Strelka2	Indel	3	27	10	15	3	12	7	37	21	0	13	0	8	0	21	3	TTAATCACAAAAGGATTCACTGGCTTTGTCACATTAGGAGATGGTAACA[G]AAAAAAAAAAATCCAAGATGAAATACCAGACTCCAACAAGGCTGGTAAGA	0	0.27	0		HQ
F754	chr1	187883465	C	T	.	PASS,,PASS,PASS	.	.	Esrrg	intronic	.	Mutect2,SomaticSniper,MuSE,Strelka2	SNV	4	22	9	15	6	15	3	31	61	0	24	0	43	0	61	3	TTCCAAAGGCTAGCTGTCACTGTGACTTAGTCTGTGAAAGGTATGCACC[T]ATAACATTAGGCAAAATTAATTTCAGCCCCTTTGAACTATAACTTGTCCA	0	0.29	0		HQ
F754	chr1	188000941	A	T	.	PASS,,PASS	.	.	Esrrg	intronic	.	Mutect2,SomaticSniper,Strelka2	SNV	3	13	6	5	3	9	4	19	30	1	19	1	17	1	31	3	ACAAAAGCCTAAATCATAATGGATATGGTTACTATATATATATATATAT[T]TTTTTTTTTAAAGGAAAAATAGGAGCCTGCCCTAAGTTCCTTTAGATACC	0	0.32	0.03		HQ
F754	chr1	188311459	GT	G	.	slippage,PASS,PASS	.	.	Ush2a	intronic	.	Mutect2,Varscan,Strelka2	Indel	3	23	10	12	4	11	6	33	38	0	22	0	16	0	38	3	TGGGTAGTGTGCTAGTTAGTGCTAGACTTTTTGTTGTTGGAAATGGTGG[G]TTTTTTTTTTGGCTTTGTTCTTGTTTTTAGTCAACTTGACAAAATCTAGC	0	0.3	0		HQ
F754	chr1	188500661	G	T	.	PASS,,PASS,PASS	.	.	Ush2a	intronic	.	Mutect2,SomaticSniper,MuSE,Strelka2	SNV	4	16	13	12	8	6	7	29	51	0	26	0	32	0	51	3	AAACTCCCCAGAATGCCAGATGGCTAACCAAATAAATCCTTTTAGAAGA[T]ACTAGCCAGGTTCCATATCCCTACTTTGGGCATTTCAGCTAAGGTCACTG	0	0.45	0		HQ
F754	chr1	189253311	AT	A	.	slippage,PASS,PASS	.	.	Kcnk2	intronic	.	Mutect2,Varscan,Strelka2	Indel	3	33	17	17	7	16	10	50	41	1	21	1	20	0	42	3	AGGCAGAAAAATCATTAAACTTCACTGTTTCTCTATTCTCCCTCTCAGA[A]TTTTTTTTTTTAAGATTTATTTTATTATCTCATGTGTATGAGTGTTTGCC	0	0.34	0.02		HQ
F754	chr1	189482731	G	GGATA	.	slippage,PASS	.	.	Kcnk2\x3bCenpf	intergenic	.	Mutect2,Strelka2	Indel	2	21	5	12	4	9	1	26	28	0	13	0	15	0	28	3	TAGATAAGTGATAGATAGACAGACAGATGAGATATCAATATATATGGAT[GGATA]GATAGATAGATAGATAGATAGATAGATAGATAGATAGATAGATAGATCAT	0	0.19	0	lowTumorVAF	MQ
F754	chr1	190294322	GA	G	.	slippage,PASS,PASS	.	.	Prox1os\x3bGm29678	intergenic	.	Mutect2,Varscan,Strelka2	Indel	3	33	12	17	5	16	7	45	42	0	16	0	26	0	42	3	TTAGCATCATGTCCTGACTGACCCTGTCATTACATCTCAGCACCTTACT[G]AAAAAAAAAGACATCTATAAACATATTAATAAGATGTAATAACACACACA	0	0.27	0		HQ
F754	chr1	190527573	G	T	.	PASS,,PASS,PASS	.	.	Gm29678\x3bRps6kc1	intergenic	.	Mutect2,SomaticSniper,MuSE,Strelka2	SNV	4	21	5	15	4	7	3	26	44	0	29	0	18	0	44	3	AGACACTGAATCAATGACCTCTTCCGACAGCTCTCAGATGGGTTTTTTT[T]GGGGGGGGGTAAGCCTGGAGTTTTACATAAGTGCAGCTTCCAGGTGGGAG	0	0.19	0	lowTumorVAF	MQ
F754	chr1	190693047	G	T	.	PASS,,PASS,PASS	.	.	Gm29678\x3bRps6kc1	intergenic	.	Mutect2,SomaticSniper,MuSE,Strelka2	SNV	4	27	6	12	4	20	4	33	60	0	42	0	23	0	60	3	CCTCTGAGAACAGTGGTGCCATCTGGGAACCAAACCAGGACGGGGCCCA[T]CCCACTCCACTCTGACCGCAATGCCTCTTTGCAGGGTTAGAGCTTCATCC	0	0.18	0	lowTumorVAF	MQ
F754	chr1	190734106	C	T	.	PASS,,PASS,PASS	.	.	Gm29678\x3bRps6kc1	intergenic	.	Mutect2,SomaticSniper,MuSE,Strelka2	SNV	4	19	13	13	7	10	8	32	67	0	34	0	38	0	67	3	CAATAAACAAACACATGAGAAGACCCAGCGAGGTGTAAAAACAGATTTG[T]GCAGGGCAGACAACTGCACATTCCGTTTATTTACCTCTTCTAACAAAGCG	0	0.41	0		HQ
F754	chr1	191096586	TG	T	.	slippage,PASS	.	.	Nsl1\x3bBatf3	intergenic	.	Mutect2,Strelka2	Indel	2	16	11	9	9	7	2	27	34	0	27	0	7	0	34	3	CTGCCTTGAAAAACTCAAGGTGTGTATGAGTGTGTAGGGAAGGGGGATA[T]GGGGGGGGGCGGTAGAAAGAAAGGAAAAGAAAAAAGAAACAATGCCATAA	0	0.41	0		HQ
F754	chr1	191194078	G	A	.	PASS,,PASS,PASS	.	.	Atf3\x3bD730003I15Rik	intergenic	.	Mutect2,SomaticSniper,MuSE,Strelka2	SNV	4	20	7	12	2	13	6	27	55	0	33	0	29	0	55	3	ATTCACACTTCACACAGTCAGCCTGGAAGTGGAAGAGCGGTGGAGATGT[A]GGGCGTTTAACTTGTAATGGTTGATGGGGGAAAAATCGAGTTTAAAATAT	0	0.26	0		HQ
F754	chr1	194186712	G	GTCTA	.	slippage,PASS,PASS	.	.	Mir205\x3b4930503O07Rik	intergenic	.	Mutect2,Varscan,Strelka2	Indel	3	34	8	21	5	13	3	42	38	0	20	0	18	0	38	3	TGGTGTTAAGGATGCAATTCACTTGTTTAGTCTGTCTATGTACCTATAT[GTCTA]TCTATCTATCTATCTATCTATCTATCTATCTATCTATCTATCTATCTATC	0	0.19	0	lowTumorVAF	MQ
F754	chr1	194893268	GCA	G	.	PASS,PASS	.	.	Mir3962\x3bCd34	intergenic	.	Varscan,Strelka2	Indel	2	17	6	6	4	11	2	23	54	2	30	1	24	1	56	3	AAGAAACCCAACATTGGCTTCTGCTCTTCTTATATTCTTATATACCTGC[G]CACACACACACACACACACACACACACACACACACACACACCTTTTTAAA	0	0.26	0.04		HQ
F754	chr1	195209164	G	C	.	,PASS	.	.	Cr2\x3bNONE	intergenic	.	SomaticSniper,Strelka2	SNV	2	20	9	11	4	12	6	29	30	2	18	0	14	2	32	3	ACCAACTGACCTAGACACACACACACACACACACACACACACACACACA[C]AGAGAGAGAGAGAGAGAGAGAGAGAGAGAGAGAGGTAAGTGCTAAAAAAA	0	0.31	0.06		HQ
F754	chr1	60320155	C	A	.	,PASS	.	.	Nbeal1	intronic	.	SomaticSniper,Strelka2	SNV	2	23	4	15	2	13	4	27	38	0	16	0	28	0	38	3	AATTCTAGCCCTTCCGCTCGACTCGAGACTCGAGCCCCGGGCTACCTTG[A]CAGCAGAGTCTTGCCCAACACCCGCAAGGGCCCACACGGGACTCCCCACG	0	0.15	0	lowTumorVAF	MQ
F754	chr1	60495880	A	AAAC	.	slippage,PASS,PASS	.	.	Raph1	intronic	.	Mutect2,Varscan,Strelka2	Indel	3	18	9	7	6	11	3	27	36	0	17	0	19	0	36	3	TAGCCATAGCTTAATTTAAAATTTTTATTTGGGTGTTGAAGAGGTCTGC[AAAC]AACAACAACAACAACAACAACAACAACAACAACAGAAAAGCCTGTTTTGC	0	0.33	0		HQ
F754	chr1	60989736	G	C	.	,PASS,PASS	.	.	Icos	intronic	.	SomaticSniper,MuSE,Strelka2	SNV	3	18	7	8	3	13	4	25	36	0	21	0	16	0	36	3	TGTTGGAAAGGATCTCTCTCTCTCTCTCTCTCTCTCTCTCTCTCTCTCT[C]TGTGTGTGTGTGTGTGTGTGTATGCGCGTGTGCACACACACTCGAGTGCA	0	0.28	0		HQ
F754	chr1	61369092	CA	C	.	slippage,PASS	.	.	Icos\x3b9530026F06Rik	intergenic	.	Mutect2,Strelka2	Indel	2	19	17	9	6	10	11	36	42	2	23	1	19	1	44	3	ACTTAAGTGACATTCTTGTGCCATAGGTTATTAACTGGAAAGGACTTTT[C]AAAAAAAAAAATCTAACACATAGTTTCCTTTATTAAAGAGCTCCAACACT	0	0.47	0.05		HQ
F754	chr1	61405177	GT	G	.	slippage,PASS	.	.	9530026F06Rik\x3bPard3b	intergenic	.	Mutect2,Varscan	Indel	2	20	12	12	6	8	6	32	32	1	17	1	15	0	33	3	TTCTATAGGTAGCTTTTTAAGTGTAAATATTTCAAGCTTGTTTCCACAG[G]TTTTTTTTTTTTTTTTTAAATTTAATGCTCAATGAATCTATGAAGGAAGG	0	0.38	0.03		HQ
F754	chr1	61490323	A	ATG	.	PASS,PASS	.	.	9530026F06Rik\x3bPard3b	intergenic	.	Varscan,Strelka2	Indel	2	20	5	9	2	11	3	25	46	0	22	0	24	0	46	3	AATCTCTGTCTCTGTCTCTGTCTGTCTCTCTGTCTCTGTCTCTCTCTGT[ATG]TGTGTGTGTGTGTGTGTGTGTGTGTGTGTGTGATTTTTGGGAGGAGGCAT	0	0.2	0		HQ
F754	chr1	61722108	T	C	.	PASS,,PASS,PASS	.	.	Pard3b	intronic	.	Mutect2,SomaticSniper,MuSE,Strelka2	SNV	4	20	9	15	5	8	7	29	26	0	11	0	17	0	26	3	GTACTAATAGTTTTTAAAGATATATATGAAACCCCTAGTTACTGCACTC[C]TGTCCTAATTACATGCCTTTAAGATTTAATACAACCCCAAATTTAATATA	0	0.31	0		HQ
F754	chr1	62005620	GT	G	.	slippage,PASS,PASS	.	.	Pard3b	intronic	.	Mutect2,Varscan,Strelka2	Indel	3	19	9	9	4	10	5	28	33	0	15	0	18	0	33	3	AGCCAGCCAGCCTATGGAAAAGATGAAAAGAGAGGACTGACTCTATACA[G]TTTTTTTTTTATCTCCACACAACACAAGCCACACAGCACATATGTACACA	0	0.32	0		HQ
F754	chr1	62193341	A	C	.	,PASS	.	.	Pard3b	intronic	.	SomaticSniper,MuSE	SNV	2	26	5	14	3	16	3	31	17	0	10	0	9	0	17	3	GCAGACAGCAGATGGGATGATGTCTCTCTCTCTCTCTCTCTCTCTCTCT[C]TATATATATATATATATATATAGCATGTCTGTGACTCAACTGAAGCATGC	0	0.16	0	lowTumorVAF	MQ
F754	chr1	62385969	TA	T	.	PASS,PASS	.	.	Pard3b	intronic	.	Varscan,Strelka2	Indel	2	27	6	13	2	14	4	33	42	0	26	0	16	0	42	3	TAGACTCCTTCGAGACCAAATACCAATGACAGAGAAAGGTTATCTAGAT[T]AAAAAAAAATTGTCCTACAGGGATGCGAGCAGGAAGGGATGAGAGTAAAA	0	0.18	0	lowTumorVAF	MQ
F754	chr1	64462654	T	G	.	PASS,,PASS,PASS	.	.	Klf7\x3bCreb1	intergenic	.	Mutect2,SomaticSniper,MuSE,Strelka2	SNV	4	24	21	16	14	10	9	45	37	0	22	0	17	0	37	3	ACATTTATATACACACAGTATATATATATATATATGCATATTATATATA[G]AGAGAGAGAGTCCATCCATCAAACACATATACACATACACACACACATAC	0	0.47	0		HQ
F754	chr1	65335213	GA	G	.	slippage,PASS,PASS	.	.	Pth2r	intronic	.	Mutect2,Varscan,Strelka2	Indel	3	28	7	17	6	11	1	35	41	0	17	0	24	0	41	3	AGAGCTCCACCCTTGGTTCCTTCAATTCTCTGACTTAAGAAAACAATAG[G]AAAAAAAAAAAAGACCCATATAACATTGGGAGGTGTGGAGAACTGTGGAA	0	0.2	0		HQ
F754	chr1	65599750	G	A	.	PASS,,PASS,PASS	.	.	Pth2r\x3bCrygf	intergenic	.	Mutect2,SomaticSniper,MuSE,Strelka2	SNV	4	23	9	14	4	12	6	32	43	0	25	0	22	0	43	3	TGGAGGACATGTAGCCTTTGGGGTTTCAAAAGCCCACAACAGGAAGAGC[A]TCTCACTCTTTCTGCCTCCTAATGGCTGTGAATCAGGATGTAAAGCTTAG	0	0.28	0		HQ
F754	chr1	65720155	G	GAAAT	.	slippage,PASS	.	.	Pth2r\x3bCrygf	intergenic	.	Mutect2,Strelka2	Indel	2	21	5	12	4	9	1	26	39	0	20	0	19	0	39	3	TGTAAAGGAGATTGAAGTGTTTAAGAACCCTTATTGAAGTCGGTTTTGA[GAAAT]AAATAAATAAATAAATAAATAAATAAATAAATAAATAAATAAATAAATGA	0	0.19	0	lowTumorVAF	MQ
F754	chr1	66477516	T	TTTTA	.	slippage,PASS	.	.	Unc80	intronic	.	Mutect2,Strelka2	Indel	2	48	8	25	4	23	4	56	37	0	21	0	16	0	37	3	TCAAATGCATTTGAACAAAACCCATGTGTAGAGTACAATTTCTATTTTA[TTTTA]TTTATTTATTTATTTATTTATTTATTTATTTATTTATTTATTGGTTTTTC	0	0.14	0	lowTumorVAF	MQ
F754	chr1	67342376	GT	G	.	slippage,PASS,PASS	.	.	Cps1\x3bErbb4	intergenic	.	Mutect2,Varscan,Strelka2	Indel	3	29	11	15	7	14	4	40	39	0	19	0	20	0	39	3	TAGAAAGGCTACTGTTTTGTTTTGTTTTGTTTGTTTGTTTGGTTGGTTG[G]TTTTTTTTTTTGATTGAATTTTATATCCAGCTACTTTGCTGAAAGTGTTC	0	0.28	0		HQ
F754	chr1	67425377	C	T	.	PASS,,PASS,PASS	.	.	Cps1\x3bErbb4	intergenic	.	Mutect2,SomaticSniper,MuSE,Strelka2	SNV	4	28	7	19	6	11	1	35	26	0	13	0	14	0	26	3	TTTCATGTAAAATAATCCACATTTTAATAAGTTAATTTTTTTTGTTGTC[T]ATTTCCAATATCATGTTTTGTGATTCACAGCTGTGCTAATTTACACCTCA	0	0.2	0		HQ
F754	chr1	67682584	C	CT	.	slippage,PASS,PASS	.	.	Cps1\x3bErbb4	intergenic	.	Mutect2,Varscan,Strelka2	Indel	3	28	14	14	9	14	5	42	47	0	25	0	22	0	47	3	CTTCACCTTTATTAAATGTTTCCTAATTGTATCATTCTGTATAAAATTT[CT]TTTTTTTTTCCATTTTTTATTAGGTATTTAGCTCATTTACATTTCCAATG	0	0.33	0		HQ
F754	chr1	67853592	G	GA	.	slippage,PASS,PASS	.	.	Cps1\x3bErbb4	intergenic	.	Mutect2,Varscan,Strelka2	Indel	3	31	7	13	1	18	6	38	20	0	12	0	8	0	20	3	CATATGCTGCCACTCAGGTGACAGTGAAAGGACTTTCTATCCCAGGAAG[GA]AAAAAAAAATTGGAAAACTTATTTTAAATGTTGATCTCTGTGAACCTCTG	0	0.18	0	lowTumorVAF	MQ
F754	chr1	68041736	TA	T	.	slippage,PASS,PASS	.	.	Erbb4	intronic	.	Mutect2,Varscan,Strelka2	Indel	3	18	8	9	5	9	3	26	46	1	19	1	27	0	47	3	CTACAAAGTGAGCTCCAGGACAGTCAAAGCTATACAGAGAAACCATGTC[T]AAAAAAAAAAACCCAAAACAACAACAATAACAACAACCACCAACAACAAC	0	0.31	0.02		HQ
F754	chr1	68242769	CTTAT	C	.	slippage,PASS,PASS	.	.	Erbb4	intronic	.	Mutect2,Varscan,Strelka2	Indel	3	26	9	10	5	16	4	35	47	0	28	0	19	0	47	3	CAGCACATGATCAGTGTAATGCTGTTCTCTATATGACAGTAACAACCCT[C]TTATTTATTTATTTATTTATTTATTTATTTATTTATTTATTTATTTATTT	0	0.26	0		HQ
F754	chr1	68835526	A	T	.	PASS,,PASS,PASS	.	.	Erbb4	intronic	.	Mutect2,SomaticSniper,MuSE,Strelka2	SNV	4	16	13	8	12	10	3	29	21	0	14	0	9	0	21	3	TGGCTTTATAGGCTGTGAAGTAGATTAATAATAATACTAAACTTTTCAC[T]GGAGTTTATATTGAAATGAAAAGCAACATGGCACAGGATTTCATATTATT	0	0.45	0		HQ
F754	chr1	71824239	C	G	.	PASS,,PASS,PASS	.	.	Apol7d\x3bGm8883	intergenic	.	Mutect2,SomaticSniper,MuSE,Strelka2	SNV	4	18	10	8	6	10	5	28	39	0	16	0	26	0	39	3	CATTTTCAGTGTCTTTATTTCCTAACAATGAGCCAGAGCAAGGAGATAA[G]TGAGCATCCCCCCAAAGGGAGTATTTTCTTTACTGCCCTCATGATATAAC	0	0.36	0		HQ
F754	chr1	73265425	C	T	.	PASS,,PASS,PASS	.	.	1700027A15Rik\x3bPinc	intergenic	.	Mutect2,SomaticSniper,MuSE,Strelka2	SNV	4	20	6	12	4	9	2	26	38	0	22	0	19	0	38	3	AACTCATCTTCCTGACCCTCCTGGTGCTCAGTGACCCTTTCTCAGGTCA[T]GGAGATGAGTTCACCACAGACTCCAATACCTCCTTCCCTAAGCATCTATG	0	0.23	0		HQ
F754	chr1	73526664	G	T	.	PASS,,PASS,PASS	.	.	D530049I02Rik\x3b6030407O03Rik	intergenic	.	Mutect2,SomaticSniper,MuSE,Strelka2	SNV	4	28	9	16	2	13	7	37	48	0	29	0	21	0	48	3	ATGGAAGAATGTTCAGTGTTGTTAGTCATTAAGAAAATACAAATGGAGG[T]CATACCCAGAAATTACCCACACCACTGAAATGGCTCCACTCGGTGATGGG	0	0.24	0		HQ
F754	chr1	73719639	A	AC	.	PASS,PASS	.	.	6030407O03Rik	ncRNA_intronic	.	Varscan,Strelka2	Indel	2	25	7	5	2	20	5	32	31	0	13	0	18	0	31	3	GAGTCTCAGGACCACTAACTACTAACTCCATTCTTTAGTGTATATACCA[AC]CCCCCCCCCCCAAAAAAAAGGGTGTAGTGGTCCCTGGAGTGTCTACTGCC	0	0.22	0		HQ
F754	chr1	73966333	C	T	.	PASS,,PASS,PASS	.	.	Tns1	intronic	.	Mutect2,SomaticSniper,MuSE,Strelka2	SNV	4	25	8	14	3	14	5	33	57	0	30	0	34	0	57	3	GAAGATAGACCTAGAGACCTTTGGCTGCCTCCAAGTACCCAGGATTCAT[T]GAGTCCCCAGATTTGCTGCCACTGTGGGCAGCTATCCCAGGCCATTTCCT	0	0.24	0		HQ
F754	chr1	74112215	T	A	.	PASS,,PASS	.	.	Tns1	intronic	.	Mutect2,SomaticSniper,Strelka2	SNV	3	13	9	7	7	7	3	22	33	1	18	1	17	0	34	3	TCACAGGCCATTGCATCTCTCTCTCTCTCTCTCTCTCTCTCTCTCTCTC[A]CACACACACACACACACACACACACACACACACACTCACCACATTCACAA	0	0.41	0.03		HQ
F754	chr1	75245919	C	T	.	PASS,,PASS,PASS	.	.	Dnajb2	downstream	.	Mutect2,SomaticSniper,MuSE,Strelka2	SNV	4	23	15	13	10	14	7	38	46	0	25	0	28	0	46	3	TATTGGCCCTCCCTTCCAGGGTCCCCACAACTAGCTTCATCCTGAGGCT[T]CCTCTTGTAAGGGGACCTGCTTCCTGGTTCTCCGCAGCACAGCCAGGCCC	0	0.39	0		HQ
F754	chr1	75380634	GA	G	.	PASS,PASS	.	.	Speg	intronic	.	Varscan,Strelka2	Indel	2	44	12	27	7	17	5	56	42	0	19	0	23	0	42	3	TGATAATTTAAAAGGGGGCTCAAATGTAAACAACTCCAGGTACTACGTA[G]AAAAAAAAAAAGAACAAACAACAACAACAAAACAAGATAGGAATTGCTGC	0	0.21	0		HQ
F754	chr1	75593638	CA	C	.	slippage,PASS	.	.	Slc4a3\x3bGm17751	intergenic	.	Mutect2,Varscan	Indel	2	31	8	18	2	13	6	39	55	0	31	0	24	0	55	3	GCTTTTCTGCCTTCGCTGCCCTGTCTCAATGTGGTTGGGTTTTTGTAAC[C]AAAAAAAAAAACAAAAACAAAAACAAAAAACAAAAAAAAAACAAAAACAA	0	0.21	0		HQ
F754	chr1	76201262	GTT	G	.	PASS,PASS,PASS	.	.	Slc4a3\x3bGm17751	intergenic	.	Mutect2,Varscan,Strelka2	Indel	3	30	8	11	5	19	3	38	53	0	25	0	28	0	53	3	GGAGGGTCCAGAAAAAGTTGCTTGTCTTTTATGCAAACGAAGCATATGG[G]TTTTTTTTTTTTGTTGGTTTTTTTTTTTTTTATTTTTGTAAAGAAAGTAA	0	0.21	0		HQ
F754	chr1	76224269	GT	G	.	slippage,PASS,PASS	.	.	Slc4a3\x3bGm17751	intergenic	.	Mutect2,Varscan,Strelka2	Indel	3	34	15	13	8	21	7	49	72	0	36	0	36	0	72	3	TTTGTGGGTTTGTGTGTGTGTGTGTGTGTGTGTGTTTGTTTTTGTTTTT[G]TTTTTTTTCCACATTAGTACCTTTGAGTCAGTTGGCTCATTTCCCTGGGG	0	0.31	0		HQ
F754	chr1	76686175	G	GT	.	slippage,PASS,PASS	.	.	Mir6343\x3bEpha4	intergenic	.	Mutect2,Varscan,Strelka2	Indel	3	24	11	15	5	9	6	35	52	1	23	0	29	1	53	3	TGAAACCATGAACCTAAATAAAGCTTCCTCCTCATATATTGATAGCTAA[GT]TTTTTTTTTTCTTTTTGCAGCAATGAAAAGGTGTTTGGGTTAAGAATCTG	0	0.31	0.02		HQ
F754	chr1	76727471	C	CATTT	.	slippage,PASS,PASS	.	.	Mir6343\x3bEpha4	intergenic	.	Mutect2,Varscan,Strelka2	Indel	3	24	10	8	5	16	5	34	39	0	19	0	20	0	39	3	AATACATAGACACCTTCTGGGAAAACCCAAATTTGACACTTCTGACATA[CATTT]ATTTATTTATTTATTTATTTATTTATTTATTTATTTATTTATTTATTTAT	0	0.29	0		HQ
F754	chr1	77233022	GA	G	.	PASS,PASS,PASS	.	.	Mir6343\x3bEpha4	intergenic	.	Mutect2,Varscan,Strelka2	Indel	3	25	12	16	8	9	4	37	41	0	23	0	18	0	41	3	GACCAGATTGACCTCCTTGTGGGAGTTCTTGGGGGGGAGGGAGGAGGGA[G]AAAAAAACCCACTAATATAATCAATCTTAACAGGGTAACAGTGGCTTTGA	0	0.32	0		HQ
F754	chr1	77424371	T	TAC	.	slippage,PASS	.	.	Epha4	intronic	.	Mutect2,Varscan	Indel	2	29	11	17	8	12	3	40	49	0	34	0	15	0	49	3	CTGACACCAACTATGGTCCAAGGAGCTATGATATGTCCGTTGTGTTAAA[TAC]ACACACACACACACACACACACACACACACACACACACAGAGACAGACAG	0	0.28	0		HQ
F754	chr1	77681205	C	CA	.	slippage,PASS,PASS	.	.	Epha4\x3bPax3	intergenic	.	Mutect2,Varscan,Strelka2	Indel	3	27	13	10	6	17	7	40	58	0	26	0	32	0	58	3	AAAGCAGCCTGTTAAGTACTGTGTGTGTGTGTGTTTTATTTCTGCATTA[CA]AAAAAAAATGAGATAGTTACTTTAAGACAGATTTTATTTACTTGCTTATT	0	0.32	0		HQ
F754	chr1	77953427	A	AT	.	slippage,PASS,PASS	.	.	Epha4\x3bPax3	intergenic	.	Mutect2,Varscan,Strelka2	Indel	3	26	9	17	5	9	4	35	39	0	23	0	16	0	39	3	AAGATGCAAAGATGAAGCCCATTACTTGGCACACTAATCTAAAGGCTTA[AT]TTTTTTTTAACAAAAAGTGAATGACTTTCAAAAAAATTATATTTTTTGAA	0	0.26	0		HQ
F754	chr1	78005825	GTA	G	.	PASS,PASS	.	.	Epha4\x3bPax3	intergenic	.	Varscan,Strelka2	Indel	2	13	6	7	4	6	2	19	16	0	6	0	10	0	16	3	TATGTATATATGTATATATATGTATATATATGTATATATGTGTATATAT[G]TATATATATATATATATATATATATATATATATATATATATATAAAATGC	0	0.32	0		HQ
F754	chr1	78136100	G	A	.	PASS,,PASS,PASS	.	.	Pax3	intronic	.	Mutect2,SomaticSniper,MuSE,Strelka2	SNV	4	24	11	14	5	16	7	35	28	0	18	0	13	0	28	3	GATAAAGACTGTTGTCTGTTACCCTCCCAATATCTATTTAGAGGTATGT[A]GGTCTATGAATTCTTAAAAATTATTTTCAAAGTTTTCTAAGCATTTGTAT	0	0.31	0		HQ
F754	chr1	78382217	G	A	.	PASS,,PASS,PASS	.	.	Sgpp2	intronic	.	Mutect2,SomaticSniper,MuSE,Strelka2	SNV	4	29	10	13	5	18	6	39	50	0	34	0	23	0	50	3	GTGCTTCCAGCTGAGGATTGTTTGTTTTGTTTTTTTTTTCTTTTAGTTT[A]AAATGACATGTCTCTTCCATTGTCTCACCCACACAAACCCACACACCAGC	0	0.26	0		HQ
F754	chr1	78469982	G	A	.	PASS,,PASS,PASS	.	.	Farsb	intronic	.	Mutect2,SomaticSniper,MuSE,Strelka2	SNV	4	24	9	11	3	13	7	33	55	0	36	0	26	0	55	3	AGCCAGAGCTTCATGGAGAAACCCTGTCCCAAAATATAAACGAAGTAAC[A]ACAAAAGATAACTAAGGCTTAGAAAGGCTAAACTACCTGACCACCACAAA	0	0.27	0		HQ
F754	chr1	83183248	C	T	.	PASS,,PASS,PASS	.	.	Daw1	intronic	.	Mutect2,SomaticSniper,MuSE,Strelka2	SNV	4	20	7	10	5	10	4	27	50	0	25	0	31	0	50	3	GAGCACAATGCCTGCCATGCTCACCACGCCCTGCAATGTTGATGTTCCC[T]GTGTTAGCTTTATCACCGGAAGCTATGATCGGACCTGCAAGGTGTGGGAC	0	0.26	0		HQ
F754	chr1	83788848	G	T	.	PASS,PASS,PASS	.	.	Sphkap\x3bPid1	intergenic	.	Mutect2,MuSE,Strelka2	SNV	3	21	4	10	3	15	1	25	44	0	28	0	24	0	44	3	AGACTGTGCATGGGACCTAAGTGTTCTCTGGACATCATGGATGAAAACA[T]CTTGATCAGCTACCAATCTGAGCATCAGCATCACTGCAGATACCTCTGCC	0	0.16	0	lowTumorVAF	MQ
F754	chr1	83966536	TA	T	.	PASS,PASS	.	.	Sphkap\x3bPid1	intergenic	.	Varscan,Strelka2	Indel	2	21	7	7	6	14	1	28	41	0	25	0	16	0	41	3	ATGGGGCTTTGGGGATAGCATTTGAAATGTAAATAAAGAAAATATCTAA[T]AAAAAAAAAGATAGTTTTCAGAGTACTGGGCATCTCAAAGGGCAGTTGAG	0	0.25	0		HQ
F754	chr1	84591241	G	A	.	PASS,,PASS,PASS	.	.	Dner	intronic	.	Mutect2,SomaticSniper,MuSE,Strelka2	SNV	4	19	7	9	3	14	4	26	34	0	16	0	21	0	34	3	AAGAGGGGTGGTAATTCACAGACTGTACAACTGTGCAGATAAATTATCA[A]AATGTGGAACTTCAGAAAGTTTGCTGGATGGAAGGTAAAGATTTTAAAAG	0	0.27	0		HQ
F754	chr1	87086722	C	CA	.	slippage,PASS	.	.	Alppl2	UTR3	.	Mutect2,Varscan	Indel	2	22	10	12	2	10	8	32	58	2	30	1	28	1	60	3	GACAAAACTGATACGACTTTGTGTGTAACAGTTGGTTTTATTGTCCCCA[CA]AAAAAAAAAAAAGAAGGGTCCAAGAAGATAAACACTCTTCATTTTTATGG	0	0.31	0.03		HQ
F754	chr1	88665765	A	G	.	PASS,,PASS,PASS	.	.	Gm19589\x3bArl4c	intergenic	.	Mutect2,SomaticSniper,MuSE,Strelka2	SNV	4	30	11	19	6	15	8	41	48	0	29	0	25	0	48	3	CACACTTTCCTCTCTAGCTGATCGATAAAGGTTAATCAAAGTCATCTGT[G]ATCCATAGGAATCTTGTTTTACAACCAAGACAATCTATCAGCCAACTTGT	0	0.27	0		HQ
F754	chr1	88920920	A	T	.	,PASS,PASS	.	.	Platr5\x3b1700067G17Rik	intergenic	.	SomaticSniper,MuSE,Strelka2	SNV	3	24	12	16	7	10	6	36	43	0	26	0	24	0	43	3	GTTAGCTAGTCTCTCTCTCTCTCTCTCTCTCTCTCTCTCTCTCTCTCTC[T]CACACACACACACACACACACACACACACTTTCCCTCTCCCCCTCTCTGT	0	0.33	0		HQ
F754	chr1	89235433	AT	A	.	PASS,PASS	.	.	Sh3bp4\x3bC030007H22Rik	intergenic	.	Varscan,Strelka2	Indel	2	16	5	5	2	11	3	21	53	0	24	0	29	0	53	3	GACACCCTCTGCTATGATAGTGTCCTCAAGACCAGTCATAAATCATTGG[A]TTTTTTTTTTCCATAGTGTTTGGACACTAGATGTCACTGCAGGAAAAAAA	0	0.24	0		HQ
F754	chr1	89561189	T	TTG	.	PASS,PASS	.	.	Agap1	intronic	.	Varscan,Strelka2	Indel	2	18	6	12	2	6	4	24	37	0	11	0	26	0	37	3	GTACACAGCAAATCTTCCTAGTCTTCATCTCAGCCTTAAAAAGTTGTGT[TTG]TGTGTGTGTGTGTGTGTGTGTGTGTGTGTGAGACAGACAGAGAGAGAGAG	0	0.25	0		HQ
F754	chr1	89861336	TG	T	.	slippage,PASS,PASS	.	.	Agap1	intronic	.	Mutect2,Varscan,Strelka2	Indel	3	24	13	15	6	9	7	37	46	1	30	1	16	0	47	3	CCCTCCCTAAGGGATGCTTGTGACCTTCCAGGGTGATTGTGTGTGTGTG[T]GGGGGGGGGGTGTTGATTCTGCTACAGGTTATTCAGTGTTGGCTAGATTA	0	0.35	0.02		HQ
F754	chr1	90052173	AT	A	.	slippage,PASS,PASS	.	.	Iqca	intronic	.	Mutect2,Varscan,Strelka2	Indel	3	20	14	7	6	13	8	34	60	1	31	0	29	1	61	3	TGTTTCTTCTGAATCATGTTTGGACTGAAAAACTTCCCTCCTTCGCTTT[A]TTTTTTTTTTTCCTCCCAAATTATGCCTCATAAAAACCGAGGCGCTGGCT	0	0.41	0.02		HQ
F754	chr1	90071233	GA	G	.	slippage,PASS	.	.	Iqca	intronic	.	Mutect2,Varscan	Indel	2	18	10	11	5	7	5	28	38	1	20	1	18	0	39	3	CTGGGTTTGATCCCCAGCCTGGTCACTCAGAATCACTTAGAAAGAAAAA[G]AAAAAAAAAAAACTATTGGGTTGTGTGAAGGGAGATAAAGTTCTGAGTGA	0	0.36	0.03		HQ
F754	chr1	90701455	C	A	.	PASS,PASS,PASS	.	.	Cops8\x3bCol6a3	intergenic	.	Mutect2,MuSE,Strelka2	SNV	3	35	5	13	2	23	3	40	45	0	18	0	29	0	45	3	TTCTTTTCCTAGATGTATCCCTTTAATTTCCTTCCCTTGTCCCACTGTT[A]TAGCTAGCTTACAGCACTATGATAAAAAGAAGTGAGTACAGTGGTTAGTG	0	0.12	0	lowTumorVAF	MQ
F754	chr1	90838090	G	T	.	PASS,,PASS,PASS	.	.	Col6a3	intronic	.	Mutect2,SomaticSniper,MuSE,Strelka2	SNV	4	19	10	12	5	9	5	29	48	0	26	0	27	0	48	3	GGGCCATCCTGGGCTACATAAGCCCCTGTCCTCTAAAGAGGGAGCAGGA[T]CCAACTCCAGACTAATCGTCGAGATATTTAGAAACGGGCTTGAAAATATA	0	0.34	0		HQ
F754	chr1	90873738	G	A	.	PASS,,PASS,PASS	.	.	Col6a3\x3bMlph	intergenic	.	Mutect2,SomaticSniper,MuSE,Strelka2	SNV	4	27	9	18	3	14	7	36	49	0	18	0	31	0	49	3	TCCACACCCCTGCTACAAGGACATGAGCCGTTTATTCCCTGGGGAAAGC[A]ATGCACAAGCAAAGGTGTGGAGACTCAGCAGGAGGCAGTTCCAAAGAGGC	0	0.25	0		HQ
F754	chr1	90954645	T	G	.	,PASS	.	.	Prlh	downstream	.	SomaticSniper,Strelka2	SNV	2	18	5	7	1	13	4	23	44	2	26	1	25	1	46	3	TGTTTTTGTTTTTTTGTTTTTTTGTTTTGTTTTGTTTTGTTTTTGTTTT[G]TTGTTTTTTTTTTGTTTTTTTGGTTTTTCGAGACAGGGTTTCTCTGTAAA	0	0.22	0.04		HQ
F754	chr1	92580800	C	T	.	PASS,PASS,PASS	.	.	Olfr1413\x3bOlfr1412	intergenic	.	Mutect2,MuSE,Strelka2	SNV	3	27	4	18	1	12	3	31	32	0	21	0	14	0	32	3	GACTCCAGAAAATCAAATAACCCAATTAAAAATGGGGTACATAGCTAAA[T]GAAGAATTCTCAACTGAGGAATCCCAAATGGCTAAGAAGCATCTGAAAAA	0	0.13	0	lowTumorVAF	MQ
F754	chr1	93057845	CA	C	.	slippage,PASS	.	.	Kif1a	intronic	.	Mutect2,Varscan	Indel	2	23	9	9	6	14	3	32	42	1	22	0	20	1	43	3	ACATATACCAGAAGTATGCTATTTCCATTTTGATTTTTACAAGGGCTTG[C]AAAAAAAAAAAAAGCCCCAAGTCTAAGAGGACACATTAAATTTGGGCTCC	0	0.28	0.02		HQ
F754	chr1	94711186	A	AAAC	.	slippage,PASS,PASS	.	.	Pdcd1\x3b4930440C22Rik	intergenic	.	Mutect2,Varscan,Strelka2	Indel	3	31	12	15	6	16	6	43	44	0	19	0	25	0	44	3	AAATACTATTCATCCTCTGGTTGTTAATGTTCACTCACTCAAACAAACA[AAAC]AACAACAACAACAACAACAACAACAACAACAACAAAAAACTCACTTTACC	0	0.28	0		HQ
F754	chr1	95072040	T	C	.	PASS,,PASS,PASS	.	.	4930440C22Rik\x3bFam174a	intergenic	.	Mutect2,SomaticSniper,MuSE,Strelka2	SNV	4	19	10	12	5	11	6	29	40	0	20	0	24	0	40	3	TATTTCATACATCTTGCTTCTACCAGATGAGTGTGAATGTTAAATGAAG[C]TGAAGTATTTTAGTAATCAGGGCGGGTACAAATAACAATATTTCTAGACT	0	0.34	0		HQ
F754	chr1	95137697	AT	A	.	slippage,PASS,PASS	.	.	4930440C22Rik\x3bFam174a	intergenic	.	Mutect2,Varscan,Strelka2	Indel	3	21	9	7	4	14	5	30	30	0	15	0	15	0	30	3	AAAAACAAAGCAGCAGAGAATTTCAAACATAACTGATTTTGTTTCTTTT[A]TTTTTTTTCATCTTGACCTAAAAAGAATAATTGAAACAACTTATATTTAG	0	0.3	0		HQ
F754	chr1	95739776	A	C	.	,PASS	.	.	4930598F16Rik\x3b1700063A18Rik	intergenic	.	SomaticSniper,Strelka2	SNV	2	27	7	12	4	16	3	34	26	0	19	0	12	0	26	3	CAATTGTGATCAAACAAAGAAACAAAACCAAAAACAACAACAACAACAA[C]AAAAAAAAAAAAAAAAAAAAAAACAGCATGGTACTGTTACAATGATGGAT	0	0.21	0		HQ
F754	chr1	96305766	G	C	.	PASS,PASS	.	.	1700063A18Rik\x3b4930533P14Rik	intergenic	.	MuSE,Strelka2	SNV	2	24	5	18	3	11	2	29	28	0	19	0	13	0	28	3	AGATACATATAATCACACATACACAAACACACACACACACACACACACA[C]AGAGAGAGAGAGAGAGAGAGAGAGAGAGAGAGAGAGAGGTCAACAGCCAG	0	0.17	0	lowTumorVAF	MQ
F754	chr1	97834767	G	GT	.	PASS,PASS	.	.	Pam	intronic	.	Varscan,Strelka2	Indel	2	27	12	8	6	19	6	39	53	2	28	1	25	1	55	3	CTATAACCACTGACTTGAGATTCTTTTAAAAACTGGAAATTCATAAGTT[GT]TTTTTTTTTTCAGGGCAGTTGGATTTGGTACTTTGTGACTTATTTGTGTT	0	0.31	0.04		HQ
F754	chr1	98213959	C	CA	.	slippage,PASS	.	.	Gm29461\x3bSlco6d1	intergenic	.	Mutect2,Varscan	Indel	2	21	11	8	6	13	5	32	19	0	10	0	9	0	19	3	GTCCCATATCCCCTAAAGAAATAAAAGCAGTCATTAAAAGTCTCCCAAC[CA]AAAAAAAAAAATCCCAGAACCAGATGGTTTTAGTGCAGAATTCTATCAGA	0	0.34	0		HQ
F754	chr1	98829180	GAC	G	.	PASS,PASS	.	.	Slco6d1\x3bCntnap5b	intergenic	.	Varscan,Strelka2	Indel	2	22	8	11	3	11	5	30	36	0	17	0	19	0	36	3	TGAATACATATATCTCACTTGCACATATACTTTCACAAATACACATATA[G]ACACACACACACACACACACACACACACACATGCACACACGTGCATATAC	0	0.27	0		HQ
F754	chr1	99047745	GT	G	.	PASS,PASS	.	.	Slco6d1\x3bCntnap5b	intergenic	.	Mutect2,Varscan	Indel	2	24	22	13	7	11	15	46	28	0	17	0	11	0	28	3	TTTACTGTGATGAATGACTATGACCAAACCAACTTACAGAAATAACAGG[G]TTTTTTTTTTTGTTGTTGTTGTTATTTGTTTGTTTGATTGCTTGCTTGTA	0	0.48	0		HQ
F754	chr1	99509688	GT	G	.	PASS,PASS	.	.	Slco6d1\x3bCntnap5b	intergenic	.	Mutect2,Varscan	Indel	2	6	17	3	9	3	8	23	32	1	20	0	12	1	33	3	GAATATATTTTCTGGTTCTTTCAGTTGTGATCCTTCTTCTTTTATTCCT[G]TTTTTTTTTTTTCTTTCCATAGTGTCTGTCTTAGTCAGGGTTTCTGTTCC	0	0.74	0.03		HQ
F754	chr1	99924749	GAGAA	G	.	PASS,PASS	.	.	Cntnap5b	intronic	.	Varscan,Strelka2	Indel	2	21	5	12	4	9	1	26	32	0	20	0	12	0	32	3	AGAAAGAAAGAGAGAAAGAGAAAGAGAGAAAGAGAGAAAGAGAGAAAGA[G]AGAAAGAAAGAAAGAAAGAAAGAAAGAAAGAAAGAAAGAAAGAAAGAAAG	.	0.19	0	lowTumorVAF	MQ
F754	chr1	100875443	GA	G	.	slippage,PASS,PASS	.	.	Cntnap5b\x3bGm20268	intergenic	.	Mutect2,Varscan,Strelka2	Indel	3	22	11	9	9	13	2	33	61	0	28	0	33	0	61	3	TAAACAAATAATCTTCAACAGAGGAATACTGAATGGCTGAGGAGCACCT[G]AAAAAAAAAAATGTTCAGCATGCTTAATCTCCAGGGAGATGCAAATCAAA	0	0.33	0		HQ
F754	chr1	101051439	GT	G	.	PASS,PASS	.	.	Cntnap5b\x3bGm20268	intergenic	.	Varscan,Strelka2	Indel	2	20	7	7	4	13	3	27	22	0	10	0	12	0	22	3	TCTAAAAATTGTGATGAATTTTCCTGTTTATCCTGGACAGCCTCTTGGA[G]TTTTTTTTTTTTTTTCAAAATTTACCAGCTTTAAGGTTGTCTTTCTTAGG	0	0.26	0		HQ
F754	chr1	101211581	G	A	.	PASS,,PASS,PASS	.	.	Gm20268\x3bNONE	intergenic	.	Mutect2,SomaticSniper,MuSE,Strelka2	SNV	4	19	15	8	11	13	7	34	35	0	22	0	15	0	35	3	ACTGAAATACCAATGACAGATGTGTTATTGAAATGGAAATGTATACATC[A]ATATATTATTATTGTGTGACCCTAAAATTAAAGTGACCCTAAAAGCCTAC	0	0.44	0		HQ
F754	chr1	101235373	GA	G	.	slippage,PASS	.	.	Gm20268\x3bNONE	intergenic	.	Mutect2,Strelka2	Indel	2	36	9	17	3	19	6	45	38	0	17	0	21	0	38	3	ATTCATACATTATTTTTCCACAAATCCCAACCTTCAAAGGATAATAGCA[G]AAAAAAAAACAATACAAGGACAGAATCAACACCCTAGAAAAACAAGAAAG	0	0.2	0		HQ
F754	chr1	101641694	G	C	.	PASS,,PASS,PASS	.	.	Gm20268\x3bNONE	intergenic	.	Mutect2,SomaticSniper,MuSE,Strelka2	SNV	4	22	14	11	8	15	6	36	37	0	23	0	22	0	37	3	TTCATGCACTTGTGCTTGTGCTTGTGTGTGTGTCTGTGTCTGTGTGTCT[C]TGTGTGTCTGTGTGTGTGAAGATGTCCTTCTGTGTTTGAGTATATGTAGA	0	0.39	0		HQ
F754	chr1	102484598	C	G	.	PASS,PASS	.	.	Gm20268\x3bNONE	intergenic	.	MuSE,Strelka2	SNV	2	19	5	12	2	9	3	24	22	0	14	0	12	0	22	3	AAGAAGGGGTGTGTACACACACACACACACACACACACACACACACACA[G]AGAGAGAGAGAGAGAGACAGAGAGACAGAGAGAGACAGAGAGAGAAAGAG	.	0.21	0		HQ
F754	chr1	102520063	GA	G	.	slippage,PASS,PASS	.	.	Gm20268\x3bNONE	intergenic	.	Mutect2,Varscan,Strelka2	Indel	3	32	17	16	12	16	5	49	43	0	26	0	17	0	43	3	TAACTTTTCTAGTTCCAATACATCAATTAGAAAATGTATCAACAAATAT[G]AAAAAAAAGAAAATGTATCAAAGGACCACAGAGTTGAATGCAAAAGAAGG	0	0.35	0		HQ
F754	chr1	103082229	TA	T	.	slippage,PASS,PASS	.	.	Gm20268\x3bCdh20	intergenic	.	Mutect2,Varscan,Strelka2	Indel	3	22	15	12	9	10	6	37	26	0	16	0	10	0	26	3	AATCATAACCACAGAAAGGATCCCTGTGAGGGAATATTATAAAACTTTC[T]AAAAAAAAAAAAAAAACCTAACTCATTTATTAGTGCTGTTTGATGACCTT	0	0.41	0		HQ
F754	chr1	103284741	AC	A	.	slippage,PASS	.	.	NONE\x3bCdh20	intergenic	.	Mutect2,Varscan	Indel	2	19	12	11	6	8	6	31	32	0	18	0	14	0	32	3	AAGAAGGCAATAAGGTATGGCATTTGCTATTCTGTGCTGATGGTAGCTC[A]CCCCCCCCCCATCTTTCCAAAGAGGCAGGTAATTTCCAGAATCAGTACTG	0	0.39	0		HQ
F754	chr1	103311802	C	G	.	PASS,	.	.	NONE\x3bCdh20	intergenic	.	Mutect2,SomaticSniper	SNV	2	15	9	13	7	2	2	24	28	0	22	0	6	0	28	3	TATCCAAGACTTAAAAAGAGAAGTAGACACACACACACACACACACACA[G]AGAAAAAAAAAAAAAAAAAAAAAACACCAAAAGTGAGGCAACGCTGGAGA	0	0.38	0		HQ
F754	chr1	103342985	GA	G	.	slippage,PASS,PASS	.	.	NONE\x3bCdh20	intergenic	.	Mutect2,Varscan,Strelka2	Indel	3	15	13	7	8	8	5	28	26	0	13	0	13	0	26	3	ATTCCTTTCTAATATAACTATATAGTATGCATCGGTGAAAATCCAAACA[G]AAAAAAAAAAATAAAAAGAATTTCTGCATGACACAGGTCTGGCCTTGATA	0	0.46	0		HQ
F754	chr1	103390751	CT	C	.	slippage,PASS,PASS	.	.	NONE\x3bCdh20	intergenic	.	Mutect2,Varscan,Strelka2	Indel	3	26	8	10	4	16	4	34	45	0	19	0	26	0	45	3	AAATTATGATTAGGTTAGTCACAACAATACCCTACAATCCTCATCATTT[C]TTTTTTTTTCCTTTTTTTATTACATATTTTCTTTATTTACATTTCAAATT	0	0.24	0		HQ
F754	chr1	103490511	AT	A	.	slippage,PASS,PASS	.	.	NONE\x3bCdh20	intergenic	.	Mutect2,Varscan,Strelka2	Indel	3	28	7	16	1	12	6	35	26	0	16	0	10	0	26	3	ATGCTTGCATCTGTAATTCCTGATCACTTTCCTGGATTTTGCATTTGTG[A]TTTTTTTTTTAATTTTTCTATCACCATTTTTAGGTCTTAGACACTTTTGT	0	0.2	0		HQ
F754	chr1	103556887	C	T	.	PASS,,PASS,PASS	.	.	NONE\x3bCdh20	intergenic	.	Mutect2,SomaticSniper,MuSE,Strelka2	SNV	4	18	9	9	4	10	5	27	27	0	11	0	18	0	27	3	TTATTAGTATCAATATTTACAATAATTACAAAGTAGGTAAAACTGTACT[T]GGTAACCACTAAAAATTAAGTGGGAAAAACCTGTACTGTCCATTCTACAT	0	0.33	0		HQ
F754	chr1	103608950	T	C	.	PASS,	.	.	NONE\x3bCdh20	intergenic	.	Mutect2,SomaticSniper	SNV	2	8	3	5	2	5	2	11	10	0	7	0	4	0	10	3	TATTCCTATGAAAGAAAAATCTGAAGAAAAAGAGAATAGTCCAAAGTGG[C]ATTTAAATATATTTTTGGATTGGAGCCACAAAAGGAGACCACCAACCAGT	0	0.27	0		HQ
F754	chr1	103684405	A	AT	.	slippage,PASS	.	.	NONE\x3bCdh20	intergenic	.	Mutect2,Varscan	Indel	2	21	12	10	7	11	5	33	24	1	11	0	13	1	25	3	ATTTTTTTCTTCTGTAGATTTTCTGATTTGATTATTATGTTCTGGAAGG[AT]TTTTTTTTTATTGGTCCAGTCTAACTGCTGTTCTATGAGCTTCTTGTATG	0	0.36	0.04		HQ
F754	chr1	103773227	TA	T	.	PASS,PASS	.	.	NONE\x3bCdh20	intergenic	.	Varscan,Strelka2	Indel	2	16	6	7	3	9	3	22	54	2	27	1	27	1	56	3	AAATGTCCATGCAAGCATGAAGACCTGAATTCAGAACACAGAATCCTTG[T]AAAAAAAAAAATGAAGTGTGGTCATATGTAGTTGTAATCTCAGGTCTGCA	0	0.27	0.04		HQ
F754	chr1	103781871	T	C	.	PASS,,PASS,PASS	.	.	NONE\x3bCdh20	intergenic	.	Mutect2,SomaticSniper,MuSE,Strelka2	SNV	4	22	6	12	6	13	1	28	18	0	8	0	13	0	18	3	GCAACCTACAATGGTGAACTGCTTATGTGAGATGTTTCTGCATTAGTGG[C]ACAAATGTGTAAGTAACCAACCACTCTGTAATTGGATTTAAGGATCACTT	0	0.21	0		HQ
F754	chr1	104231589	A	C	.	PASS,,PASS,PASS	.	.	NONE\x3bCdh20	intergenic	.	Mutect2,SomaticSniper,MuSE,Strelka2	SNV	4	19	14	12	8	10	8	33	48	0	27	0	27	0	48	3	CCATTTTTCCTCATGGCAGTCAAGATGAAAAGAGCAGTCATTGGTTTTA[C]GACATCCATTGTCATGGCAGAAAGTAGATGAATAAAACCATACCCCACCT	0	0.42	0		HQ
F754	chr1	106584178	G	T	.	,PASS	.	.	Bcl2	intronic	.	SomaticSniper,Strelka2	SNV	2	21	7	11	4	13	3	28	47	0	26	0	27	0	47	3	GTTGTGCCTGGAGAAGCACAGGATGGGATGCAGGAGGGAAGCAGGGGCG[T]GTGTGTGTGTGTGTGTGTGTGTGTGTGTGTGTGTGTGTGTGTGTGTGTGA	0	0.25	0		HQ
F754	chr1	107380332	C	T	.	PASS,,PASS,PASS	.	.	Serpinb11	UTR3	.	Mutect2,SomaticSniper,MuSE,Strelka2	SNV	4	18	9	9	5	9	4	27	33	0	16	0	21	0	33	3	TTTTCTATGAGTGAGATTGTGAATGAGTGATCTAGGGTTTCTACTTTGG[T]TGGATTTCTAAATATAAATTTATTGCATGCCTATGGGTTTCAGCTCAAAC	0	0.33	0		HQ
F754	chr1	108013920	CA	C	.	PASS,PASS	.	.	D830032E09Rik\x3bCdh7	intergenic	.	Varscan,Strelka2	Indel	2	23	17	13	8	10	9	40	18	0	5	0	13	0	18	3	TATTTGGAAAGGGGTTAATCTCTAAAATATGTAATAAATTATTTAGTAG[C]AAAAAAAAAAAAAACCTAAAACTTTATCTTGAATTGATTAAAGTCAGGCA	0	0.42	0		HQ
F754	chr1	109104582	A	G	.	PASS,PASS	.	.	D830032E09Rik\x3bCdh7	intergenic	.	Mutect2,Strelka2	SNV	2	28	5	13	1	19	5	33	13	0	9	0	6	0	13	3	TATATTTGATAAGTGTGATTACTCTATTCAAGAAGTATTTTCTGTTATT[G]ACTTTCCCTGAGAGTCAGAATACAATCCTAGAAAGGCCCCACTTCTTGTC	0	0.15	0	lowTumorVAF	MQ
F754	chr1	109177052	G	T	.	PASS,,PASS,PASS	.	.	D830032E09Rik\x3bCdh7	intergenic	.	Mutect2,SomaticSniper,MuSE,Strelka2	SNV	4	15	8	10	5	9	4	23	13	0	7	0	8	0	13	3	TGTTCCAAACCTTACCTCTTTGGATGAAAACCCTTACTTTTTAAATATA[T]AAGTATGAAGCTCCAGGGGCAAAATAAAAGGAATAACTCAAAACCTGAAA	0	0.35	0		HQ
F754	chr1	109466196	CA	C	.	PASS,PASS	.	.	D830032E09Rik\x3bCdh7	intergenic	.	Varscan,Strelka2	Indel	2	18	10	11	2	7	8	28	43	0	27	0	16	0	43	3	AAAAAAAAAAAACAAAAAAACAAAAAAACAAAAACAAAACAAAACAAAA[C]AAAAAAAAAAAACAAAAAAAAAACAAAAAGAAACAAAAAAACAAAAAAAC	.	0.36	0		HQ
F754	chr1	109688601	GT	G	.	PASS,PASS	.	.	D830032E09Rik\x3bCdh7	intergenic	.	Varscan,Strelka2	Indel	2	27	14	13	8	14	6	41	13	0	4	0	9	0	13	3	GTTGTTGTACTTTGTCAAAGGTTTTATCAGCATCTAATGAGATGACTGT[G]TTTTTTTTTTTTCTTTGACTTTGTTTATATAATAGATTACATTGATAAAA	0	0.34	0		HQ
F754	chr1	109711485	AT	A	.	slippage,PASS,PASS	.	.	D830032E09Rik\x3bCdh7	intergenic	.	Mutect2,Varscan,Strelka2	Indel	3	16	15	8	7	8	8	31	30	0	15	0	15	0	30	3	AACTAATTGATCTCTGATGCAAAATACACTAAAAAAGTTCTGTTAAAAC[A]TTTTTTTTTAATTTAGGTACTTTCTTCATTTACATTTCAAATGCTATCCC	0	0.48	0		HQ
F754	chr1	109884949	GT	G	.	PASS,PASS	.	.	D830032E09Rik\x3bCdh7	intergenic	.	Varscan,Strelka2	Indel	2	23	14	12	5	11	9	37	21	0	11	0	10	0	21	3	ATGTCAAATGCTTTCTCATCATCTATAGAGATGTTCATTGTTTTGTTTT[G]TTTTTTTTTTTTTTAGTTTGATTATCTAGTGAATTATGTTGATGAGATTT	0	0.38	0		HQ
F754	chr1	110388945	G	GT	.	slippage,PASS,PASS	.	.	Cdh7\x3bCdh19	intergenic	.	Mutect2,Varscan,Strelka2	Indel	3	23	8	11	4	12	4	31	23	0	9	0	14	0	23	3	GAGAGAGAGAGAGAGAGACTAAATAAATAAACAAATAAATAAATTTACT[GT]TTTTTTTTTAAATCTTAGTATGCTCTAATTAAAAACATCGAGTTCTTTTC	0	0.26	0		HQ
F754	chr1	110508014	T	C	.	PASS,PASS,PASS	.	.	Cdh7\x3bCdh19	intergenic	.	Mutect2,MuSE,Strelka2	SNV	3	15	12	6	2	12	11	27	16	0	5	0	13	0	16	3	CTACCCTCCCTAAAGCAATCTACAGATTTAATGTAATCCCCATCAAAAT[C]CCAATGCAATTCTTCACAGAGTTAGAAAGGACAATTGGCAAATTCATCTG	0	0.44	0		HQ
F754	chr1	110655796	A	G	.	PASS,PASS,PASS	.	.	Cdh7\x3bCdh19	intergenic	.	Mutect2,MuSE,Strelka2	SNV	3	27	6	18	4	17	2	33	23	0	11	0	15	0	23	3	ATAACATTATGTTATATTTAGAGAAAATATATTGAGTCATCACAGGAGC[G]TGAGGTAAAATAAAACCTCCCAAGGTCGATGAGAGACAAGTATACATTTT	0	0.18	0	lowTumorVAF	MQ
F754	chr1	111474000	C	A	.	PASS,,PASS,PASS	.	.	Cdh19\x3bDsel	intergenic	.	Mutect2,SomaticSniper,MuSE,Strelka2	SNV	4	16	15	6	10	11	6	31	33	0	12	0	23	0	33	3	GCACTCCTTTATATTTCATATACTATGAACACTAATTCTAATTGTATAA[A]ACTTTTTTATTATTTTCATTATAGTAAGAAAGTTATTTGCAATTTTTTGC	0	0.48	0		HQ
F754	chr1	111518781	C	CA	.	PASS,PASS,PASS	.	.	Cdh19\x3bDsel	intergenic	.	Mutect2,Varscan,Strelka2	Indel	3	28	14	9	7	19	7	42	70	0	33	0	37	0	70	3	AGCTGAGGGACTTTAAACCAACCCACAAAAAACAACAAAAAAAAAAAAC[CA]AAAAAACAAAAACAAAAACAAAAAGAAAACCAAAAAACCAAAAAAACAAA	0	0.33	0		HQ
F754	chr1	112087448	C	CAAAT	.	PASS,PASS	.	.	Dsel\x3bGm32810	intergenic	.	Varscan,Strelka2	Indel	2	15	19	8	11	7	8	34	14	1	6	1	8	0	15	3	TTGAGCATATTAGAGAGAAGTCAATTAAGCCTGAATTTCATCCCATCTA[CAAAT]AAACAAATTTCATGAAATTTTCTTGTTTAAACCAATTCTCAACACTCAAA	0	0.56	0.07		HQ
F754	chr1	112852844	C	T	.	,PASS	.	.	Gm32810\x3bNONE	intergenic	.	SomaticSniper,Strelka2	SNV	2	18	6	15	3	3	3	24	34	1	27	0	11	1	35	3	ACATTTTCTAAAGATTTATTTTTATCTTCCCTCTCTTTGTGTGTGTGTG[T]GTGTGTGTGTGTGTGTGTGTGTGTGTGTGTGTGTGTGTGTGTGACATGTG	0	0.25	0.03		HQ
F754	chr1	112860371	T	A	.	PASS,,PASS,PASS	.	.	Gm32810\x3bNONE	intergenic	.	Mutect2,SomaticSniper,MuSE,Strelka2	SNV	4	22	7	13	7	10	1	29	53	0	31	0	26	0	53	3	TCCTGTGGGTCTGTAACCCTGTGTCAGCACTCTTGGGAGACCATCTTTC[A]CCTGGTGGAACTTGTGAGCAGAGGGCTCTTGAACAGCCCAAGCTCTGGGT	0	0.24	0		HQ
F754	chr1	113169362	TA	T	.	PASS,PASS,PASS	.	.	Gm32810\x3bNONE	intergenic	.	Mutect2,Varscan,Strelka2	Indel	3	24	15	9	6	15	9	39	41	0	17	0	24	0	41	3	GGGGGACTTTTGGTATAGCATTGGAAATATAAATGAGCTAAATACCTAA[T]AAAAAATGGAAAAAAAATGTTAAAAAAAAACAATGCTAGATCTACAGAGA	0	0.38	0		HQ
F754	chr1	113834120	G	T	.	PASS,,PASS,PASS	.	.	Gm32810\x3bCntnap5a	intergenic	.	Mutect2,SomaticSniper,MuSE,Strelka2	SNV	4	26	9	12	3	17	7	35	44	0	20	0	28	0	44	3	TCCAATACCTTGTCCATGTGTGTGGCCTCTATTTCTGACCAGCAGAAAA[T]AGCGACAATGACACTACGTTCTTCTCAAAGCAGTTTATTCAGGAACCTTT	0	0.26	0		HQ
F754	chr1	113885771	T	G	.	PASS,,PASS,PASS	.	.	Gm32810\x3bCntnap5a	intergenic	.	Mutect2,SomaticSniper,MuSE,Strelka2	SNV	4	25	7	13	3	15	5	32	40	0	21	0	23	0	40	3	AAAAAACAAGGTGTTTAAGAAAATACATCTGTATTCATCATTATCATCA[G]CATCACCATCACCATCATCGTGAAAAAGCAGTTGTTATTATTCAGCAGGA	0	0.22	0		HQ
F754	chr1	114615258	C	T	.	PASS,,PASS,PASS	.	.	NONE\x3bCntnap5a	intergenic	.	Mutect2,SomaticSniper,MuSE,Strelka2	SNV	4	22	5	11	5	14	1	27	46	0	30	0	26	0	46	3	GGCCCAATTCCCCGCCAAATAATCTTGGAGTCCAGTAGCAGGGTGATCA[T]GTGATGGCTTCTGAACAGCAAAGCAGCATGTTCCAGCAGTAGGCATGGCA	0	0.19	0	lowTumorVAF	MQ
F754	chr1	114949912	T	C	.	PASS,PASS,PASS	.	.	NONE\x3bCntnap5a	intergenic	.	Mutect2,MuSE,Strelka2	SNV	3	26	4	17	2	12	2	30	16	0	10	0	6	0	16	3	ATGTTTATTAGTCAGGTTCTCTCACTGGAATTACAAGTCTTACCCACTG[C]ACCTGTATGTTTTATATGGATTATGGTTAAATGCAGGAATTTGTGCTTGT	0	0.13	0	lowTumorVAF	MQ
F754	chr1	115215797	T	TTTTG	.	slippage,PASS,PASS	.	.	NONE\x3bCntnap5a	intergenic	.	Mutect2,Varscan,Strelka2	Indel	3	30	7	14	4	16	3	37	53	0	29	0	24	0	53	3	AGGAAGCTTCAGCCCTCCTGGCTTCTTTTTGTTTCTTCCTCTAGTAAGT[TTTTG]TTTGTTTGTTTGTTTGTTTGTTTGTTGTTTTGTTTTGTTTTGTTGTTGTT	0	0.19	0	lowTumorVAF	MQ
F754	chr1	115439431	G	GA	.	slippage,PASS	.	.	NONE\x3bCntnap5a	intergenic	.	Mutect2,Varscan	Indel	2	35	10	19	7	16	3	45	54	0	26	0	28	0	54	3	TTGGTATAGCATTGGAAATGTAAATGAGCTAAATACCTAATAAAAAATG[GA]AAAAAAAAATAAATAAGGCTGCTTTCAACATAGTGGAGCATGTGTCCTTA	0	0.22	0		HQ
F754	chr1	116073786	A	G	.	PASS,PASS	.	.	Cntnap5a	intronic	.	Mutect2,Strelka2	SNV	2	32	4	20	4	21	2	36	32	0	21	0	15	0	32	3	AATGGGAATAGGAGAGCTGAACTTGGGTCCTCATACTTTTGGAGCAAGG[G]CTGTACTGGGCCCATCATCTACCCAGGCCAATGACAAATGTTTCTATGGA	0	0.11	0	lowTumorVAF	MQ
F754	chr1	116841712	C	T	.	PASS,,PASS,PASS	.	.	Cntnap5a\x3bB020011L13Rik	intergenic	.	Mutect2,SomaticSniper,MuSE,Strelka2	SNV	4	22	8	15	3	13	6	30	47	0	28	0	28	0	47	3	GTGTCCTCCTGTATTTCTTTAAGGAAGTTATTAAAGACCTTCTTGATGT[T]TTCTACCATCATCATGAGATATGCCTTTAAATCCAGGTCTAGGGTTTTGG	0	0.27	0		HQ
F754	chr1	117217342	CA	C	.	slippage,PASS,PASS	.	.	Cntnap5a\x3bB020011L13Rik	intergenic	.	Mutect2,Varscan,Strelka2	Indel	3	22	9	11	4	11	5	31	40	0	17	0	23	0	40	3	ACCAAAAACCAAAAACCAAAAACCAAAAAACAAAACAAAAACAAACAAA[C]AAAAAAAAAAACCACAAAGCAAAGAATGGATCAATCCACATTCTTCTAGA	0	0.29	0		HQ
F754	chr10	3389831	G	A	.	PASS,,PASS,PASS	.	.	Ppp1r14c	intronic	.	Mutect2,SomaticSniper,MuSE,Strelka2	SNV	4	24	10	9	4	15	8	34	34	0	19	0	16	0	34	3	AAGAGAAAATGCCACACAAACCAAGGACCTGCAGGGAGTGAGGATGCAG[A]ATCAGTTATGATAAACAAACAAACAAACAAAACAAAATGCCCCAAACTGA	0	0.29	0		HQ
F754	chr10	3467574	C	A	.	PASS,,PASS,PASS	.	.	Ppp1r14c\x3bIyd	intergenic	.	Mutect2,SomaticSniper,MuSE,Strelka2	SNV	4	30	9	17	7	19	5	39	45	0	30	0	22	0	45	3	GGATACACCTTCTCTCCATGATGCTGTTCTAGGAATGAATACCATCTGC[A]CAAAAGAAAGCCTGGCCAGCCTCCCCATCTTCCAAGTCTTGAAAGTATAT	0	0.23	0		HQ
F754	chr10	3653376	A	T	.	PASS,,PASS,PASS	.	.	Iyd\x3bPlekhg1	intergenic	.	Mutect2,SomaticSniper,MuSE,Strelka2	SNV	4	26	6	14	3	16	4	32	49	0	23	0	34	0	49	3	GGCCCGAGGAGAGCACCAGCATCTTCAGCTACTGTGCTCTCTTTGCACA[T]TTTTTTCTTAAAAACATGCTCTATAAACTAAAGCCAGAGCTTGAAGCTTG	0	0.19	0	lowTumorVAF	MQ
F754	chr10	3835179	GT	G	.	slippage,PASS,PASS	.	.	Plekhg1	intronic	.	Mutect2,Varscan,Strelka2	Indel	3	29	7	18	2	11	5	36	39	0	15	0	24	0	39	3	GGAGATAGACACAAGCTTACTGGCTTACAAGTAACAGCTCTACAGTCTG[G]TTTTTTTTTTTTTTTTCTTAGCTTATATAAATTTTGGATAGCTTACTCAA	0	0.19	0	lowTumorVAF	MQ
F754	chr10	4354206	G	A	.	PASS,,PASS,PASS	p.V444M	NM_031185	Akap12	exonic	nonsynonymous_SNV	Mutect2,SomaticSniper,MuSE,Strelka2	SNV	4	20	7	13	3	8	4	27	67	0	35	0	42	0	67	1	CCCTGAGAAACTGGCTGAGACCCAGGAGGTCCCCCAGGAAGCTGAGCCT[A]TGGAGGAGCTGATGAAGACCAAAGAAGTATGCGTCTCTGGGGGTGACCAT	0	0.26	0		HQ
F754	chr10	4477841	T	G	.	PASS,PASS,PASS	.	.	Armt1\x3bCcdc170	intergenic	.	Mutect2,MuSE,Strelka2	SNV	3	25	4	17	2	13	3	29	51	0	31	0	27	0	51	3	TGCCTCCACAGAGCTGGGATTACAATTGAGTACCATACACCCATCTTTG[G]TTTTTTGTGCGATCTGGGGGACGAAATTCAAGTCCCCAAAGCTTGGAAAG	0	0.14	0	lowTumorVAF	MQ
F754	chr10	5681304	GA	G	.	slippage,PASS	.	.	Vip\x3bFbxo5	intergenic	.	Mutect2,Varscan	Indel	2	19	11	7	5	12	6	30	48	1	29	1	19	0	49	3	TCCAGGACAGCCAGGGCTATACAGAGAAACCCTGTCTCAAAAAAAAAAA[G]AAAAAAAAAAAAAATTGGGAGTAATGTCCTTGCCTAGGGGGTCAATATGC	0	0.37	0.02		HQ
F754	chr10	6380468	A	G	.	PASS,PASS	.	.	Rgs17\x3bOprm1	intergenic	.	MuSE,Strelka2	SNV	2	25	4	13	2	14	3	29	29	0	17	0	15	0	29	3	CTAATTCTCAATGGATTTCCCATTTCTGTTTGTAACTTTGTGAGTTCTG[G]GTCTCTAGAAGAAGTGTCTATTCAGTTCTGCTTCCGCCTTGTAGGCATAT	0	0.14	0	lowTumorVAF	MQ
F754	chr10	7040498	C	CA	.	PASS,PASS	.	.	Oprm1\x3bCnksr3	intergenic	.	Varscan,Strelka2	Indel	2	29	12	14	6	15	6	41	53	0	29	0	24	0	53	3	TATTTGACAGGATTTAACATCACCTCTGTCTCCTTCTCATCTAATGACT[CA]AAAAAAAAATGTGCCAACTAAACATTCTTTGAATTTATTTGTGCAAAAGC	0	0.29	0		HQ
F754	chr10	7386456	GATAATA	G	.	PASS,PASS	.	.	Cnksr3\x3bUlbp1	intergenic	.	Mutect2,Strelka2	Indel	2	32	6	14	3	18	3	38	37	0	14	0	23	0	37	3	TCCAGGACAGCCAGGGCTACACCGAGAAACTCTGTCTCGAGAAAATGAT[G]ATAATAATAATAATAATAATAATAATAATAATAATACCTGCAACTGTTAT	0	0.16	0	lowTumorVAF	MQ
F754	chr10	8828082	G	A	.	PASS,PASS,PASS	.	.	Sash1	intronic	.	Mutect2,MuSE,Strelka2	SNV	3	36	6	20	4	21	3	42	53	0	33	0	31	0	53	3	GCCACTGTGCTTGGTAGAGCCTTACAGAGATGCCTTCAGTTCTTGCAAC[A]GTTAATACCGATTGTCAACTTGACAGGACTTAGAACCCGTGGAGACGGGT	0	0.14	0	lowTumorVAF	MQ
F754	chr10	9195292	G	T	.	PASS,,PASS,PASS	.	.	Sash1\x3bSamd5	intergenic	.	Mutect2,SomaticSniper,MuSE,Strelka2	SNV	4	9	5	2	4	7	2	14	19	0	9	0	10	0	19	3	GAAGGAGGAGGAGGAGAATGCATAATAATAATAATAATAATAATAATAA[T]AAGAAGAAGAAGAAGAAGAAGAAGAAAGAAGAAGAAGAAGGAAAGAAAGA	.	0.36	0		HQ
F754	chr10	9205009	TA	T	.	slippage,PASS,PASS	.	.	Sash1\x3bSamd5	intergenic	.	Mutect2,Varscan,Strelka2	Indel	3	23	12	9	6	14	6	35	48	0	22	0	26	0	48	3	ACACACACACACACACACACACACACACACACTTAAAATAGTGCATATT[T]AAAAAAAAATTCTCTGGATGCTATAATTAGCTGACTTTTTAACACCTGGA	0	0.34	0		HQ
F754	chr10	9304866	TA	T	.	slippage,PASS	.	.	Sash1\x3bSamd5	intergenic	.	Mutect2,Strelka2	Indel	2	27	8	12	7	15	1	35	41	0	17	0	24	0	41	3	GCATTGAAAATGTAAATGAAGAAAATACCTAATAAAAATAAAATTAAAT[T]AAAAAAAAAGAAAATCATCTAAGATCTGGGGTCTAGGGCTTATTTTACAT	0	0.23	0		HQ
F754	chr10	9594602	T	A	.	,PASS,PASS	.	.	Sash1\x3bSamd5	intergenic	.	SomaticSniper,MuSE,Strelka2	SNV	3	17	5	8	1	9	4	22	30	0	16	0	16	0	30	3	CTCTCTCTCTCTCTCTCTCTCTCTTTCTCTCTCTCTCTCTCTCTCTCTC[A]CACACACACACACACACACACACACACACACACACGAGTGTTGTGAAGAA	0	0.23	0		HQ
F754	chr10	9750306	AAAC	A	.	PASS,PASS	.	.	Gm6150\x3bStxbp5	intergenic	.	Varscan,Strelka2	Indel	2	26	13	14	8	12	5	39	51	2	28	1	23	1	53	3	CTATGGATAAGAGTTCAGGCTACATTCTCCACTCTCCTCCAAACAGCAA[A]AACAACAACAACAACAACAACAACAACAACAACAACAACAACAACCAAAC	0	0.33	0.04		HQ
F754	chr10	10338449	CA	C	.	slippage,PASS	.	.	Adgb	intronic	.	Mutect2,Strelka2	Indel	2	44	20	30	8	14	12	64	83	2	54	1	29	1	85	3	CACAGAGACAAAAGATTCGCCATCTTTTATAAAAAAAAAAAAAAACAAA[C]AAAAAAAAAAAAAACAAGTTTGCAAGATCCCTGCATCAGACACTGAAATA	0	0.31	0.02	high_coverage	HQ
F754	chr10	11326500	T	G	.	PASS,,PASS,PASS	.	.	Fbxo30\x3bEpm2a	intergenic	.	Mutect2,SomaticSniper,MuSE,Strelka2	SNV	4	21	20	13	13	10	7	41	39	0	27	0	16	0	39	3	ATACTTCGTTCTTTGTTTTCCTATTTACTTCTTTATAGAACTAGCATAC[G]TATCTCCTTATTTATTGTCTACATTACGAATTTTGAAATAGGAAGCATAT	0	0.49	0		HQ
F754	chr10	11383611	GT	G	.	slippage,PASS,PASS	.	.	Epm2a	intronic	.	Mutect2,Varscan,Strelka2	Indel	3	31	11	11	6	20	5	42	41	1	19	1	22	0	42	3	CTTTAAAAACTTTCTGTTGGCACTTTTCAGAAATTACTAGTCTTAGTAT[G]TTTTTTTTTTTGATTTGCCCTGGTTAGGCCTCACTTAGCTTCTCGAATCT	0	0.26	0.02		HQ
F754	chr10	11424610	TG	T	.	slippage,PASS,PASS	.	.	Epm2a	intronic	.	Mutect2,Varscan,Strelka2	Indel	3	19	8	10	5	9	3	27	46	0	24	0	22	0	46	3	CATCTTTTGGTCCCAGTTGCCAAATCCATACCCCTTTTTGCTGCCTTTC[T]GGGGGGGGGGAGCTTGCTGGGCTAGCTCTAGGCCAATTCCCTTAATTCTT	0	0.3	0		HQ
F754	chr10	11631962	CA	C	.	slippage,PASS,PASS	.	.	Timm8a1\x3bUtrn	intergenic	.	Mutect2,Varscan,Strelka2	Indel	3	24	17	14	8	10	9	41	21	0	11	0	10	0	21	3	AATTCTTTATAGAGTTAGAAAGAGCAATTCTTGGATTCATTTGGAATAA[C]AAAAAAAAAAAAAAAACCCAGGATAGCATAGCAAAAACTATCCTTAATAA	0	0.41	0		HQ
F754	chr10	12060684	AT	A	.	slippage,PASS,PASS	.	.	Timm8a1\x3bUtrn	intergenic	.	Mutect2,Varscan,Strelka2	Indel	3	35	13	18	6	17	7	48	33	0	19	0	14	0	33	3	AGGTTTCATCTGGAGTCTGTGCTCCACATTCTCTTGTGATGTTCATGTG[A]TTTTTTTTTTCAGGAAAACAAAGAGGAAATTTCATGTCAAACATGGCATG	0	0.27	0		HQ
F754	chr10	12827834	G	GT	.	slippage,PASS,PASS	.	.	Utrn	intronic	.	Mutect2,Varscan,Strelka2	Indel	3	36	15	19	11	17	4	51	79	2	36	0	43	2	81	3	CTGTATATTATGATATTAGGGGTTTTTTTTTTTGTTTTTTTTTTTGTTT[GT]TTTTTTTTTTCCGACTACTGGGCACATTCAAGAGTCCAGACACCATGGTG	0	0.29	0.02		HQ
F754	chr10	12960753	A	T	.	,PASS	.	.	Stx11	intronic	.	SomaticSniper,Strelka2	SNV	2	19	8	10	6	14	3	27	39	1	24	1	18	0	40	3	TTGTTTCTGTCTCTTTCTCTCTTTCTCTCTCTCTCTCTCTCTCTCTCTC[T]CACACACACACACACACACACGGTTGTAGATGGATGGGCAAAAGATTGAG	0	0.3	0.02		HQ
F754	chr10	13168053	CA	C	.	slippage,PASS	.	.	Zc2hc1b	intronic	.	Mutect2,Varscan	Indel	2	22	11	11	5	11	6	33	43	1	21	0	22	1	44	3	GTTGTTTTTGAATAACTAGGTTTTGAATTTATAGCAAGACAAAAACCAC[C]AAAAAAAAAAAAATCAGAGTAGTAATGAGACCATAGAACTTCAGAGAAAG	0	0.33	0.02		HQ
F754	chr10	13431059	A	G	.	PASS,,PASS,PASS	.	.	Phactr2	intronic	.	Mutect2,SomaticSniper,MuSE,Strelka2	SNV	4	15	13	9	9	10	6	28	42	0	13	0	33	0	42	3	GAGGGGTCTCTCTCTCTCTCTGTGTGTGTGTGTGTGTGTGTGTGTGTGT[G]TATACACAGTATGAGGCCAGCTGCTCGAACAGAAATAAACATTTGGAATA	0	0.46	0		HQ
F754	chr10	14744069	AT	A	.	slippage,PASS	.	.	1700016L04Rik	ncRNA_intronic	.	Mutect2,Varscan	Indel	2	22	15	12	9	10	6	37	53	2	28	1	25	1	55	3	AGTAATGACACTGCTTTACAGGCAGAGCAATGGGCAAGTATGGTAGTCT[A]TTTTTTTTTTTTTTTTGCCTTGCTGGCAACCTTGCTTTTCAAGAGAGCTG	0	0.41	0.04		HQ
F754	chr10	15087509	A	T	.	PASS,PASS	.	.	Nmbr\x3bC330004P14Rik	intergenic	.	MuSE,Strelka2	SNV	2	6	8	3	6	4	2	14	17	0	10	0	7	0	17	3	CTAGTGTGTTTCTTCCTAAGATGTATTTCACACACACACACACACACAC[T]CTCTCTCTCTCTCTCTCTCTCTCTCTCTCTCTCTCTGTATATATATATAT	0	0.57	0		HQ
F754	chr10	18616113	GT	G	.	slippage,PASS	.	.	Arfgef3	intronic	.	Mutect2,Varscan	Indel	2	25	12	12	5	13	7	37	29	1	12	1	17	0	30	3	CCTTTACCACATTCTTTTACATTAAACACTTGGTCATTTTAACATCTCT[G]TTTTTTTTTTTTTAACTTCTCCTTATGTGTTACTTTCTTCAGTTTGCTAA	0	0.32	0.03		HQ
F754	chr10	19378775	A	T	.	PASS,PASS,PASS	.	.	Olig3\x3bGm33104	intergenic	.	Mutect2,MuSE,Strelka2	SNV	3	29	5	14	2	20	4	34	22	0	13	0	12	0	22	3	CATTCTTCTGTTCAGAAGAAATATTGGCTGAGAAATAGATATAATTTTT[T]AAAAGTCCACCAGGTGGTGGCATTGGCAGAAGACTTAAAGGAAAAGAAAG	0	0.15	0	lowTumorVAF	MQ
F754	chr10	22988169	T	TA	.	slippage,PASS,PASS	.	.	Tcf21\x3bEya4	intergenic	.	Mutect2,Varscan,Strelka2	Indel	3	14	10	8	6	6	4	24	44	1	21	0	23	1	45	3	TTGGATAACCCCTTAAAAACATCAATAAGGAGGCCTTTCTTAGTGGCTT[TA]AAAAAAAAAGAGAAATCAATGCTAAAGTAGATTAGATATGAGACGAGAGC	0	0.42	0.02		HQ
F754	chr10	23360307	T	C	.	PASS,PASS,PASS	.	.	Eya4\x3bRps12	intergenic	.	Mutect2,MuSE,Strelka2	SNV	3	24	5	17	4	9	1	29	47	0	25	0	25	0	47	3	GACAAAGCACCATGATCAAGGTAACATAAAAAAAATACTAATTTGGGGG[C]CATGATTCCAGAGGGTTAGAGACATGACTGCCATGGTGGGGAGCATGAGA	0	0.17	0	lowTumorVAF	MQ
F754	chr10	23426801	T	C	.	PASS,PASS	.	.	Eya4\x3bRps12	intergenic	.	Mutect2,Strelka2	SNV	2	41	5	18	3	27	2	46	44	0	30	0	16	0	44	3	CCTCTGTATTATGCATCCCCTGCAGTGCTGCTTTGTTTACTGTAGCATA[C]GACAAATCCACATTCATTTATTTTTAATTTTAATTTTTGTGCTTTATATA	0	0.11	0	lowTumorVAF	MQ
F754	chr10	23733715	G	GCA	.	slippage,PASS,PASS	.	.	Eya4\x3bRps12	intergenic	.	Mutect2,Varscan,Strelka2	Indel	3	29	13	17	11	12	2	42	32	0	20	0	12	0	32	3	AGGTTTTGGGTTGTTTTTTCCAGAAACTCATTCTGGTGTTTGCCCTTAT[GCA]CACACACACACACACACACACACACACACACACACACTCATTCAGCAAGC	0	0.31	0		HQ
F754	chr10	24614631	A	G	.	PASS,,PASS,PASS	.	.	Ccn2\x3bEnpp1	intergenic	.	Mutect2,SomaticSniper,MuSE,Strelka2	SNV	4	26	8	15	7	13	2	34	51	0	27	0	31	0	51	3	TTAACAGAATACTGGCTCCCAGGCAGCTAGGACAAGGGTATTAAAGCCC[G]CACCCACAAGGCCACACCTATTCTAACAAGGCCACATCTCCCAACAGACC	0	0.24	0		HQ
F754	chr10	24787902	TA	T	.	slippage,PASS,PASS	.	.	Enpp3	intronic	.	Mutect2,Varscan,Strelka2	Indel	3	21	8	12	3	9	5	29	48	0	20	0	28	0	48	3	TGCCATGAGTACCGTTGTTTGGTGCTGGTTCAATGTGCAGAAGATCTGT[T]AAAAAAAAAAAATTCCATATAGCTTGGAAATGGAAGGCATCAATGAATGC	0	0.28	0		HQ
F754	chr10	25332449	GAC	G	.	slippage,PASS	.	.	Akap7\x3bEpb41l2	intergenic	.	Mutect2,Strelka2	Indel	2	45	6	21	2	24	4	51	43	0	25	0	18	0	43	3	GTACCAACACAACAGCAACTGTAGGAAAGTCTACAGGTGGCCTTGTGTA[G]ACACACACACACACACACACACAACACTAGATAAAATTACTTTCAGGGGT	0	0.12	0	lowTumorVAF	MQ
F754	chr10	26173246	ATG	A	.	slippage,PASS,PASS	.	.	Gm9767\x3bSamd3	intergenic	.	Mutect2,Varscan,Strelka2	Indel	3	42	10	19	6	23	4	52	50	2	23	1	27	1	52	3	TGTGTGATTACATTAGTATGTGTGTGTGTTTATGTGTGATTACATTAGT[A]TGTGTGTGTGTGTGTGTGTGTGTTTATGTGTGATTACATTAGTATGTGTA	0	0.19	0.04	lowTumorVAF	MQ
F754	chr10	26681509	GT	G	.	slippage,PASS	.	.	Gm8709\x3bArhgap18	intergenic	.	Mutect2,Varscan	Indel	2	18	14	7	4	11	10	32	31	1	17	0	14	1	32	3	AATGCAATGCATGCTTGTGAAGAAATGTCACAAAGGTCATTTTTAAATA[G]TTTTTTTTTTTTAAAAATAAGGGACCCCCATGCATTTATGAATGATGCAT	0	0.44	0.03		HQ
F754	chr10	26829956	G	GA	.	slippage,PASS	.	.	Arhgap18	intronic	.	Mutect2,Varscan	Indel	2	18	7	7	5	11	2	25	40	1	18	1	22	0	41	3	CTGTGTAAGACAAGTTTGCATGTGCAAGTATGTTTAAGGGCTTGAGTGG[GA]AAAAAAAAAAAAAGGAGTACATGACTGCTTCTAGGTATGGTGCAGGAGAG	0	0.28	0.02		HQ
F754	chr10	27439973	C	T	.	PASS,,PASS,PASS	.	.	Lama2	intronic	.	Mutect2,SomaticSniper,MuSE,Strelka2	SNV	4	19	8	10	4	13	5	27	41	0	26	0	18	0	41	3	AACTCTCCACTTCTCTTCTAGGTGATAGTAGAGAATATGTGAGAAGCAT[T]CCCAGACCCATGATCTCTGAGCTTGCAATGTCACTTCACTGTCTCCCGAA	0	0.3	0		HQ
F754	chr10	28064170	A	AT	.	slippage,PASS	.	.	Lama2\x3bPtprk	intergenic	.	Mutect2,Strelka2	Indel	2	28	9	13	3	15	6	37	45	1	19	0	26	1	46	3	TGCACAAATATGTGGTCACAGTGTACCTTCATGTATTAATTCAATGACT[AT]TTTTTTTTTCTCTTTGAACATATTTGATAGCAGTTCTGAAGCTTGGCATC	0	0.24	0.02		HQ
F754	chr10	28261575	CT	C	.	PASS,PASS	.	.	Ptprk	intronic	.	Varscan,Strelka2	Indel	2	32	11	15	6	17	5	43	32	0	13	0	19	0	32	3	AATAGCCATGAATAAAATCATTCTTTTTTTCTTTTTTCTTTTTTTTTTT[C]TTTTTTTTTTTTTTTTCCAAATTAGGTTAAGAGCCGGGAAATCTTGTTTT	0	0.26	0		HQ
F754	chr10	28304313	CT	C	.	PASS,PASS	.	.	Ptprk	intronic	.	Varscan,Strelka2	Indel	2	18	5	7	2	11	3	23	38	0	19	0	19	0	38	3	GTGTTTATTTTTATTGTCTTTGGGGCTTAAAACAAAAACCAAAACCTTT[C]TTTTTTTTCTTGATAACCTAAACTGACACAGAAAAATATATTCGTTTCCA	0	0.22	0		HQ
F754	chr10	28660250	AAAAG	A	.	PASS,PASS	.	.	Ptprk\x3bThemis	intergenic	.	Varscan,Strelka2	Indel	2	23	7	16	6	7	1	30	21	0	12	0	9	0	21	3	TCAGGTTCCTTGGAACATTACATCCAAACTCCCATGGTATTAGGTTACA[A]AAAGAAAGAAAGAAAGAAAGAAAGAAAGAAAGAAAGAAAGAAAGAAAGAA	0	0.23	0		HQ
F754	chr10	29073168	G	A	.	PASS,,PASS,PASS	.	.	2310057J18Rik\x3bSoga3	intergenic	.	Mutect2,SomaticSniper,MuSE,Strelka2	SNV	4	26	13	17	7	13	7	39	44	0	27	0	23	0	44	3	GAAATCATTGCAAATAAATATCTTGTGTAAGCAAGCAATTCTCAAACTC[A]TAATTCTTTGTTTGAAATTGAACTAGCACCAAAGTTTGAGGCTTGAAAAT	0	0.33	0		HQ
F754	chr10	29284804	G	A	.	,PASS,PASS	.	.	9330159F19Rik\x3bEchdc1	intergenic	.	SomaticSniper,MuSE,Strelka2	SNV	3	15	6	9	4	6	2	21	30	0	19	0	14	0	30	3	GAAAGAAAGAAAGAAAGAAAGAAAGAAAGAAAGAAAGAAAGAAAGAAAG[A]AAGGAAGGAAGGAAGGAAGGAAGGAAGGAAGGAAGGAAGAAAGAAAGAAA	.	0.29	0		HQ
F754	chr10	31219028	TA	T	.	slippage,PASS	.	.	Hey2\x3bHddc2	intergenic	.	Mutect2,Varscan	Indel	2	16	8	9	4	7	4	24	40	1	28	1	12	0	41	3	CCCATGAAATAGCTTTTGTTTCTTCTCACAAAATCCTTTATCTATGAGT[T]AAAAAAAAAAAAACTGATGAAAGTAGGCTATATTTATCAGGCTTATCTTC	0	0.33	0.02		HQ
F754	chr10	32253159	GT	G	.	PASS,PASS	.	.	Nkain2	intronic	.	Varscan,Strelka2	Indel	2	16	6	7	3	9	3	22	31	0	15	0	16	0	31	3	TCATATACAAGCCTTTCTTCTAGAAAATAAACCCATCTATCATTTACTT[G]TTTTTTTTTTTTTTATATATAAATTCCCTCTTTTTCTATCCATACCTGTT	0	0.27	0		HQ
F754	chr10	32411577	G	A	.	PASS,,PASS,PASS	.	.	Nkain2	intronic	.	Mutect2,SomaticSniper,MuSE,Strelka2	SNV	4	15	5	10	4	8	3	20	29	0	17	0	15	0	29	3	TTGTGCAAAACTGAGTATTTCAGTTCAATCCATAGAACCCACAATGGAA[A]CAGAAAACTGCCTCCCATGAATTATCCTCTGACTTTTACACATGTGCAGT	0	0.25	0		HQ
F754	chr10	32621193	A	C	.	PASS,,PASS	.	.	Nkain2	intronic	.	Mutect2,SomaticSniper,Strelka2	SNV	3	22	8	12	5	17	4	30	25	0	17	0	12	0	25	3	TTCCCACAAAAACAAAACAAAACAAACAAACAAACAACAACAACAACAA[C]AAAAAAAAACAGGACTAGATGGGTTTATTTCAGAGTTCTTTCAGATCTTC	0	0.27	0		HQ
F754	chr10	32840724	CA	C	.	slippage,PASS	.	.	Nkain2	intronic	.	Mutect2,Varscan	Indel	2	20	10	12	4	8	6	30	39	1	16	0	23	1	40	3	TGTTTAGAACAGCTAATAAAAGCAATGAGAGTTTATAAAAAAAAAAAAA[C]AAAAAAAAAAAGGGTCTAATTTTGAAGTGACATTTTGAACATGCTGATAT	0	0.33	0.02		HQ
F754	chr10	32873586	C	T	.	PASS,,PASS,PASS	.	.	Nkain2	intronic	.	Mutect2,SomaticSniper,MuSE,Strelka2	SNV	4	10	12	7	8	5	6	22	25	0	16	0	13	0	25	3	ACTCTACACCAGCCAGTTTGTCCATTGACCTCTTACGACTCAGAACCTG[T]TGGGGTAGAAAGTTGCTAGTGTTTCTGTGTGCTCCTTGCTTTATCTCTGC	0	0.55	0		HQ
F754	chr10	33147662	T	TTG	.	PASS,PASS	.	.	Trdn	intronic	.	Varscan,Strelka2	Indel	2	20	6	9	1	11	5	26	43	0	26	0	17	0	43	3	GAACTCTTTCCATATCTTTAACAAATGTGTCCATCATAATTTCTAAAAT[TTG]TGTGTGTGTGTGTGTGTGTGTGTGTGTGTGTGTGTGTGTGTGTGTGTGAT	0	0.23	0		HQ
F754	chr10	33299581	CT	C	.	slippage,PASS,PASS	.	.	Trdn	intronic	.	Mutect2,Varscan,Strelka2	Indel	3	23	16	11	8	12	8	39	66	1	35	0	31	1	67	3	TACCTAAGAATTTTTAAGCATATACATTCTTTGTTTGTTTGTTTGTTTT[C]TTTTTTTTTTGTTTGTTTTTTGTTGTTTTGTTTTGTTTTTCTTTTTTCGA	0	0.41	0.01		HQ
F754	chr10	33487675	T	C	.	PASS,,PASS,PASS	.	.	Trdn\x3bClvs2	intergenic	.	Mutect2,SomaticSniper,MuSE,Strelka2	SNV	4	28	10	18	7	13	5	38	47	0	28	0	26	0	47	3	CCACAAACTCCCTACTGCATCCCCCTGCCCCCTGCTTCTATGAAGGAGC[C]CCTCCACCTACTCATCCACTCCTGCCTCACTGTTCTTGCATTCTCCTCCA	0	0.26	0		HQ
F754	chr10	33739619	GT	G	.	slippage,PASS	.	.	Gm15939\x3bSult3a2	intergenic	.	Mutect2,Varscan	Indel	2	28	16	18	8	10	8	44	42	1	22	1	20	0	43	3	TCTTACTTCGGAGACTTGAGGACTTTTTTTTTTAAGGGGTTTTGTATGA[G]TTTTTTTTTTTTCTTTTTTCTTTTTCCAAATTTTTATTAGGTATTTTCTT	0	0.36	0.02		HQ
F754	chr10	34581406	T	G	.	,PASS	.	.	Frk	intronic	.	SomaticSniper,MuSE	SNV	2	11	6	6	5	7	1	17	11	0	6	0	5	0	11	3	AAGTGGATATATATATATATATATATATATATATATATATATATATATA[G]AGAGAGAGAGAGAGAGAGAGAGAGAGGCAGCTGCTAGGCTTAGGAAAAAA	0	0.35	0		HQ
F754	chr10	34722069	T	TTATC	.	slippage,PASS,PASS	.	.	Frk\x3bHs3st5	intergenic	.	Mutect2,Varscan,Strelka2	Indel	3	33	8	16	5	17	3	41	43	0	17	0	26	0	43	3	CACACACATACACCAGAGAGAGGGAGAGAGACACACGTGTACAATCTAT[TTATC]TATCTATCTATCTATCTATCTATCTATCTATCTATCTATCTATCTATCTA	0	0.2	0		HQ
F754	chr10	34912619	T	C	.	PASS,,PASS,PASS	.	.	Frk\x3bHs3st5	intergenic	.	Mutect2,SomaticSniper,MuSE,Strelka2	SNV	4	21	6	7	4	14	3	27	33	0	17	0	18	0	33	3	ATGTAAGCACTGGGAATCTTTCCAACTCTGTCTTTTATATCTTAGTCTG[C]ATTTCTTGGCACTCTCTTGATTGTATCTTTTGATGAACAGGAGTTCTTAA	0	0.22	0		HQ
F754	chr10	34975742	GT	G	.	slippage,PASS	.	.	Frk\x3bHs3st5	intergenic	.	Mutect2,Varscan	Indel	2	40	12	14	8	26	4	52	47	1	26	1	21	0	48	3	GCAACAAGATCATAATAAACTACTTTCTTTCTTTTTTTGTTCTTTTTTT[G]TTTTTTTTTTTTTTTTGTTTTTTGTTTTTTGTTTTTTGAGACAGGGTTTC	0	0.23	0.02		HQ
F754	chr10	36187790	G	GA	.	PASS,PASS,PASS	.	.	Frk\x3bHs3st5	intergenic	.	Mutect2,Varscan,Strelka2	Indel	3	22	11	15	7	7	4	33	40	0	23	0	17	0	40	3	TAACACAATTTAAAAATAGGGTACAGATCTAAACAGAGAATTTGCAACA[GA]AAAAAAACTTGAATGGCTGGGAAGCATTTAAAGAAATTTACTGAGTCATC	0	0.33	0		HQ
F754	chr10	36218264	C	A	.	PASS,,PASS,PASS	.	.	Frk\x3bHs3st5	intergenic	.	Mutect2,SomaticSniper,MuSE,Strelka2	SNV	4	24	10	14	3	14	9	34	38	0	19	0	21	0	38	3	CCAAAAAATCTAGAGCCACAGACAGACAGTAGAATCACTCCCCTGACAT[A]TAGCCTTACTGCAGGAGTGGTAATCATTTGGCCAGGCCCCGGGAAATGGG	0	0.29	0		HQ
F754	chr10	36230373	T	G	.	PASS,,PASS,PASS	.	.	Frk\x3bHs3st5	intergenic	.	Mutect2,SomaticSniper,MuSE,Strelka2	SNV	4	14	7	7	3	9	6	21	25	0	11	0	15	0	25	3	TAACAAACAAGACTATTTATTAAACTAGATATAGATGAATTTTCCCTTA[G]GTTCTTTAATGTATAGTCTTCCTTATGGGACAATCCTTTTATTTTTAGAT	0	0.33	0		HQ
F754	chr10	36837275	C	G	.	,PASS,PASS	.	.	Hs3st5\x3bHdac2	intergenic	.	SomaticSniper,MuSE,Strelka2	SNV	3	24	9	11	3	15	6	33	34	0	12	0	26	0	34	3	TGTTGTTGTTGTTGTTGTTGTTGTTGTTGTTGTTGTTGTTGTTGTTGTT[G]TTCTTCTTCTTCTTCTTCTTCTTCTTCTTCTTCTTCTTCTTCTTCTTCTT	.	0.27	0		HQ
F754	chr10	36926399	G	GCA	.	slippage,PASS,PASS	.	.	Hs3st5\x3bHdac2	intergenic	.	Mutect2,Varscan,Strelka2	Indel	3	32	11	17	3	15	8	43	53	0	26	0	27	0	53	3	TGTTGGTGTGATGGATGCACTTCTGTAAGTTATGGTAAATCTGGTGTTT[GCA]CACACACACACACACACACACACACACACACACACAATTATGAAATCTTA	0	0.26	0		HQ
F754	chr10	37527386	C	T	.	PASS,,PASS,PASS	.	.	Marcks\x3b4930591E09Rik	intergenic	.	Mutect2,SomaticSniper,MuSE,Strelka2	SNV	4	23	6	15	1	12	5	29	27	0	12	0	17	0	27	3	CATTTTCATCTACACTAAGCTTAACATCATACAAGGCAGTTGCCATTTT[T]GAAATATGTCTCTGAAAATGTCTAGAATCAGCTCTCCAAATGCTCACTGT	0	0.21	0		HQ
F754	chr10	39918915	A	AAG	.	slippage,PASS,PASS	.	.	Mfsd4b4\x3bMfsd4b2	intergenic	.	Mutect2,Varscan,Strelka2	Indel	3	28	10	16	5	12	5	38	46	0	28	0	18	0	46	3	ATAAATGTGGTCAGAGTGAGCAGGACCAAAGTGAGTGGGTCCAGGAAAA[AAG]AGAGAGAGAGAGAGAGAGAGAGAGAGAGAGAAAGAGAGAGACAGAGAGAG	0	0.26	0		HQ
F754	chr10	40337039	TG	T	.	slippage,PASS,PASS	.	.	Amd1\x3bCdk19	intergenic	.	Mutect2,Varscan,Strelka2	Indel	3	16	13	8	7	8	6	29	45	0	24	0	21	0	45	3	TACCATGCCCAGTTTTGTTGTTGTTGTTGTTGTTGTTGTTGTTGTTGTT[T]GGGGGGGGGTGGAGGGAGGTGGGACAGAGTCTCACTGTAGTCCATAATGT	0	0.45	0		HQ
F754	chr10	40593911	C	T	.	PASS,,PASS,PASS	.	.	Slc22a16	intronic	.	Mutect2,SomaticSniper,MuSE,Strelka2	SNV	4	34	12	16	6	21	6	46	52	0	26	0	36	0	52	3	TGTGTAGCCCTGGCTGTCCTGGAACTCACTCTGTAGACCAGGATGGCCT[T]GAACTCAGAAATCCACCTGCCTCTGCCTCCCAAGTGCTGGGATTAAAGGC	.	0.26	0		HQ
F754	chr10	42574780	CT	C	.	slippage,PASS,PASS	.	.	Nr2e1	intronic	.	Mutect2,Varscan,Strelka2	Indel	3	13	17	10	6	3	11	30	63	2	29	2	34	0	65	3	AAGAGAAGGAGCTCAAAAAGCAAACAGTAGCGGAACAACGCACAGATGA[C]TTTTTTTTTTTCAGGACCGAAGACAGCGACCTGGTCCTGAACTCAGCTGG	0	0.57	0.03		HQ
F754	chr10	43799222	A	T	.	,PASS,PASS	.	.	1700027J07Rik\x3b4933404K13Rik	intergenic	.	SomaticSniper,MuSE,Strelka2	SNV	3	21	6	11	1	13	6	27	35	0	22	0	21	0	35	3	GAAAGATTTAATGTGTCTGTGTGTGTGTGTGTGTGTGTGTGTGTGTGTG[T]GAGAGAGAGAGAGAGAGAGAGAGAGAGAGAGAGAGAGAGAGAGAGAGAGA	.	0.22	0		HQ
F754	chr10	44403119	GTTTGT	G	.	slippage,PASS,PASS	.	.	Atg5\x3bPrdm1	intergenic	.	Mutect2,Varscan,Strelka2	Indel	3	22	14	13	9	9	5	36	61	0	34	0	27	0	61	3	GGACATCTCCTGGGGAGGTAAGTGTGTTGTCTCATGGTTTTGTTTGTTT[G]TTTGTTTTGTTTTGTTTTGTTTTGTTTTGTTTTGTTTTGGTGTGTGTGTG	0	0.39	0		HQ
F754	chr10	44448330	T	G	.	PASS,,PASS,PASS	.	.	Prdm1	intronic	.	Mutect2,SomaticSniper,MuSE,Strelka2	SNV	4	20	9	11	3	12	7	29	45	0	22	0	29	0	45	3	CTTTTAAGAGAGACTTCCTGTGAATTGTATGTGTGTGTGTGTGTGTGTG[G]GGGGGGTGCGTGTGGCTTCATCAAAGCAGCCTGCGAGAGCTTCCGCGGTG	0	0.31	0		HQ
F754	chr10	44999368	GA	G	.	slippage,PASS,PASS	.	.	Prdm1\x3bPrep	intergenic	.	Mutect2,Varscan,Strelka2	Indel	3	26	15	12	8	14	7	41	40	0	20	0	20	0	40	3	AAAGCTTTCTCGATGAACTTTGAAGAACATGGTTCATAAATACAAGAAA[G]AAAAAAAAAAATCCCTCTGCATCACTGTGAAGAACTGACTCTGTTCCAAA	0	0.37	0		HQ
F754	chr10	45766715	A	T	.	PASS,,PASS,PASS	.	.	Hace1\x3bD030045P18Rik	intergenic	.	Mutect2,SomaticSniper,MuSE,Strelka2	SNV	4	22	13	14	9	11	4	35	32	0	19	0	16	0	32	3	TACAAAAGGTGTCAAAATGTGTTTGAGTGGTTGGCTGATGCATTTGATT[T]AAAAAAAAAAGAGGCCTACTGAAAAGGAATTGGAGATGCCTGATATCTCT	0	0.37	0		HQ
F754	chr10	46308628	AGAAG	A	.	slippage,PASS,PASS	.	.	Snord14d\x3bNONE	intergenic	.	Mutect2,Varscan,Strelka2	Indel	3	45	12	21	8	24	4	57	39	0	27	0	12	0	39	3	CTATTCAGAGGAACCAAAAAGGAAAGAAGAAAGAGAGAATGAAAGAGGG[A]GAAGGAAGGAAGGAAGGAAGGAAGGAAGGAAGGAAGAAAAGAATGGATGA	0	0.21	0		HQ
F754	chr10	47608921	T	C	.	PASS,,PASS,PASS	.	.	Snord14d\x3bGrik2	intergenic	.	Mutect2,SomaticSniper,MuSE,Strelka2	SNV	4	24	10	16	2	11	8	34	16	0	10	0	7	0	16	3	TAGAAGATAAATTCTCAATATTTTGTTATCATTAATCCATTGCTTCTAG[C]GAGTCAGTTTTGGCAAATAAGAAATACTTATTGAGTATGAATTCCTAAGT	0	0.29	0		HQ
F754	chr10	47697473	C	T	.	PASS,,PASS,PASS	.	.	Snord14d\x3bGrik2	intergenic	.	Mutect2,SomaticSniper,MuSE,Strelka2	SNV	4	21	13	12	8	12	6	34	23	0	10	0	15	0	23	3	TTCCTTCCTTGATCAAAGTATCATTGAGAAGGGTATTGTTCAGTTTCCA[T]GTGAATTTTGGCTTTTTTATTATTTATGTTGTTATTGAAGATCAGCCTTA	0	0.38	0		HQ
F754	chr10	47993136	G	T	.	PASS,,PASS,PASS	.	.	Snord14d\x3bGrik2	intergenic	.	Mutect2,SomaticSniper,MuSE,Strelka2	SNV	4	22	6	13	4	11	2	28	18	0	10	0	9	0	18	3	GATAGATAGATAGATAGATAGATAGATTTAAAGGTTTTTGTTGTTGTTG[T]TGGTGGTGGTTTTTTTTTTTAATTAAACCAATGACCAAGAAAGAAAGTAT	0	0.21	0		HQ
F754	chr10	48111953	CA	C	.	slippage,PASS	.	.	Snord14d\x3bGrik2	intergenic	.	Mutect2,Varscan	Indel	2	15	16	5	8	10	8	31	34	1	19	1	15	0	35	3	AGGATAATAGATGGAAAACTCCAACACAAGGAGGGAAACTACACCCCCT[C]AAAAAAAAAAAAAAAAAGAAAAAAGAAAAAAGAAATGAATCTTCACACAA	0	0.52	0.03		HQ
F754	chr10	48206022	C	G	.	,PASS	.	.	Snord14d\x3bGrik2	intergenic	.	SomaticSniper,Strelka2	SNV	2	24	9	13	5	16	5	33	31	0	16	0	17	0	31	3	TTTTTAGGTGACAAAGGTTTTCCATTTGAAGAATTCTCTCTCTCTCTCT[G]TGTGTGTGTGTGTGTGTGTGTGTGTGTGTGTGTGTGCATGTGTGTGTGTT	0	0.27	0		HQ
F754	chr10	48459358	G	GT	.	slippage,PASS,PASS	.	.	NONE\x3bGrik2	intergenic	.	Mutect2,Varscan,Strelka2	Indel	3	26	8	11	5	15	3	34	17	0	6	0	11	0	17	3	TGTGTCAGGACTTTTTTAGACATAACGTTTTTTGTTTCTTTTTTTGTTT[GT]TTTTTTTTTGTTTGTTTTGCTATTTCCATTTAATTTAACCTGTCTTCTAT	0	0.24	0		HQ
F754	chr10	49200826	GA	G	.	PASS,PASS,PASS	.	.	Grik2	intronic	.	Mutect2,Varscan,Strelka2	Indel	3	30	11	16	4	14	7	41	45	0	22	0	23	0	45	3	GAAAACTGTGCTTGGGATGTAAAGTGAATTAATGAATGAATTAAATAAA[G]AAAAAAAGACACATCAGTTCCCAAGTCTGTTCTGTTGTCCCTGACTAGTC	0	0.27	0		HQ
F754	chr10	50496200	T	TA	.	slippage,PASS,PASS	.	.	Grik2\x3bAscc3	intergenic	.	Mutect2,Varscan,Strelka2	Indel	3	29	9	16	4	13	5	38	39	1	21	0	18	1	40	3	CACACACACAACATACCACACACTGAATTTGGCACATGCAGATATAAAT[TA]AAAAAAAAAACTATGTTAAAAAATGATGACATTTGGGGCTAGAGAGATGG	0	0.24	0.02		HQ
F754	chr10	50883992	GA	G	.	slippage,PASS	.	.	Ascc3\x3bSim1	intergenic	.	Mutect2,Varscan	Indel	2	29	11	15	7	14	4	40	46	2	25	1	21	1	48	3	GATAACTTTTGAAATGTAAATAAAAGGAAATATCTAATTAAAAAAAAAG[G]AAAAAAAAAAAAAAAAGAACCTTGGGTCCATATAGTCCCTTTATCCTGAT	0	0.28	0.04		HQ
F754	chr10	51075597	C	CAGAG	.	PASS,PASS	.	.	Sim1\x3bLilr4b	intergenic	.	Mutect2,Strelka2	Indel	2	47	9	28	6	19	3	56	26	0	11	0	15	0	26	3	TCTATATCTGGATCTGCAGGCAGCAGGAAAAGAATGAGAGAGAGAGAGA[CAGAG]AGAGAGAGAGAGAGAGAGAGAGACAGAAAGAGAGACAGAGAGAGACAGAG	0	0.16	0	lowTumorVAF	MQ
F754	chr10	51168383	G	GT	.	slippage,PASS	.	.	Sim1\x3bLilr4b	intergenic	.	Mutect2,Varscan	Indel	2	28	10	15	1	13	9	38	43	1	24	1	19	0	44	3	TATTCAATTCCATCACCTGTTTGGTCGTGTTTTCCTGAAATTCTTTAAG[GT]TTTTTTTTTTTTTTTTTGTGCTTCCTCTTTAAGTTCTTCTACCTGTTTAG	0	0.26	0.02		HQ
F754	chr10	51513951	T	C	.	PASS,,PASS,PASS	.	.	Lilrb4a\x3bFam162b	intergenic	.	Mutect2,SomaticSniper,MuSE,Strelka2	SNV	4	20	7	12	4	13	4	27	41	0	16	0	30	0	41	3	ATAGGGAGTTCTGGAGGGGAAACTGGGAAAGGGGATAACATTTGAAATG[C]ATTTTTATTGGATACATAAACATCCAATTAAAAATCTCAGAATCCAAATT	0	0.26	0		HQ
F754	chr10	51541090	A	G	.	PASS,,PASS,PASS	.	.	Lilrb4a\x3bFam162b	intergenic	.	Mutect2,SomaticSniper,MuSE,Strelka2	SNV	4	26	10	11	8	18	4	36	55	0	29	0	31	0	55	3	GGGGGTGATGTCCCTCTGTTTTGTATCACATGAGGGAAATTGACAACCC[G]ATGTCCCTCTTGATGGCACCTAGGGCATGGCCCTCTTAGCATGCAGAAGT	0	0.28	0		HQ
F754	chr10	52285202	AAG	A	.	PASS,PASS	.	.	Dcbld1	intronic	.	Varscan,Strelka2	Indel	2	24	6	20	5	4	1	30	47	0	30	0	17	0	47	3	AGATAAATAAATAAGAAAAGAAAGAAAGAGAGAGAGGAAGGAAGGAAGG[A]AGAGAGAGAGAGAGAGAGAGAGAGAGAGAGAGAGAGAGAGAAGGAAGGTT	0	0.2	0		HQ
F754	chr10	52879315	TA	T	.	slippage,PASS,PASS	.	.	Slc35f1	intronic	.	Mutect2,Varscan,Strelka2	Indel	3	29	9	12	1	17	8	38	58	0	26	0	32	0	58	3	TACCCCCACACAGACACATAGCCATTTTGTTGTTGTTTTGTTTTTTAAT[T]AAAAAAAAAATGTCCATGGCCCCTGAGTGAGTTTTTTATGTCTTGATCTG	0	0.24	0		HQ
F754	chr10	54029050	C	A	.	PASS,,PASS,PASS	.	.	Man1a	intronic	.	Mutect2,SomaticSniper,MuSE,Strelka2	SNV	4	14	6	9	5	7	1	20	34	0	17	0	18	0	34	3	ATGTGTCCACTGAACCACCCCATGCTTTGACAATTCAGTTTACCCCCCC[A]CACACACACACACACATTGCATACACAGGTGGCTGCACTAGATAATCAAC	0	0.3	0		HQ
F754	chr10	54395803	GA	G	.	slippage,PASS,PASS	.	.	Gm16998\x3bTbc1d32	intergenic	.	Mutect2,Varscan,Strelka2	Indel	3	30	16	17	12	13	4	46	56	1	26	1	30	0	57	3	TTGGTATAGCATTGGAAATGTAAATGATCTAAATACCTAATAAAAAATG[G]AAAAAAAAAAGATAAATGTGGCCAGGCAATGGTGGTGCACTCCTTTAATC	0	0.35	0.02		HQ
F754	chr10	54443641	TA	T	.	PASS,PASS	.	.	Gm16998\x3bTbc1d32	intergenic	.	Varscan,Strelka2	Indel	2	16	5	4	3	12	2	21	38	1	17	1	21	0	39	3	GGGGAGTTTTGGGATAGCATTTGAAATGTAAATGAAGAAAATACCTAAT[T]AAAAAAAAAAGAAAAAATAGCTATCAGAACGCCGGGCGATGGTGGCTCAC	0	0.24	0.03		HQ
F754	chr10	55367537	TC	T	.	PASS,PASS	.	.	Gm16998\x3bTbc1d32	intergenic	.	Varscan,Strelka2	Indel	2	19	13	11	6	8	7	32	41	1	26	0	15	1	42	3	TTACTTTCTTGCTTTTTCTAGGGTATCATTTCCCTCCTTGTATTGAAGT[T]CCCCCCCCCTTTTTCCCCCTTTGAAGGGCTGGATTTGTGGAAAAATTTTG	0	0.41	0.02		HQ
F754	chr10	55432980	C	CA	.	slippage,PASS	.	.	Gm16998\x3bTbc1d32	intergenic	.	Mutect2,Varscan	Indel	2	31	8	17	5	14	3	39	39	0	20	0	19	0	39	3	AGGTAGAGGCATTTAAAGAAGAAACAAATAAATTCCTTAAGGATAAACC[CA]AAAAAAAAAAAAATACAATTAAAGAGTTGAATGAAATAAATAAAACTGTG	0	0.21	0		HQ
F754	chr10	55519061	CA	C	.	PASS,PASS	.	.	Gm16998\x3bTbc1d32	intergenic	.	Varscan,Strelka2	Indel	2	33	9	19	3	14	6	42	40	0	21	0	19	0	40	3	GAGACCCTACTGAGTATAAATACCAAACCAAAACCAAAAACAACAACAA[C]AAAAAAAAAAACAAAAACAAACAAAAAAAAACACAAAAAACCCTATCTGT	0	0.21	0		HQ
F754	chr10	55569172	C	A	.	PASS,,PASS,PASS	.	.	Gm16998\x3bTbc1d32	intergenic	.	Mutect2,SomaticSniper,MuSE,Strelka2	SNV	4	28	12	15	5	17	7	40	51	0	35	0	24	0	51	3	TGTGCTGTCTTTAGCTGCCTTCCACACTCTCTTCAGTGTCCAATAGCAC[A]ATCACAAAGGTGAGCCTAACAGTAGCTTAAGGCAATCAGTCACTAATAGT	0	0.3	0		HQ
F754	chr10	55794246	C	T	.	PASS,,PASS,PASS	.	.	Gm16998\x3bTbc1d32	intergenic	.	Mutect2,SomaticSniper,MuSE,Strelka2	SNV	4	21	11	14	5	9	6	32	59	0	35	0	26	0	59	3	CATCTCTAAAATACTGAGGCATCCACTGTAACTGAGATGCCTTCAACAA[T]GGCCTCTTCCAGCCTTCCTTCAGGGACTCTGTCTCTACTACATGATGCCA	0	0.34	0		HQ
F754	chr10	56547312	C	T	.	PASS,,PASS,PASS	.	.	Gm36595\x3b4930467K11Rik	intergenic	.	Mutect2,SomaticSniper,MuSE,Strelka2	SNV	4	20	9	8	4	14	5	29	41	0	27	0	21	0	41	3	GAGTCTTGAGCCTATACTGATCACTTCAATTCCCAATCAGCCTCTTACG[T]ATACAGGCCATCCAGACAAGCAGAATGCCTCGAGACATGAGAGGCACTGG	0	0.31	0		HQ
F754	chr10	57161447	G	A	.	PASS,,PASS,PASS	.	.	Gm36595\x3b4930467K11Rik	intergenic	.	Mutect2,SomaticSniper,MuSE,Strelka2	SNV	4	25	8	16	4	13	5	33	27	0	11	0	20	0	27	3	AATACGGAAGGTCCTACAAAGATTAGGGAGTGTGAGCCCTTCACCCATC[A]GCAGTTCTTGCAAATCTCTGGCTGTTATATTGTAGGAACTGTAGTTTCAA	0	0.24	0		HQ
F754	chr10	58702676	CT	C	.	slippage,PASS,PASS	.	.	BB019430	ncRNA_intronic	.	Mutect2,Varscan,Strelka2	Indel	3	16	12	5	7	11	5	28	32	0	17	0	15	0	32	3	TATTGTTAATCTTTTCAAAGAACTGAGTGTTCATTAATTCATTGTACCA[C]TTTTTTTTTGCTTCCATTTCATCTCTGATTTTGATTATTTCTTCCTATTT	0	0.43	0		HQ
F754	chr10	58966652	CT	C	.	PASS,PASS	.	.	Sh3rf3	intronic	.	Varscan,Strelka2	Indel	2	24	13	12	7	12	6	37	15	0	7	0	8	0	15	3	CTATTGAGTACTGAAGTCACCTACATCACTATATTGTGGTTACCTGTGT[C]TTTTTTTTTTTTTTAATCTAATGATGATTTGTCTTTTTTTTTATGAAATT	0	0.35	0		HQ
F754	chr10	59457089	C	T	.	PASS,PASS,PASS	.	.	Mcu	intronic	.	Mutect2,MuSE,Strelka2	SNV	3	37	8	17	4	27	4	45	56	0	33	0	34	0	56	3	GAACAGCATGGTGGAAGGAGAGAAGTGACTTCCACAGGTTGTCCTCTGA[T]CTCCACATGTGCACACGTACGCACACACTCACAGTATGTGCGCCTGGGCA	0	0.18	0	lowTumorVAF	MQ
F754	chr10	59629920	T	TTTTTG	.	slippage,PASS	.	.	Mcu\x3bMicu1	intergenic	.	Mutect2,Strelka2	Indel	2	43	10	24	8	19	2	53	67	0	36	0	31	0	67	3	AGTGCTGGATTTAAAGGCATGCCCAAAGGTTGGTTAGGACCACTTGTTC[TTTTTG]TTTTGTTTTGTTTTGTTTTGTTTTGTTTTGTTTTGTTTGTTTTGTTTTTT	0	0.19	0	lowTumorVAF	MQ
F754	chr10	59707887	A	ACT	.	PASS,PASS	.	.	Micu1	intronic	.	Varscan,Strelka2	Indel	2	31	10	16	5	15	5	41	44	0	24	0	20	0	44	3	TTCCATGGTGGAGGAAGAGCACCAAACCTTGAAAGTGCAACATACACAC[ACT]CTCTCTCTCTCTCTCTCTCTCTCTTTCTCTCTCTCACTCTCTCGCTCTCA	0	0.24	0		HQ
F754	chr10	120374623	G	GT	.	slippage,PASS	.	.	Hmga2	intronic	.	Mutect2,Varscan	Indel	2	30	14	15	8	15	6	44	36	0	18	0	18	0	36	3	AATGCCAATTAAAGGCTTGGAAACCTTTCTCCATATGTATTTTGCTTGA[GT]TTTTTTTTTTTTTTTGAGAATAATCACAAGGGGGCGTGTCTTACCTGAGC	0	0.32	0		HQ
F754	chr10	122450606	GA	G	.	slippage,PASS	.	.	Avpr1a	intronic	.	Mutect2,Varscan	Indel	2	27	13	11	3	16	10	40	34	1	16	0	18	1	35	3	GTTTATTGTTTATTTATTTTGATCTTGTAATATATCTTCTTTTAATTAG[G]AAAAAAAAAAAAAGACTTTCCAAACCAAGTATGTTACAGAAGATTTCCTG	0	0.32	0.03		HQ
F754	chr10	122542171	A	T	.	,PASS	.	.	Avpr1a\x3bA130077B15Rik	intergenic	.	SomaticSniper,Strelka2	SNV	2	13	4	10	2	5	4	17	24	1	15	0	11	1	25	3	TTTAGAACTAAGTGCTGAGAGACCACACAACTGTTGCAAAAAAAAAAAA[T]ATATATATATATATATATATATATATTCTTTTCAATAAAAAGTTTGCCTA	0	0.24	0.04		HQ
F754	chr10	122668794	C	CT	.	PASS,PASS,PASS	.	.	Mir6412\x3bPpm1h	intergenic	.	Mutect2,Varscan,Strelka2	Indel	3	24	16	6	8	18	8	40	45	0	26	0	19	0	45	3	ACATATCTTATTTCACGTATAAAGAACTATTTCCTCTTGTTAATCTGCC[CT]TTTTTTTTTTCCAATTTAATTTCCCCTCAATTTTGAACACAAGATAACAA	0	0.4	0		HQ
F754	chr10	125431533	C	A	.	PASS,,PASS,PASS	.	.	Slc16a7\x3bLrig3	intergenic	.	Mutect2,SomaticSniper,MuSE,Strelka2	SNV	4	29	9	14	7	15	4	38	24	0	14	0	12	0	24	3	TTCATGCAAAATTATGTCAGATGCATTTTCTAAATATGACTGTACCGTT[A]AGAAATTACGTAAGCACAGATATTAAAGACACTTATTTAAAAAAAAAACC	0	0.24	0		HQ
F754	chr10	126601797	TA	T	.	slippage,PASS	.	.	Lrig3\x3bMir378d	intergenic	.	Mutect2,Varscan	Indel	2	26	9	12	3	14	6	35	48	1	24	1	24	0	49	3	CCTCTTGCCTGCGTGCTGAGGGAGTCCCCAACACTTTGGATCAATAAAA[T]AAAAAAAAAAAAATCCTCTGGCGGTTTGCAGTGATGGCAGTCTCTGTGGT	0	0.26	0.02		HQ
F754	chr10	127709937	AAAC	A	.	slippage,PASS	.	.	Myo1a	intronic	.	Mutect2,Strelka2	Indel	2	27	8	17	6	10	2	35	54	0	29	0	25	0	54	3	TAACAGATATGAACACCGAACCCTAAATAAAACAAAACAAAACAAAACA[A]AACAACAACAACAACAACAACAACAACAACAACAACAACAACAAAACACT	0	0.23	0		HQ
F754	chr10	128532012	A	T	.	,PASS	.	.	Esyt1\x3bZc3h10	intergenic	.	SomaticSniper,Strelka2	SNV	2	11	4	8	2	4	2	15	41	1	30	1	15	0	42	3	GCCCCCCCTCCGCCCTGCTTCTCTCTCTCTCTCTCTCTCTCTCTCTCTC[T]CACACACACACACACACACACACACACACACACACACACACACACCATGG	0	0.27	0.02		HQ
F754	chr10	128907126	A	G	.	PASS,,PASS,PASS	.	.	Gdf11\x3bCd63	intergenic	.	Mutect2,SomaticSniper,MuSE,Strelka2	SNV	4	11	7	5	4	6	3	18	16	0	7	0	10	0	16	3	ATATATGTGTAATATATATATATATATATATATATATATATATATATAT[G]TGTGTGTGTGTGTCTGATATATGCCCAAGAAGGCAAGAAAATGGCATCAT	0	0.39	0		HQ
F754	chr10	129081626	C	CTCCT	.	slippage,PASS	.	.	Olfr767\x3bOlfr768	intergenic	.	Mutect2,Strelka2	Indel	2	32	6	13	2	19	4	38	43	0	20	0	23	0	43	3	TATAAAACATTTTGCAGGGAATCACATGAAGCCATGAAACCCCTCTTCC[CTCCT]TCCTTCCTTCCTTCCTTCCTTCCTTCCTTCCTTCCTTCCTTCCTTCCTTT	0	0.16	0	lowTumorVAF	MQ
F754	chr10	129202067	GA	G	.	PASS,PASS	.	.	Olfr773\x3bOlfr774	intergenic	.	Varscan,Strelka2	Indel	2	25	7	11	4	14	3	32	37	0	16	0	21	0	37	3	AAAGGCTCTTTGAAAGTCTAATCAAGAAACCATTGACCAAACTAATGAA[G]AAAAAAAAAAAAAACCAACAACCCACAAGATGCTGATGAAATCAGGAGCA	0	0.22	0		HQ
F754	chr10	129306361	GTA	G	.	PASS,PASS	.	.	Olfr777\x3bOlfr780	intergenic	.	Varscan,Strelka2	Indel	2	6	8	3	3	3	5	14	22	0	10	0	12	0	22	3	ATGCTTAGTATAATCCTAAATGCAATTGCATATATATATATATATATAT[G]TATATATATATATATATATATATATATATATATGCACTTATATATACACA	0	0.57	0		HQ
F754	chr10	129753506	AGAGAG	A	.	slippage,PASS,PASS	.	.	Olfr806\x3bOlfr807	intergenic	.	Mutect2,Varscan,Strelka2	Indel	3	16	14	10	10	6	4	30	46	0	25	0	21	0	46	3	AAATGCAGGGAGAAAGAAAGAATGTGGGAAGAGAGAGAGGGTGAGAGAG[A]GAGAGGAGAGGAGAGGAGAGGAGAGGAGAGGAGAGGAGAGGAGAGGAGAA	0	0.47	0		HQ
F754	chr10	130013331	G	T	.	,PASS,PASS	.	.	Gm10310\x3bOlfr820	intergenic	.	SomaticSniper,MuSE,Strelka2	SNV	3	17	7	9	2	10	6	24	19	0	13	0	10	0	19	3	ATGTCACTATACATACAAATATATATATATATATATATATATATATATA[T]AGAGAGAGAGAGAGAGAGAGAGAGAGAGATAACCATATACTAATCACTAG	0	0.29	0		HQ
F754	chr10	130510017	G	A	.	,PASS	.	.	Vmn2r87\x3bNONE	intergenic	.	SomaticSniper,MuSE	SNV	2	18	10	10	9	10	1	28	19	0	13	0	7	0	19	3	GAGAGAGAGGAAGGAAGGAAGGAAGGAAGGAAGGAAGGAAGGAAGGAAG[A]AAGAAAGAAAGAAAGAAAGAAAGAAAGAAAGAAAGAAAGAAAGAAAGAAA	.	0.36	0		HQ
F754	chr10	61414549	GT	G	.	slippage,PASS,PASS	.	.	Pald1\x3bNodal	intergenic	.	Mutect2,Varscan,Strelka2	Indel	3	30	15	16	8	14	7	45	51	0	30	0	21	0	51	3	CAGAGACACAGAGACATAGATAGAGAGACAGAGAGAAGGAAATTTAACA[G]TTTTTTTTTAATTTATTTATTTTATGTATATGAAAACACTATTGCTCTCT	0	0.33	0		HQ
F754	chr10	61620328	ATG	A	.	PASS,PASS	.	.	Npffr1	intronic	.	Varscan,Strelka2	Indel	2	33	5	17	2	16	3	38	59	0	37	0	22	0	59	3	AACACTCATACACATAAAATAAAATATAAAAAACCTTATTAACTTACTC[A]TGTGTGTGTGTGTGTGTGTGTGTGTGCGCGCGTGCGCACGCGTATGCGTG	0	0.13	0	lowTumorVAF	MQ
F754	chr10	61973511	G	A	.	PASS,,PASS,PASS	.	.	Col13a1	intronic	.	Mutect2,SomaticSniper,MuSE,Strelka2	SNV	4	10	16	2	6	9	11	26	49	0	34	0	19	0	49	3	GAGGACACCAAGAAGAATCTAGAAGGATGTGGAGTAAGGTGGGGGGGGA[A]ACCTCTTTTTGAGAGTGACCAACAGGACTTTGTTCTGGGACTGTCATTTC	0	0.62	0		HQ
F754	chr10	62312454	A	G	.	,PASS	.	.	Hk1	intronic	.	SomaticSniper,Strelka2	SNV	2	6	5	5	4	1	1	11	22	1	14	0	10	1	23	3	AGGAGAGGAGAGGAGAGGAGAGGAGAGGAGAGGAGAGGAGAGGAGAGGA[G]AGGAAAGGAAAGGAAAGGAAAGGAAAGGAAAGGAAAGGAAAGGAAAGGAA	.	0.45	0.04		HQ
F754	chr10	62704625	GC	G	.	slippage,PASS,PASS	.	.	Stox1	intronic	.	Mutect2,Varscan,Strelka2	Indel	3	24	11	9	6	15	5	35	47	0	20	0	27	0	47	3	GACAGAGTGCCTCACAACCATCAGCAAGTCCGGTTCCAGGAACCCCAGT[G]CCCCCCCCCCCGGCCTCCACTGGTACTGCATGCACAGTGTACACACATTC	0	0.31	0		HQ
F754	chr10	63461511	A	T	.	,PASS	.	.	Ctnna3	intronic	.	SomaticSniper,Strelka2	SNV	2	18	6	10	1	10	5	24	31	0	17	0	20	0	31	3	CCGTGTGTGTGTGTGTGTGTGTGTGTGTGTGTGTGTGTGTGTGTGTGTG[T]GAGAGAGAGAGAGAGAGAGAGAGAGAGAGAGAGAGAGAGAGAGAGAGGAT	.	0.25	0		HQ
F754	chr10	63641119	G	A	.	PASS,PASS,PASS	.	.	Ctnna3	intronic	.	Mutect2,MuSE,Strelka2	SNV	3	25	4	17	1	15	3	29	50	0	25	0	26	0	50	3	TCTCGCTATGAGTTTGTGAAGAGCAATTTATAGCCTTGGCAACAGCCAA[A]GTGTTTGGGGGTTCCTATGAGACCCCTTTGGCCAACAAATCAATCAGGTG	0	0.14	0	lowTumorVAF	MQ
F754	chr10	63997968	GA	G	.	slippage,PASS,PASS	.	.	Ctnna3\x3bLrrtm3	intronic	.	Mutect2,Varscan,Strelka2	Indel	3	30	9	13	4	17	5	39	42	0	17	0	25	0	42	3	CCCTATATAAAAAACAAACAAGAAAAACAAAAACAAAAAAAAAAACTTA[G]AAAAAAAAAAAAAAGGAAGTCAACATTGGTAGCAAAAGAATGCCATTCAG	0	0.23	0		HQ
F754	chr10	64320773	AT	A	.	slippage,PASS,PASS	.	.	Ctnna3	intronic	.	Mutect2,Varscan,Strelka2	Indel	3	30	6	16	2	14	4	36	45	0	19	0	26	0	45	3	TACTTTCTACTAGAACAGGGAACATTAAGACTAGGATTCTGGTTTGGTG[A]TTTTTTTTTTTAAAATCAGCCATGGCTGTTGATTCATAAAGCATCTTGAT	0	0.17	0	lowTumorVAF	MQ
F754	chr10	64480675	C	CTCTT	.	PASS,PASS	.	.	Ctnna3	intronic	.	Varscan,Strelka2	Indel	2	20	7	12	3	8	4	27	28	0	14	0	14	0	28	3	CAACTCCCTCTTTTTTTCTTTCTTTCTTTCTCTCTTCCTTTCTTTCTTT[CTCTT]TCTTTCTTTCTTTCTTTCTTTCTTTCTTTCTTTCTTTCTTTCTTTCTTTC	0	0.26	0		HQ
F754	chr10	64634520	TA	T	.	slippage,PASS	.	.	Ctnna3	intronic	.	Mutect2,Strelka2	Indel	2	29	6	16	4	13	2	35	27	0	17	0	10	0	27	3	TTGCTGATGTTATAATTATGTGTATCTCCTCTATCATTAAAATGAACAT[T]AAAAAAAAATAACAAAGCCAAGGAGCCCAGCATTGTACCCTCAGAATCCA	0	0.17	0	lowTumorVAF	MQ
F754	chr10	64711270	A	ACTAT	.	slippage,PASS	.	.	Ctnna3	intronic	.	Mutect2,Strelka2	Indel	2	24	7	11	2	13	5	31	36	0	16	0	20	0	36	3	AGTTTAACATCATTATGGAATATAGAGCTAGTGTGAAGCCAACCTTAGC[ACTAT]CTATCTATCTATCTATCTATCTATCTATCTATCTATCTATCTATCTATCT	0	0.23	0		HQ
F754	chr10	65520296	T	C	.	PASS,,PASS,PASS	.	.	Gm28881\x3bGm30853	intergenic	.	Mutect2,SomaticSniper,MuSE,Strelka2	SNV	4	29	13	18	12	16	2	42	12	0	9	0	3	0	12	3	ATATACACATGCACATACACACAAACATATATACATAAATACATATACA[C]ACACACATATATATGTATATGTGTATATGCGTATGTGTACATGTATATGT	0	0.31	0		HQ
F754	chr10	65865253	TA	T	.	slippage,PASS	.	.	Gm28881\x3bGm30853	intergenic	.	Mutect2,Varscan	Indel	2	30	18	21	13	9	5	48	33	1	15	0	18	1	34	3	AAAAGAGATTTCCCAGAACATATGCAATGAACCAAGCTTAAAATAAAAA[T]AAAAAAAAAAAATTTAAAAGGAAGGGAGCTGAGGTACCAGATGGCTCAGC	0	0.38	0.03		HQ
F754	chr10	67504044	C	A	.	PASS,,PASS,PASS	.	.	Nrbf2\x3bEgr2	intergenic	.	Mutect2,SomaticSniper,MuSE,Strelka2	SNV	4	28	19	13	11	20	12	47	56	0	25	0	41	0	56	3	AGAGAGAGCTACAAGGGATTCTGGCCTTGGACTGACGCTGGCTTTCAGT[A]TCCAGGAAGGTGTCTGGCTAAATCGGTTCTGAGGCTCCATCTGGCCTGAC	0	0.4	0		HQ
F754	chr10	68386170	GA	G	.	slippage,PASS,PASS	.	.	4930545H06Rik\x3bCabcoco1	intergenic	.	Mutect2,Varscan,Strelka2	Indel	3	22	9	12	6	10	3	31	40	0	20	0	20	0	40	3	GATGTTCTATAGCTCTGTCCAGTGAGAAAAGGTAAACTAAGAGTCTATG[G]AAAAAAAAAAACACATGTAGACTGATGATGGTGTAGACTGATGATGGATG	0	0.29	0		HQ
F754	chr10	68972797	CA	C	.	slippage,PASS	.	.	Tmem26\x3bGm33035	intergenic	.	Mutect2,Varscan	Indel	2	23	12	14	4	9	8	35	45	2	24	0	21	2	47	3	CTCAAGCATGCAATGATCCAACTTCTGATTCTTCAACTTCACAGTGGTG[C]AAAAAAAAAAAAATGATACGTGGTCAGCAAAGTTGATAGTTCGAGTCTTG	0	0.34	0.04		HQ
F754	chr10	69857327	TA	T	.	slippage,PASS,PASS	.	.	Ank3	intronic	.	Mutect2,Varscan,Strelka2	Indel	3	18	10	6	5	12	5	28	38	0	16	0	22	0	38	3	AGTAGCCCACAGCGATCCACTGTCAGCATCCTGATGATGCCCCTTTCTT[T]AAAAAAAAAAAGTTAAACAATAAATAACTCACTGTTGGATTCTATTCTGA	0	0.36	0		HQ
F754	chr10	71084955	C	CAG	.	slippage,PASS	.	.	Bicc1	intronic	.	Mutect2,Varscan	Indel	2	23	12	13	6	10	6	35	37	2	21	1	16	1	39	3	TTTCAAGTATATACATTCCTGTTTCCTTTTCACGTATGTGTATATGTGA[CAG]AGAGAGAGAGAGAGAGAGAGAGAGAGAGAGAGAGGGGCAGGCGTATGTGC	0	0.34	0.05		HQ
F754	chr10	71689676	A	ATATG	.	slippage,PASS,PASS	.	.	Ipmk\x3b1700049L16Rik	intergenic	.	Mutect2,Varscan,Strelka2	Indel	3	33	7	15	1	18	6	40	33	0	12	0	21	0	33	3	CTGTCTCAACCTCACCCAAGCTAACTATAGACCATGTAAAATTTAAAGG[ATATG]TATGTATGTATGTATGTATGTATGTATGTATGTATGTATGTATGTATCTA	0	0.18	0	lowTumorVAF	MQ
F754	chr10	71767456	C	T	.	PASS,,PASS,PASS	.	.	Ipmk\x3b1700049L16Rik	intergenic	.	Mutect2,SomaticSniper,MuSE,Strelka2	SNV	4	20	10	10	4	12	7	30	58	0	30	0	37	0	58	3	GGTCCTTGTGCTTGTCATCCAAGACTTTATTGACTGCAAAATCTGAAAG[T]GATGGAGGGACTGTGATATCCAAGTTAGCTCCTTTTGTGGCGGCACCAAA	0	0.33	0		HQ
F754	chr10	71776615	A	AT	.	slippage,PASS	.	.	Ipmk\x3b1700049L16Rik	intergenic	.	Mutect2,Strelka2	Indel	2	32	6	16	3	16	3	38	24	0	12	0	12	0	24	3	TGGGATGCACAGATAGGTATATGTTTATTGTACAAGTCTAACTCTATTG[AT]TTTTTTTTTATTTTTCCTATTTACCACCAATCTGACCACATGGCCTGAAT	0	0.16	0	lowTumorVAF	MQ
F754	chr10	71809913	C	CAT	.	PASS,PASS	.	.	Ipmk\x3b1700049L16Rik	intergenic	.	Varscan,Strelka2	Indel	2	18	5	12	3	6	2	23	24	0	17	0	7	0	24	3	TAAATTATATTAATATATTTCATATACATAGTTCCTGAGCATTTCTTTT[CAT]ATATATATATATATATATATATATATATATATATATATGCACACACATAC	0	0.22	0		HQ
F754	chr10	71985902	ATT	A	.	PASS,PASS,PASS	.	.	1700049L16Rik\x3bZwint	intergenic	.	Mutect2,Varscan,Strelka2	Indel	3	23	7	10	4	13	3	30	40	0	18	0	22	0	40	3	CCAGTTTTTTTCTGGTGTCATGTTTCACTTGCCCCACAGTAATGATTAC[A]TTTTTTTTTTTTTTTGATCTTCCTCTCTCTCTAGTTTGAAGTAGGTTATA	0	0.23	0		HQ
F754	chr10	72148572	AT	A	.	PASS,PASS,PASS	.	.	1700049L16Rik\x3bZwint	intergenic	.	Mutect2,Varscan,Strelka2	Indel	3	16	27	9	18	7	9	43	41	0	18	0	23	0	41	3	TATACATCCAGCAGTTCTTTTAATATGCAGGATTCTTTTAGCTATTCTG[A]TTTTTTTTTTTCTGGTGTGTGCTTGTGTTTGTATGTGTTTACATATGAAG	0	0.63	0		HQ
F754	chr10	72202195	G	A	.	PASS,PASS	.	.	1700049L16Rik\x3bZwint	intergenic	.	MuSE,Strelka2	SNV	2	25	4	15	3	12	1	29	35	0	20	0	22	0	35	3	TGAATCAAGAAGAAGGATCTGAATCACTGCTTCAGCACTATGCCGGCCT[A]CCTGCTTCAGTGCTTCCTGCCATGATGCTCATAGACTCTACTCTCTGCAA	0	0.14	0	lowTumorVAF	MQ
F754	chr10	72603301	A	G	.	PASS,PASS,PASS	.	.	1700049L16Rik\x3bZwint	intergenic	.	Mutect2,MuSE,Strelka2	SNV	3	25	6	15	5	15	1	31	53	0	33	0	31	0	53	3	TAGGTCTAGTCACTGAAGTTTAGGGGAAGTAGAGAGACAGAGATAATAA[G]TTGGTTAGGGCATGCTTTTCTAGGTGGGAGATAGTAACCCCCAGCAATTG	0	0.19	0	lowTumorVAF	MQ
F754	chr10	73610638	CT	C	.	slippage,PASS,PASS	.	.	A330049N07Rik\x3bPcdh15	intergenic	.	Mutect2,Varscan,Strelka2	Indel	3	27	8	15	4	12	4	35	29	0	12	0	17	0	29	3	TAGTTAAGATCCTGGCTATTTTGGTTGTGTGTCACATCTTTTTTTCTTT[C]TTTTTTTTTTTTTTATACAAAACTAAATGCAGCTGTTTCCATACAGTTAT	0	0.23	0		HQ
F754	chr10	73968515	A	C	.	,PASS	.	.	Pcdh15	intronic	.	SomaticSniper,Strelka2	SNV	2	14	5	5	2	9	3	19	19	0	11	0	12	0	19	3	CTTGTGCACAGAAATAGTTAGAATATAGTCTCTCTCTCTCTCTCTCTCT[C]TATATATATATATATATATATATATATGACTATTTTGCAAACTTTCTGTT	0	0.26	0		HQ
F754	chr10	74118313	TG	T	.	slippage,PASS,PASS	.	.	Pcdh15	intronic	.	Mutect2,Varscan,Strelka2	Indel	3	16	15	12	6	4	9	31	37	0	27	0	10	0	37	3	CTCATATGAACTAATGAAGGCACAGTCACGAAGGTAAGATGCCCAAATT[T]GGGGGGGGGGGTGCAGCTTGCAGTAGGTAAAGAAGAAAAGTGATTGGCTG	0	0.48	0		HQ
F754	chr10	74228025	T	TA	.	slippage,PASS,PASS	.	.	Pcdh15	intronic	.	Mutect2,Varscan,Strelka2	Indel	3	20	7	9	4	11	3	27	40	0	23	0	17	0	40	3	GAATGGCTCCTGGGCCATTGAAAGGAGGCAAGCCTGGGCTAGAGAGCTA[TA]AAAAAAAAAAGACTTACAGGAGCAGAGAAGGCTCCTGAACGTAGTGTTCT	0	0.26	0		HQ
F754	chr10	75024773	T	A	.	,PASS,PASS	.	.	Rsph14	intronic	.	SomaticSniper,MuSE,Strelka2	SNV	3	23	5	11	5	14	3	28	41	0	24	0	20	0	41	3	ACAGGGAAACCCTGTCTCCGAGATAACACCTTCCTCCCCCGCCCCAAAA[A]TTTTTTTGTCATATCTTAACAAAAATGTAACTTTGTTGCTGCTACTGCTG	0	0.18	0	lowTumorVAF	MQ
F754	chr10	75300164	T	TTGTG	.	PASS,PASS	.	.	Specc1l	intronic	.	Mutect2,Varscan	Indel	2	36	8	19	3	17	5	44	54	0	29	0	25	0	54	3	TAAAGAACATGTGATCTTTAGGGGTATATTCTGTGGTCCTTAATTAAAT[TTGTG]TGTGTGTGTGTGTGTGTGTGTGTGTGTGTGTGTGTGTATGAGTATATATG	0	0.18	0	lowTumorVAF	MQ
F754	chr10	75803701	C	G	.	PASS,,PASS,PASS	.	.	Gstt1\x3bGstt4	intergenic	.	Mutect2,SomaticSniper,MuSE,Strelka2	SNV	4	24	10	11	4	16	7	34	36	0	21	0	20	0	36	3	ACATACTTCAGTTAACAAGAACAGCTAGCCAGTAGCAGAACTACAGAAG[G]TAGCAAGCAAGGGTAGTACATTTTGAGACTTTCCCAGAACTATATGGACT	0	0.29	0		HQ
F754	chr10	76087095	T	TA	.	PASS,PASS	.	.	Slc5a4b	intronic	.	Mutect2,Strelka2	Indel	2	38	4	22	1	16	3	42	49	0	22	0	27	0	49	3	TCTGACTCCCTCTTCTGGATGAAGACAGCTATAGTGTACTCACATATAA[TA]AATAAATAAATAAATAAATAAATAAATAAATAAATAAATAAAACCCAACT	0	0.1	0	lowTumorVAF	MQ
F754	chr10	77410118	T	A	.	PASS,,PASS,PASS	.	.	Adarb1	intronic	.	Mutect2,SomaticSniper,MuSE,Strelka2	SNV	4	24	7	15	5	18	4	31	34	0	17	0	19	0	34	3	CTGTTTGTCTTTCTCACACACACACACACAAATAAATAAATAAATAAAT[A]AATTAATTAATTAAATAAATAAATTTAAAATAGAAACCATTAATAGTTAA	0	0.23	0		HQ
F754	chr10	78878523	A	AAAAC	.	slippage,PASS	.	.	Olfr1355	intronic	.	Mutect2,Strelka2	Indel	2	31	4	18	3	13	1	35	45	0	19	0	26	0	45	3	ACAAAGTGAGCTCCAGGACTGCCAGGGCTACAGAGAAACCCTGTCTCTA[AAAAC]AAACAAACAAACAAACAAACAAACAAACAAACAAACCAAAACCAAAACCA	0	0.11	0	lowTumorVAF	MQ
F754	chr10	79383360	C	CAGAT	.	slippage,PASS	.	.	Vmn2r82	intronic	.	Mutect2,Strelka2	Indel	2	33	6	15	2	18	4	39	24	0	13	0	11	0	24	3	TTATAGCCAGAAACTGAAAGCAACCCAGACGTCCCTCAACCAATATTTA[CAGAT]AGATAGATAGATAGATAGATAGATAGATAGATAGATAGATAGATAGATAG	0	0.15	0	lowTumorVAF	MQ
F754	chr10	79482004	AT	A	.	slippage,PASS,PASS	.	.	Vmn2r83	intronic	.	Mutect2,Varscan,Strelka2	Indel	3	32	12	14	6	18	6	44	27	0	15	0	12	0	27	3	CTTATTTCTTAAAAGCAGCCCAAATAGATCATTTCATTTTCCCACTGAG[A]TTTTTTTTTTCTCTGTTTGGTCTTTGTTGTATGGCATGAGTCAGTTTCTA	0	0.27	0		HQ
F754	chr10	80715598	GAAAC	G	.	slippage,PASS	.	.	Ap3d1	intronic	.	Mutect2,Strelka2	Indel	2	27	7	15	2	12	5	34	61	1	34	0	27	1	62	3	ACAAAGTGAGTTCCAGGACAGCCAGGGCTATACAGAGAAACCCTGTCTT[G]AAACAAACAAACAAACAAACAAACAAACAAACAAACAAACAAACAAACAA	.	0.21	0.02		HQ
F754	chr10	81584149	T	A	.	PASS,,PASS,PASS	.	.	Tle2	intronic	.	Mutect2,SomaticSniper,MuSE,Strelka2	SNV	4	16	7	11	3	8	5	23	42	0	24	0	24	0	42	3	AAGACAGAGCTAAACAGAAAGACACTGTCTTGAAAAACCAAATAAAAAA[A]TTTTTTTTTTTAAAAACTTTGTGTGTGTGTGTATCTACACAAGTGCTGTA	0	0.3	0		HQ
F754	chr10	83055662	C	G	.	PASS,PASS	.	.	Chst11	intronic	.	MuSE,Strelka2	SNV	2	21	8	9	3	14	5	29	47	0	20	0	29	0	47	3	CCTGATCAGTCTTCTCTCTCTCTCTCTCTCTCTCTCTCTCTCTCTCTCT[G]TGTGTGTGTGTGTGTGTGTGTGTGTGTGTTTTGTGATGGCTGTTCAGGTG	0	0.28	0		HQ
F754	chr10	83851227	TTGTC	T	.	slippage,PASS,PASS	.	.	1500009L16Rik\x3bGm34184	intergenic	.	Mutect2,Varscan,Strelka2	Indel	3	23	8	13	2	10	6	31	45	0	26	0	19	0	45	3	GTTCCGAAGCTGCTTTTTCTGAGAGCCTTTGACAGCCAAGACAGTTTCA[T]TGTCTGTCTGTCTGTCTGTCTGTCTGTCTGTCTGTCTGTCTCCCGCTCCC	0	0.26	0		HQ
F754	chr10	84335093	C	A	.	PASS,,PASS,PASS	.	.	Gm34184\x3bNuak1	intergenic	.	Mutect2,SomaticSniper,MuSE,Strelka2	SNV	4	17	12	7	6	11	7	29	40	0	25	0	18	0	40	3	CACATACACATACACACACACCACCATACCATACTACACATACCCCCCC[A]CACACACACACTCTCACACACATATACACACACCACACCACACCACACTT	0	0.41	0		HQ
F754	chr10	84425339	C	A	.	PASS,,PASS,PASS	.	.	Nuak1	intronic	.	Mutect2,SomaticSniper,MuSE,Strelka2	SNV	4	17	23	6	6	14	19	40	53	0	27	0	30	0	53	3	AAGGCACCTAAGAGGATGAAATCAGATTGGCTATTTAACGTATTTGGAA[A]ATCACGGGCATGCAATCGTGCTTATGTAGTTGTTCTCATTGTCACATTGT	0	0.57	0		HQ
F754	chr10	84718525	T	C	.	PASS,,PASS,PASS	.	.	Polr3b	splicing	.	Mutect2,SomaticSniper,MuSE,Strelka2	SNV	4	23	14	13	5	15	11	37	46	0	29	0	24	0	46	3	GGATAAAATGCACGCCCGGGCCCGAGGACCACGAGCTGTCCTTACCAGG[C]ATGAGAGCCCCGGGGCGGGGGGAGCAGGGGGGTTGGAGCTAATGCTGCTG	0	0.38	0		HQ
F754	chr10	86968395	A	G	.	PASS,PASS,PASS	.	.	Stab2	intronic	.	Mutect2,MuSE,Strelka2	SNV	3	34	6	23	3	16	3	40	39	0	27	0	14	0	39	3	GGCTTGCTTACTAAGAAATTGATTTTTAGTCCCTTAAATTTTTATGCAA[G]CCTGGCTCATAAACTGATATGGAGAATATTGTATGATACCTTTACTCCTC	0	0.15	0	lowTumorVAF	MQ
F754	chr10	86987826	A	AATAG	.	slippage,PASS,PASS	.	.	Gm16271	ncRNA_intronic	.	Mutect2,Varscan,Strelka2	Indel	3	20	7	10	4	10	3	27	35	0	12	0	23	0	35	3	CATGCCACAGCACACACATGTGCTCACATAGAACAGCAACAGCAACAAT[AATAG]ATAGATAGATAGATAGATAGATAGATAGATAGATAGATAGATAGATAGAT	0	0.26	0		HQ
F754	chr10	88328519	GA	G	.	slippage,PASS,PASS	.	.	Dram1	intronic	.	Mutect2,Varscan,Strelka2	Indel	3	32	19	15	13	17	6	51	58	2	31	2	27	0	60	3	CCCCAAACTGACCAGTTTCCCTGAACACAAGAGATTCAAGAGTCAGGGG[G]AAAAAAAAAGACCTTTTGCTTTTAAGAGAACCCAAACACCAGGCAGTGGT	0	0.37	0.03		HQ
F754	chr10	89338547	CA	C	.	slippage,PASS,PASS	.	.	Ano4\x3bGas2l3	intergenic	.	Mutect2,Varscan,Strelka2	Indel	3	23	8	9	2	14	6	31	41	0	25	0	16	0	41	3	CTAAGAGCCAAGATTTTAAGCTCCACTAAAAGCAAATCAAACAAACAAA[C]AAAAAAAAACTTTATCTATTTATGTTCACTAAAAAACTAATAATGATATA	0	0.26	0		HQ
F754	chr10	90705419	CA	C	.	slippage,PASS	.	.	Anks1b	intronic	.	Mutect2,Varscan	Indel	2	30	7	16	3	14	4	37	34	1	15	0	19	1	35	3	TTTTCTTTCTGATAATCCTACCCTAGAAGAGAAGCAGCAGGAATCAGTA[C]AAAAAAAAAAAAAAGCCTACTTTACCTGCAGTTGGTTATTCCGGCAAAAT	0	0.19	0.03	lowTumorVAF	MQ
F754	chr10	90867715	G	A	.	PASS,PASS	.	.	Anks1b	intronic	.	Mutect2,Strelka2	SNV	2	26	4	19	3	14	1	30	33	0	22	0	15	0	33	3	AACACAGTCATGATAAGATTCTTAACCTAACGAGTCCTTCCTGTTGGTT[A]CCATTCATAGCTTTGCTTGTGATTCATTATTAATCATGTGTTCAGTCACA	0	0.13	0	lowTumorVAF	MQ
F754	chr10	91826003	TA	T	.	slippage,PASS	.	.	4930534H03Rik\x3bGm31592	intergenic	.	Mutect2,Strelka2	Indel	2	34	8	20	6	14	2	42	36	0	21	0	15	0	36	3	GGAGCATTTCTGTTTGTTTTTGGTACTGTGTACTTGTGCTAAACTTAGT[T]AAAAAAAAAACTTAGTAGGCAAACTCTGGCAACTTCTTACTTATTAATGA	0	0.19	0	lowTumorVAF	MQ
F754	chr10	91834862	TA	T	.	slippage,PASS,PASS	.	.	4930534H03Rik\x3bGm31592	intergenic	.	Mutect2,Varscan,Strelka2	Indel	3	14	16	11	7	3	9	30	36	1	13	1	23	0	37	3	CCAATATTTCTATAATTGTTACACAAGTCTAATTTAGTTTCTTTTTAGT[T]AAAAAAAAAAAAGAGCTGCAGAAAAAAGAGGACCCAGTTATAGAGAGGGT	0	0.53	0.03		HQ
F754	chr10	92249153	T	A	.	,PASS	.	.	Gm20757	ncRNA_intronic	.	SomaticSniper,Strelka2	SNV	2	10	8	4	5	7	3	18	47	0	27	0	25	0	47	3	CTCTCTCTCTCTCTCTCTCTCTCTCTCTCTCTCTCTCTCTCTCTCTCTC[A]CACACACACACACACACACACACACACACATACACACACACACACACACA	.	0.44	0		HQ
F754	chr10	92632299	TG	T	.	slippage,PASS,PASS	.	.	Gm20757\x3bNedd1	intergenic	.	Mutect2,Varscan,Strelka2	Indel	3	33	17	16	6	17	11	50	31	0	18	0	13	0	31	3	AGATGTATTGATATAACTGTGTTTATGTACTTATTTGCAAGTGTGTGTG[T]GGGGGGGGGGAGGTTATGAGTGTGTACACCATTCTCCCAACATATAATAG	0	0.34	0		HQ
F754	chr10	92879796	A	G	.	PASS,,PASS,PASS	.	.	Cfap54	intronic	.	Mutect2,SomaticSniper,MuSE,Strelka2	SNV	4	20	9	11	5	10	6	29	36	0	21	0	21	0	36	3	ATCTTCTTTACTTCTGTTTCTCACACACATACTTATAGTACATATATAT[G]TGTGTGTGTGTATGTATTATATGTATGTGTATGAGAAACAGAAGTAAACA	0	0.31	0		HQ
F754	chr10	93020380	C	A	.	PASS,PASS	.	.	Cfap54	intronic	.	Mutect2,Strelka2	SNV	2	20	14	9	8	11	9	34	33	0	18	0	18	0	33	3	AAAAAAAAACAGGTCTCAGGAAAAAAAACAAAAAACAAAAACAAACAAA[A]AAAAAAAAACAGGTCTCAGGAAAAAAGAAACACTTCAAGAAAAACAAATA	0	0.41	0		HQ
F754	chr10	93175267	A	C	.	PASS,,PASS,PASS	.	.	Cdk17	intronic	.	Mutect2,SomaticSniper,MuSE,Strelka2	SNV	4	36	10	13	4	25	7	46	48	0	22	0	33	0	48	3	ATTCCTTACTTCTTAAGTGTAAATCACACACAGCAGCGTCTTTCTAAAG[C]GTGCATTGTAAGGATTTGGGGGAAGAATAAGTTGCATAGGGCAAACCTGA	0	0.22	0		HQ
F754	chr10	95255900	T	TTTG	.	slippage,PASS	.	.	Cradd	intronic	.	Mutect2,Strelka2	Indel	2	32	13	21	11	11	2	45	38	0	12	0	26	0	38	3	TCCTATGAGAAATATTTAGTTATTGATTTGGAGATATGTGGTGGGGTTT[TTTG]TTGTTGTTGTTGTTGTTGTTGTTGTTGTTGTTGTTGTTTTTCTTCCCATA	0	0.29	0		HQ
F754	chr10	96465347	A	AATTATT	.	PASS,PASS,PASS	.	.	4930459C07Rik\x3bBtg1	intergenic	.	Mutect2,Varscan,Strelka2	Indel	3	39	11	17	6	22	5	50	47	0	22	0	25	0	47	3	TGGTAACTTTAATCTTGTTTTTTAAAAGATCATCATTATTATTATTATT[AATTATT]ATTATTATTATTATTATTATTATTATTATTATTATTATTATTATTATTGG	0	0.22	0		HQ
F754	chr10	96735602	GT	G	.	slippage,PASS	.	.	Btg1\x3b4930556N09Rik	intergenic	.	Mutect2,Varscan	Indel	2	31	7	11	1	20	6	38	48	1	27	0	21	1	49	3	TTTTGCCCTTGAAGGGAATGTACTAGACACTTCTTGCCAAACTTTTCAT[G]TTTTTTTTTTTGTTGTTGTTGTTGTTTGTTTTTTTGTTTTTTGTTTTTGT	0	0.18	0.02	lowTumorVAF	MQ
F754	chr10	97076589	C	CA	.	slippage,PASS,PASS	.	.	4930556N09Rik\x3bMir3966	intergenic	.	Mutect2,Varscan,Strelka2	Indel	3	25	10	15	5	10	5	35	48	0	26	0	22	0	48	3	ATAATCAGAATATATTATATGGAAAAAAATCAATTTTGAATCAATAAAA[CA]AAAAAAAATTGCTTTATTTTTCTCAACAACAGGACTTGATGATAATTTTG	0	0.29	0		HQ
F754	chr10	97812402	GT	G	.	slippage,PASS,PASS	.	.	Gm10754	ncRNA_intronic	.	Mutect2,Varscan,Strelka2	Indel	3	29	13	14	8	15	5	42	34	0	13	0	21	0	34	3	TTTTGTTTTTTGTTTTTTGTTTTTTGTTTTTGTTTTTGTTTTTGTTTTT[G]TTTTTTTTTGCTGTCACTCAAAGCATTCCATTGTTAGGCCAGGAGTAACA	0	0.31	0		HQ
F754	chr10	97880806	CT	C	.	slippage,PASS,PASS	.	.	Gm10754	ncRNA_intronic	.	Mutect2,Varscan,Strelka2	Indel	3	25	9	10	1	15	8	34	41	0	17	0	24	0	41	3	CTTTTCTTTTTTTTCTTTTCTTTTCTTTTCTTTTCTTTTCTTTTCTTTT[C]TTTTTTTTTTGAGTGTTGTTCTTTTTATTTTTTTAATTTTTTATTAGTTA	0	0.26	0		HQ
F754	chr10	98536494	GT	G	.	slippage,PASS	.	.	Gm8633\x3bAtp2b1	intergenic	.	Mutect2,Varscan	Indel	2	15	10	7	7	8	3	25	32	1	15	0	17	1	33	3	CAAGGTGATCTGAAACTCACCTGACTTACAACTCAGGTGGAGGTCATGT[G]TTTTTTTTTTTCCCTTTAATTTAAAGGTTATCTAATTGCATTATTATTTG	0	0.4	0.03		HQ
F754	chr10	99357472	T	C	.	PASS,,PASS,PASS	.	.	Dusp6\x3bGm20110	intergenic	.	Mutect2,SomaticSniper,MuSE,Strelka2	SNV	4	19	13	14	8	9	7	32	31	0	18	0	17	0	31	3	GATCATTTCATTCAATCCCAAACTTGTGTCGCTTATCATCAAAGTGTTT[C]CTGAGATGGTGAAATAGAAGATCAAAAGGAATCAGAGGTTTGAGAGTGAT	0	0.41	0		HQ
F754	chr10	99410366	A	ATATC	.	slippage,PASS	.	.	Dusp6\x3bGm20110	intergenic	.	Mutect2,Strelka2	Indel	2	25	7	12	4	13	3	32	42	0	16	0	26	0	42	3	AGTTTTCAGTGGAGATAACTGTTTCAGGGTTTTGGGTATAAATATCACC[ATATC]TATCTATCTATCTATCTATCTATCTATCTATCTATCTATCTATCTATCTA	0	0.22	0		HQ
F754	chr10	100532714	AC	A	.	slippage,PASS,PASS	.	.	Cep290	intronic	.	Mutect2,Varscan,Strelka2	Indel	3	16	12	10	4	6	8	28	45	0	23	0	22	0	45	3	ACAAAAGTCCTTCACCCAAGCTCCCTTACTCTTTTCTTTTGAGAAGTAG[A]CCCCCCCCCACCTTGGGGTGCCAGTCCCCCACCCCCTTAACCTCCCTCTG	0	0.43	0		HQ
F754	chr10	101092820	A	G	.	PASS,,PASS,PASS	.	.	Gm35722\x3bMgat4c	intergenic	.	Mutect2,SomaticSniper,MuSE,Strelka2	SNV	4	19	6	18	3	5	4	25	39	0	25	0	19	0	39	3	CGCATGGGTCCCTCCATGTGTACTCCTTGGTTCTTGGTTTAGAACCTGG[G]GTGCTAATTGGTTGGTATTGTTGTTCTTCCTATGGCATTGCAAACCCCTT	0	0.24	0		HQ
F754	chr10	101308596	C	T	.	PASS,,PASS,PASS	.	.	Gm35722\x3bMgat4c	intergenic	.	Mutect2,SomaticSniper,MuSE,Strelka2	SNV	4	25	14	11	7	15	9	39	44	0	25	0	25	0	44	3	GTGTGCATGCCTTTGGAGGTGCATGCTGTGTGCATGTTTGTGCAGTGCA[T]GTGTGCACATATGCATGTGCTTGTACCATGACATAACTTTTGGAAGTTAT	0	0.36	0		HQ
F754	chr10	101423195	T	A	.	,PASS	.	.	Gm35722\x3bMgat4c	intergenic	.	SomaticSniper,Strelka2	SNV	2	26	13	13	7	15	8	39	35	2	20	2	22	1	37	3	GCAGGTGACCTTATGAGAGAGAGAGAGAGAGAGAGAGAGAGAGAGAGAG[A]GTGTGTGTGTGTGCAGGTTTATGTGTATGTAAGAATGTATATATGTGTAT	0	0.33	0.05		HQ
F754	chr10	101425760	GA	G	.	PASS,PASS	.	.	Gm35722\x3bMgat4c	intergenic	.	Varscan,Strelka2	Indel	2	19	6	8	3	11	3	25	51	0	28	0	23	0	51	3	AGAAGAGGAGAAGAATTGGGATGTATTGTATGAGAGATGAATAAAAAAA[G]AAAAAAAAACACTTAAAAGAGTTCAAAATTAATAAGACATATACCATACA	0	0.24	0		HQ
F754	chr10	101455540	GAA	G	.	PASS,PASS	.	.	Gm35722\x3bMgat4c	intergenic	.	Mutect2,Varscan	Indel	2	26	17	18	10	8	7	43	67	1	34	1	33	0	68	3	AAAAGAATAAAGACCAAAGTGTGGATACTTCGCCCCTTCTTAGAATTGG[G]AAAAAAAAAAAAAAAACACCCATGGAAGGAGTTACAGAGACAAAGTTTGG	0	0.4	0.01		HQ
F754	chr10	101789874	G	GAC	.	PASS,PASS	.	.	Mgat4c	intronic	.	Varscan,Strelka2	Indel	2	23	8	9	5	14	3	31	35	0	14	0	21	0	35	3	ATCTTACTTTGGCCAGAGTTTTTGTTATTGTTAACAGAAACTTATCTAA[GAC]ACACACACACACACACACACACACACACACACACCCTTTGGCATAAAAAT	0	0.26	0		HQ
F754	chr10	101904146	GCA	G	.	PASS,PASS	.	.	Mgat4c	intronic	.	Varscan,Strelka2	Indel	2	15	3	7	2	8	1	18	27	0	17	0	10	0	27	3	CATCCAAGAAAGTAAATAAATAAATAAACCGGCAGACTGTAATTAAAGT[G]CACACACACACACACACACACACACTGAAGTCCATTACATGGTGGTTGAC	0	0.17	0	lowTumorVAF	MQ
F754	chr10	101987329	A	T	.	,PASS	.	.	Mgat4c	intronic	.	SomaticSniper,Strelka2	SNV	2	13	7	7	3	7	6	20	29	1	16	1	15	0	30	3	GTGTGTGTGAGTGTGTGTGTGTGTGTGTGTGTGTGTGTGTGTGTGTGTG[T]GAGAGAGAGAGAGAGAGAGAGAGAGAGAGAGAGAACCCTTTCTTTCCTAA	.	0.35	0.03		HQ
F754	chr10	102637971	G	A	.	PASS,PASS,PASS	.	.	Rassf9\x3bAlx1	intergenic	.	Mutect2,MuSE,Strelka2	SNV	3	10	12	1	6	9	8	22	39	0	11	0	29	0	39	3	CACACACACACACACACACACACACACACACACACACCAGGAACCATAC[A]CATTCTGTTGGATTACATGTAAACACACACGGGAAGACTTTCACAGTGAA	0	0.55	0		HQ
F754	chr10	103174763	G	GA	.	slippage,PASS,PASS	.	.	Lrriq1	intronic	.	Mutect2,Varscan,Strelka2	Indel	3	26	13	13	5	13	8	39	43	0	19	0	24	0	43	3	ATATATAGGAGATAAATGAAAAATGGAAAAAAGAACAGGGTAAAGAAAC[GA]AAAAAAAAACTAGAGCTCTGATAATCTTTTAGATCAAACATAAAAAGAAA	0	0.33	0		HQ
F754	chr10	103449773	T	TA	.	slippage,PASS	.	.	Slc6a15\x3bGm21293	intergenic	.	Mutect2,Varscan	Indel	2	34	10	18	4	16	6	44	50	1	23	1	27	0	51	3	ACACTGGACATGAAAGAGGTGCACATACACAAATGTAGGCCAAGTAACA[TA]AAAAAAAAAACCAAGCAAAGCTTGAAAACAGCAATGACAGCAGTATTTGG	0	0.23	0.02		HQ
F754	chr10	103695835	CT	C	.	slippage,PASS	.	.	Slc6a15\x3bGm21293	intergenic	.	Mutect2,Varscan	Indel	2	27	10	11	5	16	5	37	31	0	15	0	16	0	31	3	ACCATTTTAAAATTATGCAATCCAGGCCTCATATCAGTTCAGACCAGGC[C]TTTTTTTTTTTTTTTTCATGTGTGTTTGAAACATTCTAGTAAACATGACT	0	0.27	0		HQ
F754	chr10	103790636	T	C	.	PASS,,PASS,PASS	.	.	Slc6a15\x3bGm21293	intergenic	.	Mutect2,SomaticSniper,MuSE,Strelka2	SNV	4	20	6	13	6	14	1	26	39	0	22	0	21	0	39	3	ACAGATGGGCATAGAGTAGGGGTGACAAACAGACTTGGACAAGAGAGAG[C]GTGATGGATCTGAATGTCTTGTCATAAAGTGAACACCAGTCTTATATAAT	0	0.23	0		HQ
F754	chr10	103907022	C	T	.	PASS,,PASS,PASS	.	.	Slc6a15\x3bGm21293	intergenic	.	Mutect2,SomaticSniper,MuSE,Strelka2	SNV	4	25	10	12	7	18	3	35	27	0	19	0	12	0	27	3	GTATTTATTAGATTTGTTTAGTTCTTTATGTTGTATGGAGGTCTCCTAG[T]CTTTCTGCCTTTATGCTACCATGCCTATTGTCTAAATTCAGTAGCATTTT	0	0.29	0		HQ
F754	chr10	103960780	A	ATG	.	slippage,PASS	.	.	Slc6a15\x3bGm21293	intergenic	.	Mutect2,Strelka2	Indel	2	40	5	22	2	18	3	45	32	0	17	0	15	0	32	3	TGCTTCCTCTGTACACTACATAGTTCTCTGTGGTGTATGCCAATAGAAA[ATG]TGTGTGTGTGTGTGTGTGTGTGAGAGAGAGAGAGAGAGAGAGAGAGAGAC	0	0.11	0	lowTumorVAF	MQ
F754	chr10	104263377	A	T	.	PASS,,PASS,PASS	.	.	Gm20765\x3bMir6411	intergenic	.	Mutect2,SomaticSniper,MuSE,Strelka2	SNV	4	19	6	13	4	8	4	25	18	0	7	0	12	0	18	3	TTGTTTTTTAAATCTTAGGCCAAATGAGTAGGGCATGATTGACTCTCAA[T]GTAGTTTTAAGTTTTATTCAGTTGATGGCTAATATGGCTGAACAACTTAA	0	0.24	0		HQ
F754	chr10	104474905	T	G	.	PASS,,PASS,PASS	.	.	Mir6411\x3bTmtc2	intergenic	.	Mutect2,SomaticSniper,MuSE,Strelka2	SNV	4	22	9	13	4	11	5	31	42	0	18	0	30	0	42	3	CATCTTCTCTGAATGAGTCCAGACCCAGCAGTCCTTTGCTGTATATGTG[G]TGAGGGCCTCATATCAGCTGGTGTATGCTGCCTGGTTGGTGGCTTAGTGT	0	0.29	0		HQ
F754	chr10	104550020	C	A	.	PASS,PASS	.	.	Mir6411\x3bTmtc2	intergenic	.	MuSE,Strelka2	SNV	2	15	7	9	2	7	6	22	30	1	15	1	17	0	31	3	GGAAAAACATTCTCTCTCTCTCTCTCTCTCTCTCTCTCTCTCTCTCTCT[A]TCTATATATATATATATATATATATATATATATATCACTACATCTATCTT	0	0.32	0.03		HQ
F754	chr10	104832738	T	C	.	PASS,,PASS,PASS	.	.	Mir6411\x3bTmtc2	intergenic	.	Mutect2,SomaticSniper,MuSE,Strelka2	SNV	4	16	5	7	1	11	4	21	15	0	5	0	12	0	15	3	CTTATGTCTTTGAATATGGAAAAATCAAGCTATTGCCTAAATAGAAGCT[C]CATCCCTACTGAATGAACATCATAGAATGAACTGGATAGAACTCTACACT	0	0.24	0		HQ
F754	chr10	104943094	C	CAAAT	.	slippage,PASS,PASS	.	.	Mir6411\x3bTmtc2	intergenic	.	Mutect2,Varscan,Strelka2	Indel	3	23	7	11	3	12	4	30	32	0	11	0	21	0	32	3	CCAATAATGCAGAAGATGCCAAAGCATTAGGAAACTCCCAGCAAATAAA[CAAAT]AAATAAATAAATAAATAAATAAATAAATAAATAAATAAATAAAGAAGAAA	0	0.23	0		HQ
F754	chr10	105657967	AT	A	.	slippage,PASS,PASS	.	.	Gm15663\x3bMettl25	intergenic	.	Mutect2,Varscan,Strelka2	Indel	3	27	10	17	9	10	1	37	42	0	18	0	24	0	42	3	GCCACTGATAAATTCAATCGAAGGCTATGCTTTGTAGGTCTTGAATTTT[A]TTTTTTTTTAAATGTATCCATTCCATAGTTTAGAAAGAAAGAACATTTGA	0	0.27	0		HQ
F754	chr10	105701893	GA	G	.	slippage,PASS,PASS	.	.	Gm15663\x3bMettl25	intergenic	.	Mutect2,Varscan,Strelka2	Indel	3	27	14	12	6	15	8	41	25	0	16	0	9	0	25	3	CCTCCTAGTAAGTAACTATTAAAAGAAATTATAGTCTTCCTGTTTTTTG[G]AAAAAAAAAAAAGAAACTTATTATTACCTGTGGGACTTAAAGTACTTTTT	0	0.34	0		HQ
F754	chr10	105941849	CT	C	.	slippage,PASS,PASS	.	.	Ccdc59\x3bPpfia2	intergenic	.	Mutect2,Varscan,Strelka2	Indel	3	26	12	15	8	11	4	38	45	0	18	0	27	0	45	3	GTAGTCCACACTGTGGGCAGTTGATTCAGGTTTTATTTGAAGCAAGATA[C]TTTTTTTTTTCTATTTTCAGCATACAACTTGACAGAGTGGCTATAGGTAT	0	0.32	0		HQ
F754	chr10	106747778	T	A	.	,PASS,PASS	.	.	Ppfia2	intronic	.	SomaticSniper,MuSE,Strelka2	SNV	3	23	7	11	3	16	5	30	49	0	20	0	32	0	49	3	AGTTGCATCATCGTTATTATTATTATTATTATTATTATTATTATTATTA[A]TTATTATTATTATCATTATTTCACTATATAACCCAATGGCAACCCTTTTT	0	0.23	0		HQ
F754	chr10	107418962	GT	G	.	slippage,PASS,PASS	.	.	Lin7a	intronic	.	Mutect2,Varscan,Strelka2	Indel	3	22	9	13	3	9	6	31	45	0	25	0	20	0	45	3	ATCACTAAATGCACTTATAATAATTATAGCTACACTATAAATGGCATTT[G]TTTTTTTTTGTTTGTTTGTTTTGTTTGTTTGTTTGTTTGTTTGTTTTGCC	0	0.29	0		HQ
F754	chr10	107564988	C	T	.	,PASS	.	.	Ptprq	intronic	.	SomaticSniper,Strelka2	SNV	2	18	7	10	6	9	1	25	21	0	7	0	15	0	21	3	ATCTATCTATCTATCTATCTATCTATCTATCTATCTATCTATCTATCTA[T]CTATCTATCTATCTATCTATCTATCTATCTATCTATCTATCTATCTATCT	.	0.28	0		HQ
F754	chr10	108969920	A	G	.	PASS,,PASS,PASS	.	.	Syt1	intronic	.	Mutect2,SomaticSniper,MuSE,Strelka2	SNV	4	29	5	14	2	19	4	34	24	0	8	0	17	0	24	3	CAGTTCAAAGTAGTAAAACAGAATGATTGGGACAAATTCTCATCTAAGA[G]GCAGCCTTGGAATTCTGGTCCATCTCAAGTCCGAGTTATTAGATTACCAG	0	0.15	0	lowTumorVAF	MQ
F754	chr10	109226221	GGTGTGT	G	.	PASS,PASS,PASS	.	.	Syt1\x3bNav3	intergenic	.	Mutect2,Varscan,Strelka2	Indel	3	28	8	15	6	13	2	36	60	0	28	0	32	0	60	3	CAGACAAAACCACATTGCCTTGGCAGTTTTCTCAATTTACTCCTGTAGG[G]GTGTGTGTGTGTGTGTGTGTGTGTGTGTGTGTATGAATGTGTATTTGTAT	0	0.22	0		HQ
F754	chr10	109241115	GT	G	.	PASS,PASS	.	.	Syt1\x3bNav3	intergenic	.	Varscan,Strelka2	Indel	2	29	10	15	4	14	6	39	37	0	18	0	19	0	37	3	AATGTTGTTAGATTCAGGAGCTATCTAGTGACACTTTACTTGTTGTTGG[G]TTTTTTTTTTTTTTTCCGTGTTAGTAAGGTGTTAAAATACTACCCTCAAC	0	0.26	0		HQ
F754	chr10	109529017	CT	C	.	slippage,PASS	.	.	Syt1\x3bNav3	intergenic	.	Mutect2,Varscan	Indel	2	17	6	7	3	10	3	23	37	1	19	0	18	1	38	3	TTTGCACGTACACTTACCATAAACTGATGGCAAGACCCCCTATTTCTTT[C]TTTTTTTTTTTTTTCCATCACTGGAAAGAGAGGCCCATTGGACACGCAAA	0	0.26	0.03		HQ
F754	chr10	110064991	GA	G	.	PASS,PASS	.	.	Nav3\x3b9230102K24Rik	intergenic	.	Varscan,Strelka2	Indel	2	25	7	14	4	11	3	32	41	1	26	0	15	1	42	3	ACAAAGTGAGTTCCAGGACAGCCACGGCTATACAGAGAAACCCTGTCTT[G]AAAAAAAAAAATCTTCACAGATTATTTCAATGAATTCTGCTTTCTTAAAA	0	0.22	0.02		HQ
F754	chr10	110209597	C	A	.	PASS,,PASS,PASS	.	.	Nav3\x3b9230102K24Rik	intergenic	.	Mutect2,SomaticSniper,MuSE,Strelka2	SNV	4	23	12	13	6	13	9	35	57	0	37	0	32	0	57	3	GGTTCCTGAGGTCTTTATCACATGCTCCACTGTCCCACCCCTGGTTGTT[A]TTGCCTCCTGTCCCTTGTCTGAATCTGACAGTTGTGGTCTTGGGCCATTA	0	0.34	0		HQ
F754	chr10	110211011	AT	A	.	PASS,PASS,PASS	.	.	Nav3\x3b9230102K24Rik	intergenic	.	Mutect2,Varscan,Strelka2	Indel	3	33	8	14	2	19	6	41	41	0	20	0	21	0	41	3	GGGATATTACAGAACAAAGAAGTGGAACTATGGAGTGTGCTTGTATATC[A]TTTTTCCTTCTCCATTTCTAACACTGTGTGTTTCTAAGTCTACTTGCATT	0	0.2	0		HQ
F754	chr10	110232871	C	T	.	,PASS	.	.	Nav3\x3b9230102K24Rik	intergenic	.	SomaticSniper,MuSE	SNV	2	12	10	8	6	4	5	22	18	0	13	0	8	0	18	3	ATGCATCCATACATATATACATACATACATACACACACACACACACACA[T]ATATATATATATATATATATATATATATATATATATATATATACACAGAG	.	0.45	0		HQ
F754	chr10	110383114	A	G	.	,PASS,PASS	.	.	Nav3\x3b9230102K24Rik	intergenic	.	SomaticSniper,MuSE,Strelka2	SNV	3	28	6	18	2	15	5	34	38	0	17	0	25	0	38	3	ATGTTATTCAAAAGAGATTTCATTTAATTAGATTTTTGGACGTTGGGGG[G]AAAAAAAAGCATATTTAGCATGATGAGATGAAAAGGCTCTAAGCGAAGTT	0	0.18	0	lowTumorVAF	MQ
F754	chr10	110404190	A	C	.	PASS,,PASS,PASS	.	.	Nav3\x3b9230102K24Rik	intergenic	.	Mutect2,SomaticSniper,MuSE,Strelka2	SNV	4	14	9	8	4	9	5	23	49	0	26	0	29	0	49	3	CAAATCCAAGTAGATTCCAATGGAGAACATCTCAGACCTGAAATAGCAA[C]GAATAAAACCATAACTGACACCAGGCAAACTACCCAGGGAGGTGCCGTGA	0	0.39	0		HQ
F754	chr10	110688000	C	T	.	PASS,,PASS,PASS	.	.	9230102K24Rik\x3bE2f7	intergenic	.	Mutect2,SomaticSniper,MuSE,Strelka2	SNV	4	29	12	21	7	16	7	41	42	0	27	0	22	0	42	3	GATATTCAGAATTGAGAGTTCCTCTTGGAGGATTTTACCACAGCAGCAG[T]GGTCGCCATCTTGGTCCAGGACCCGCCGAACTTAGGAAATTAGTCTGAAC	0	0.29	0		HQ
F754	chr10	111824240	C	CT	.	PASS,PASS	.	.	4933440J02Rik\x3bGm20758	intergenic	.	Varscan,Strelka2	Indel	2	20	8	11	3	9	5	28	44	0	28	0	16	0	44	3	TCTTACTTCTTAGGTTCACTGAGTTAGCTTTCATATTGATGCCGCTCTC[CT]TTTTTTTTTTTTTTCCAGAGTTAACTCAGCTAGAACAGATCATGACACAT	0	0.29	0		HQ
F754	chr10	111866381	CT	C	.	slippage,PASS	.	.	Gm20758	ncRNA_intronic	.	Mutect2,Varscan	Indel	2	27	13	11	7	16	6	40	35	1	21	1	14	0	36	3	GCAGACAAGCGCAACCCAACAACCAAGTAATGTGGGGTGTGACAATATT[C]TTTTTTTTTTTTTTCCAAGACAAGGTTTCATTATGTAGCTCTGGTTGTCC	0	0.32	0.03		HQ
F754	chr10	111998545	A	G	.	PASS,PASS,PASS	.	.	Glipr1\x3bGlipr1l1	intergenic	.	Mutect2,MuSE,Strelka2	SNV	3	28	6	18	2	13	4	34	37	0	17	0	24	0	37	3	ACTCCAGCAAACCAAATAACCCAGTTAAAAACGGGGTACAGAGCTAAAC[G]GAGAATTCTCAACACAGGAAACTCAAATGACCAAAAAAGCACTTAAAGAA	0	0.18	0	lowTumorVAF	MQ
F754	chr10	112665925	C	T	.	PASS,,PASS,PASS	.	.	Kcnc2\x3b1700010J16Rik	intergenic	.	Mutect2,SomaticSniper,MuSE,Strelka2	SNV	4	23	10	13	6	12	4	33	27	0	18	0	10	0	27	3	TATCCAGTCCCAATCTGAAGTTGTAAAGAAATGTTACAAAACAACTCCT[T]GAATGAATATCTTCCATAGATTTATAGAAATTACTATTAGACCTGTACAT	0	0.3	0		HQ
F754	chr10	112711621	A	AACAC	.	PASS,PASS	.	.	Kcnc2\x3b1700010J16Rik	intergenic	.	Mutect2,Varscan	Indel	2	22	9	9	1	13	8	31	40	0	21	0	19	0	40	3	CACCCGGCTGTCGATTTCCTATGTATGTGTACTAAACACACCACATACA[AACAC]ACACACACACACACACACACACACACACACACACACACACACACATTCAC	0	0.29	0		HQ
F754	chr10	113106926	GA	G	.	slippage,PASS,PASS	.	.	Atxn7l3b\x3bTrhde	intergenic	.	Mutect2,Varscan,Strelka2	Indel	3	20	13	11	6	9	7	33	50	1	23	0	27	1	51	3	AGGAAACAATAGAAATGAGATGAATGAAATATGCAGACATTCACTGGGG[G]AAAAAAAAAAAGCAGTGTAACAGAACAAGAAAACAGTTGCTAACTTCAGC	0	0.39	0.02		HQ
F754	chr10	113468168	G	T	.	,PASS	.	.	Atxn7l3b\x3bTrhde	intergenic	.	SomaticSniper,Strelka2	SNV	2	11	5	6	3	6	2	16	15	0	13	0	3	0	15	3	ATTCTCTAATATATATATATATATATATATATATATATATATATATATA[T]AGAGAGAGAGAGAGAGAGAGAGAGAGAGAGAATATATTATAAAAGCCACT	0	0.31	0		HQ
F754	chr10	113492885	T	TGATA	.	slippage,PASS	.	.	Atxn7l3b\x3bTrhde	intergenic	.	Mutect2,Strelka2	Indel	2	31	5	8	2	23	3	36	40	0	19	0	21	0	40	3	TGATAAATAGCTAAATTGATTGATAGTTTGATAGATACATATAGAGAGA[TGATA]GATAGATAGATAGATAGATAGATAGATAGATAGATAGATAGATAGATAGA	0	0.14	0	lowTumorVAF	MQ
F754	chr10	114232005	C	A	.	PASS,,PASS,PASS	.	.	Atxn7l3b\x3bTrhde	intergenic	.	Mutect2,SomaticSniper,MuSE,Strelka2	SNV	4	18	11	16	6	4	7	29	32	0	19	0	17	0	32	3	CTTCAGTGACTGCTCTTTCTTTAGGAAATGGTATTGAAATGCATGAAAT[A]CTATGATGTTAGTGAGATGATCTAGCGTATCCGCTCCTACTCTTATTACC	0	0.38	0		HQ
F754	chr10	114291764	C	CA	.	slippage,PASS	.	.	Atxn7l3b\x3bTrhde	intergenic	.	Mutect2,Varscan	Indel	2	20	12	12	5	8	7	32	15	0	7	0	8	0	15	3	AAGAACTAGGACTTTCCAGAATTATGAATTTCATAAAATCCCTTTCAGG[CA]AAAAAAAAAAATGTCCCATTAGAGACATGCTAACATGAAGTCTCTTGGGG	0	0.38	0		HQ
F754	chr10	116378320	T	TAC	.	slippage,PASS	.	.	Ptprb	intronic	.	Mutect2,Varscan	Indel	2	21	9	11	3	10	6	30	36	0	21	0	15	0	36	3	TAATCAGTCACTTCTCAAGGTGGGATAAAACCAAGTACCATCTGTGAGA[TAC]ACACACACACACACACACACACACACACACACACACACACGACAAATAAT	0	0.3	0		HQ
F754	chr10	117742813	G	GAAAAC	.	slippage,PASS	.	.	Slc35e3	intronic	.	Mutect2,Strelka2	Indel	2	49	5	21	4	28	1	54	51	0	28	0	23	0	51	3	CAAGAGCTAAAGATTCCTCTTCCACCTTGTCTTATTGTTCCCAGCAGCA[GAAAAC]AAAACAAAACAAAACAAAACAAAACAAAACAAAACAAAACAAAACAAAAC	0	0.09	0	lowTumorVAF	MQ
F754	chr10	118545445	AAC	A	.	PASS,PASS	.	.	Ifngas1	ncRNA_intronic	.	Varscan,Strelka2	Indel	2	15	4	7	3	8	1	19	43	1	22	1	21	0	44	3	ACACACACCCATACATACCCATACTCAGACACACTCAAACACAATCACA[A]ACACACACACACACACACACCCATACATACCCATACTCAGACACACTCAA	0	0.21	0.02		HQ
F754	chr11	3878064	A	T	.	,PASS,PASS	.	.	Osbp2\x3b4921536K21Rik	intergenic	.	SomaticSniper,MuSE,Strelka2	SNV	3	29	6	19	2	13	4	35	34	0	19	0	18	0	34	3	CTAGGCCAGCTGAGACATCAGTATGAGTCTCTCTCTCTCTCTCTCTCTC[T]CACACACACACACACACACACACACACAGCCTCACACTGCATCCTCCCTT	0	0.17	0	lowTumorVAF	MQ
F754	chr11	4856542	AT	A	.	slippage,PASS	.	.	Nf2\x3bNipsnap1	intergenic	.	Mutect2,Strelka2	Indel	2	34	8	19	3	15	5	42	62	0	33	0	29	0	62	3	TGTCTGTTTTTCTTAGCTTAATACTTTATACCATATCAATGACTAAGTG[A]TTTTTTTTGTTCTTGTTTGGTTTGTTTGTTTGTTTGTTTTCTGAGACAGG	0	0.19	0	lowTumorVAF	MQ
F754	chr11	4879930	T	A	.	,PASS	.	.	Nipsnap1	intronic	.	SomaticSniper,Strelka2	SNV	2	15	9	8	4	7	5	24	25	1	11	0	16	1	26	3	CGCTCTCCCCTCCCCTCCCCTTCTCTCTCTCTCTCTCTCTCTCTCTCTC[A]CACACACACACACACACACAGAGAGAGTCTAAAATGCAGACTGTAGCCAT	0	0.38	0.04		HQ
F754	chr11	5691311	C	T	.	PASS,,PASS,PASS	.	.	Ankrd36\x3bMrps24	intergenic	.	Mutect2,SomaticSniper,MuSE,Strelka2	SNV	4	34	8	18	6	21	2	42	46	0	24	0	29	0	46	3	CTAGAGGCTGCCATTCTAAAACAAATGCTCACTCAGTGTCAAACGCTAA[T]TTTATCCCAGTTTCAGGTGGACTGTGCAGATACTTGAAGGGTTTAGGCTC	0	0.19	0	lowTumorVAF	MQ
F754	chr11	5860815	A	C	.	PASS,,PASS,PASS	.	.	Polm\x3bAebp1	intergenic	.	Mutect2,SomaticSniper,MuSE,Strelka2	SNV	4	22	14	13	8	11	7	36	45	0	34	0	18	0	45	3	GCTGAGTCAGACAGCTAGGAGGGCTAAGATGGGTTAGACCCTCCCCCCC[C]CACACACACACACACTCACACACACATCAGTTCTTGGCATAGTCTCCATG	0	0.39	0		HQ
F754	chr11	7193629	C	T	.	PASS,,PASS,PASS	.	.	Ccdc201\x3bIgfbp1	intergenic	.	Mutect2,SomaticSniper,MuSE,Strelka2	SNV	4	28	11	16	7	14	6	39	58	0	34	0	34	0	58	3	GTGCCACATGCCTGTAATCCTGGTACTCCGGAGGTGGAGGCAGGAGGAT[T]GAGAGCTTGAGGTCAGTGTTAGCTGTATAGTAAGTTTCTAGGGCAACCTG	0	0.28	0		HQ
F754	chr11	7419524	GA	G	.	slippage,PASS,PASS	.	.	Igfbp3\x3bTns3	intergenic	.	Mutect2,Varscan,Strelka2	Indel	3	25	11	15	6	10	5	36	51	0	26	0	25	0	51	3	ACTTCAATTTTTTAATTCTTTAAAGGGAATTAAAGCTTCTGCACAAAAT[G]AAAAAAAAAAACAACAACAAAAGGAACACCCCCAAACAAACAACAAACAA	0	0.31	0		HQ
F754	chr11	7539034	A	AAAAAG	.	slippage,PASS	.	.	Igfbp3\x3bTns3	intergenic	.	Mutect2,Strelka2	Indel	2	39	8	21	5	18	3	47	49	0	24	0	25	0	49	3	GAGGAGGACAAGGAGCAGAAAAAAGGAAAGAAAGAAAGATGAAAGATGA[AAAAAG]AAAAGAAAAGAAAAGAAAAGAAAAGAAAAGAAAAGCAACAGGAAAGGAAT	0	0.17	0	lowTumorVAF	MQ
F754	chr11	9600188	A	G	.	,PASS	.	.	Abca13	intronic	.	SomaticSniper,MuSE	SNV	2	13	5	8	3	6	2	18	11	0	6	0	7	0	11	3	AAACATTATATATATATGTATGTATATATATATATATATATATATATAT[G]TGTGTGTGTGTGTGTGTGTGTATATATATATATATATATGTATGTATATA	.	0.28	0		HQ
F754	chr11	12707995	TA	T	.	slippage,PASS,PASS	.	.	Cobl\x3b4930554G24Rik	intergenic	.	Mutect2,Varscan,Strelka2	Indel	3	22	9	12	4	10	5	31	13	0	7	0	6	0	13	3	TCATTGTGTCCCATAAGTTTGGGTATGTTGTGCCTTTTTTTCATTAAAA[T]AAAAAAAAAACTCTTTAATTTCTTTCTTTATTTCTTCCCTGACCAAGTTA	0	0.29	0		HQ
F754	chr11	12762137	TA	T	.	PASS,PASS,PASS	.	.	Cobl\x3b4930554G24Rik	intergenic	.	Mutect2,Varscan,Strelka2	Indel	3	22	9	13	4	9	5	31	40	0	22	0	18	0	40	3	AGAAGGGGTGACTGAGAGAGGACAGTGTGTGGGATATAAAATTAATAAG[T]AAAAAAATTAAACTTAATTAAAAAATATTTGATTCATGGGAAAAATCTGG	0	0.29	0		HQ
F754	chr11	13490360	GA	G	.	slippage,PASS	.	.	Cobl\x3b4930554G24Rik	intergenic	.	Mutect2,Varscan	Indel	2	21	7	11	4	10	3	28	27	0	14	0	13	0	27	3	AATTGACTGTGAAGATTGAGTTTTTTCCAAAGAGTAGGGGGAAAAAAAA[G]AAAAAAAAAAAAAAAGCAAGGAAGTCAGAAGTGCAGAAGTGTGCAAACTT	0	0.25	0		HQ
F754	chr11	13790008	C	T	.	PASS,,PASS,PASS	.	.	Cobl\x3b4930554G24Rik	intergenic	.	Mutect2,SomaticSniper,MuSE,Strelka2	SNV	4	22	10	8	3	15	7	32	39	0	18	0	28	0	39	3	CCTAAGTGAAGATTCCTCAATCCTACTTGGGAGGGAGAAGAAAGCAATC[T]CAAGGATGGAGAGAGGGAGGGACCTGGAAGGAAAAGTGGTTGGGGATGGG	0	0.31	0		HQ
F754	chr11	15549841	G	T	.	PASS,,PASS	.	.	Pom121l12\x3bVstm2a	intergenic	.	Mutect2,SomaticSniper,MuSE	SNV	3	18	12	10	6	11	7	30	15	0	8	0	7	0	15	3	ACAACAAAAAGGTTAAACCAATTATTTTGACACTGTGGCCCAACAAAAT[T]GAAACAAAAATTAATTAATACAGTTAATAGTATTCTGTGTTATGTTTCTC	0	0.4	0		HQ
F754	chr11	16176700	G	A	.	PASS,,PASS,PASS	.	.	Pom121l12\x3bVstm2a	intergenic	.	Mutect2,SomaticSniper,MuSE,Strelka2	SNV	4	15	12	9	4	8	11	27	20	0	13	0	9	0	20	3	AATTCTATGTCCATTTAGCAGAGTAATGGTAATAGGTTCTCCCCTTGGC[A]CTGTGACCTACCCAATCATGGGTTCTTGGTGACCAGATAATTTGATAATG	0	0.44	0		HQ
F754	chr11	17990345	GT	G	.	PASS,PASS	.	.	Etaa1os\x3bGm12018	intergenic	.	Varscan,Strelka2	Indel	2	23	7	11	3	12	4	30	44	0	21	0	23	0	44	3	CTTGCAGTGATTAAACACACAGTGGGCTCTTTTTTTTTTATTTTTTAAT[G]TTTTTTTTTTCTTAGTTCCTTTCAGTCCTTTAGGAGCTGAAAACTTTTCT	0	0.23	0		HQ
F754	chr11	19595999	A	G	.	PASS,,PASS,PASS	.	.	4933406G16Rik\x3bSpred2	intergenic	.	Mutect2,SomaticSniper,MuSE,Strelka2	SNV	4	30	6	19	4	14	5	36	45	0	26	0	23	0	45	3	CTGGACACTGCCATCCTCCCACCTTAATAATAATGGGCTGAACCTCTGA[G]CCTGTAAGCCAGCCCCAAACATTGTCCTTATAAAAGCTGCCTTGGTCATG	0	0.17	0	lowTumorVAF	MQ
F754	chr11	19654969	A	G	.	PASS,,PASS,PASS	.	.	4933406G16Rik\x3bSpred2	intergenic	.	Mutect2,SomaticSniper,MuSE,Strelka2	SNV	4	23	17	16	7	9	10	40	40	0	16	0	27	0	40	3	TTTTTTAGGATTAACTAGATATTCAGACACCTTCTAACTCCACCATTAC[G]AGCTTCAAAATATGTGATTAACATTACCCATAAAGTTGGTAGAATCAATT	0	0.42	0		HQ
F754	chr11	19713442	CT	C	.	slippage,PASS,PASS	.	.	4933406G16Rik\x3bSpred2	intergenic	.	Mutect2,Varscan,Strelka2	Indel	3	29	9	15	6	14	3	38	47	0	21	0	26	0	47	3	CAAAATCCATCTCTTGATGAAATAATGCTGCCACTGAAAAGGAATTCTA[C]TTTTTTTTTTTAATTCCTAATCAGACTGGAAGGAGCAGTATTCTAACACT	0	0.24	0		HQ
F754	chr11	19714843	GTT	G	.	PASS,PASS	.	.	4933406G16Rik\x3bSpred2	intergenic	.	Varscan,Strelka2	Indel	2	20	14	12	7	8	7	34	54	0	26	0	28	0	54	3	TTCTTTTTAAATAAATTCTGAAGTTTTTATTTATTTATGTTTATTTTGG[G]TTTTTTTTTTTTTTGGTTTTGTTTTTCTGTTTTCTGTTTTTTATCTAGAA	0	0.41	0		HQ
F754	chr11	19796273	T	C	.	PASS,,PASS,PASS	.	.	4933406G16Rik\x3bSpred2	intergenic	.	Mutect2,SomaticSniper,MuSE,Strelka2	SNV	4	12	6	10	5	3	3	18	25	0	25	0	8	0	25	3	ACCACTAGCATCATCTCCTGAAAGTAACACTACGTCCAGTGCAGCAGAC[C]GGAATTAATCTAATGTTTATCTGCATGTCTATCATGTCTATCAAGGAAAA	0	0.33	0		HQ
F754	chr11	21001708	G	GCA	.	slippage,PASS,PASS	.	.	Lgalsl\x3bPeli1	intergenic	.	Mutect2,Varscan,Strelka2	Indel	3	24	8	10	4	14	4	32	37	0	20	0	17	0	37	3	GCAGGCTCAAGGTAGTTGTGTAGCAGTAGTTAGTCGCTTTGAATGAAAG[GCA]CACACACACACACACACACACACACACACACACACACATAAATTAATTTT	0	0.25	0		HQ
F754	chr11	22728481	G	A	.	PASS,,PASS,PASS	.	.	Tmem17\x3bB3gnt2	intergenic	.	Mutect2,SomaticSniper,MuSE,Strelka2	SNV	4	26	5	14	2	14	3	31	47	0	31	0	22	0	47	3	GGAATGCCAAGGCCAGGAAGTGGGAGTGGGTGGTTTGGGGAGCAGGACA[A]GGGGAGGGTATAAGGGACTTTTGGGATAGCATTTGAATTGTAAATGAAGA	0	0.16	0	lowTumorVAF	MQ
F754	chr11	23902528	C	A	.	PASS,PASS	.	.	Papolg\x3bBcl11a	intergenic	.	MuSE,Strelka2	SNV	2	21	5	12	3	11	2	26	31	0	21	0	10	0	31	3	ACTCTAGAGTAACAGAACTTGTGAAATGAATCTCTCTCTCTCTCTCTCT[A]TATATATATATATATATATATATATATATGAACAGAAAGTCCCAGGATCC	0	0.19	0	lowTumorVAF	MQ
F754	chr11	24057398	C	CT	.	PASS,PASS	.	.	Papolg\x3bBcl11a	intergenic	.	Varscan,Strelka2	Indel	2	22	6	10	3	12	3	28	46	0	20	0	26	0	46	3	CTTGCCCTGAGCCATTCTCCAAAGTGCTTCCAGGTTTCATTTTTCTTTC[CT]TTTTTTTTTTTTCCTTTTAGATTTCCTTTTTTAAAATTTATTTTATTAGA	0	0.21	0		HQ
F754	chr11	26258720	GT	G	.	PASS,PASS	.	.	5730522E02Rik\x3bFancl	intergenic	.	Varscan,Strelka2	Indel	2	19	6	10	4	9	2	25	31	0	16	0	15	0	31	3	AGTTTGTGTTTTCCTTTTTGCTTCTAGTTCTACTTTCAGGTCTTGCACA[G]TTTTTTTTTTTTTTTTATTTCCTTCACCTGTTTAATTGTATTGTCCTACA	0	0.24	0		HQ
F754	chr11	26985344	GA	G	.	slippage,PASS,PASS	.	.	Gm12070\x3bCcdc85a	intergenic	.	Mutect2,Varscan,Strelka2	Indel	3	19	9	7	6	12	3	28	27	0	10	0	17	0	27	3	GTCTTTGCAGAGTTCAACACACACCAAACAATCAAGACAAATAGTGTTA[G]AAAAAAAATAAACCCTGAGAATTGGCAGCCATCTTTTGTGTGGATATTCT	0	0.32	0		HQ
F754	chr11	27280630	TA	T	.	slippage,PASS	.	.	Gm12070\x3bCcdc85a	intergenic	.	Mutect2,Varscan	Indel	2	21	14	9	12	12	2	35	34	1	10	0	24	1	35	3	GGAATAGCATTTGAATTGTAAATGAAGAAAATATTTAATAAAAAATTGT[T]AAAAAAAAAAAAAAGAAATGAAAAGAGATCTATAACATGAGATTCTGGGG	0	0.4	0.03		HQ
F754	chr11	27734936	C	A	.	PASS,,PASS,PASS	.	.	Gm12070\x3bCcdc85a	intergenic	.	Mutect2,SomaticSniper,MuSE,Strelka2	SNV	4	17	13	14	9	4	6	30	39	0	19	0	26	0	39	3	ATGCAACATTTGTCCCAAAACAGTCCTGAGGGGCCTGTAACAGCAGTAG[A]AAGGACACAGTAGCCCTGCCTGACCAGTGGCTTGGGTTCTTTCTGGTCGG	0	0.43	0		HQ
F754	chr11	27760453	CT	C	.	PASS,PASS	.	.	Gm12070\x3bCcdc85a	intergenic	.	Varscan,Strelka2	Indel	2	19	14	9	8	10	6	33	34	0	18	0	16	0	34	3	TGTGTATATATTTACCCCTTGATGGTGTCTTATAGCTTTTCTTTTGGGC[C]TTTTTTTTTTTTAATCCTCTGGTTGTTTATTTTAAAATGACTTGTGCTAA	0	0.42	0		HQ
F754	chr11	28107024	A	C	.	PASS,PASS	.	.	Gm12070\x3bCcdc85a	intergenic	.	MuSE,Strelka2	SNV	2	23	9	12	2	14	7	32	34	0	22	0	16	0	34	3	CTCAGAAGAAAAACATCAAACACACACCATACCACCACCACCACCACCA[C]CAACAACAACAACAGAAAACAAACAAACAAATAAAACAGGAATTAACAAT	0	0.28	0		HQ
F754	chr11	28334207	C	T	.	PASS,,PASS,PASS	.	.	Gm12070\x3bCcdc85a	intergenic	.	Mutect2,SomaticSniper,MuSE,Strelka2	SNV	4	12	19	4	13	8	7	31	44	0	26	0	27	0	44	3	TGTTTGGTCCACCAGGAGTGGCTCTATTATTAGGTTTGGCGTTTGAGTA[T]GTGTGGTCTTTTTGAAGTAAGTGCATCACTTTTGAGATAGATTTTCAGGT	0	0.61	0		HQ
F754	chr11	29155333	AT	A	.	slippage,PASS,PASS	.	.	Pnpt1	intronic	.	Mutect2,Varscan,Strelka2	Indel	3	27	10	12	4	15	6	37	24	0	12	0	12	0	24	3	ACACATGTGTACATGTATCAAAAATCACAATACATAAAATTTCTGTGTT[A]TTTTTTTTTAAAACATTGTGTGTATTGAAAGAAGAGCAAACTTTAAATTT	0	0.27	0		HQ
F754	chr11	31305699	TG	T	.	PASS,PASS	.	.	Asb3\x3bStc2	intergenic	.	Varscan,Strelka2	Indel	2	33	11	11	7	22	4	44	38	1	12	1	26	0	39	3	CTTTACAATTTAACATTTCCAAGTACCCTAATGTGGTTTTTTTTTTGTT[T]GTTTTTTGTTTTTTTTTGTTTTTTGTTGTTCTTGGAGCTTCAGTTTATTT	0	0.25	0.03		HQ
F754	chr11	31438543	T	TTTTA	.	PASS,PASS	.	.	Stc2\x3bBod1	intergenic	.	Varscan,Strelka2	Indel	2	8	9	0	4	8	5	17	18	0	12	0	6	0	18	3	ACTAGATTCCTAACTACAGGTGCAGGGCTCCAAAGACCAATTGATACTG[TTTTA]TTTATTTATTTATTTATTTATTTATTTATTTATTTATTTATTTATTTATT	0	0.53	0		HQ
F754	chr11	32018102	T	TTTTTG	.	slippage,PASS	.	.	Nsg2	intronic	.	Mutect2,Strelka2	Indel	2	24	5	8	1	16	4	29	47	0	22	0	25	0	47	3	TAGCAGAAGGAAGAAGAAGCAGACAGGTACAAGCCAGTGGTGTATTTGT[TTTTTG]TTTTGTTTTGTTTTGTTTTGTTTTGTTTTGTTTTGTTTTGTTTTGTTTTG	0	0.17	0	lowTumorVAF	MQ
F754	chr11	32630579	TA	T	.	slippage,PASS	.	.	Stk10\x3bFbxw11	intergenic	.	Mutect2,Varscan	Indel	2	23	10	9	7	14	3	33	67	1	38	0	29	1	68	3	AGCTACAGTGTACTCACATAAACAAACAAACAAACAAACAAACAAATCT[T]AAAAAAAAAAAAAAAAGACAGAGTTTCTCCAGGTAGCCTTAGCTGTCACA	0	0.3	0.01		HQ
F754	chr11	33047368	A	G	.	PASS,,PASS,PASS	.	.	Smim23\x3bFgf18	intergenic	.	Mutect2,SomaticSniper,MuSE,Strelka2	SNV	4	17	7	6	3	11	5	24	40	0	15	0	29	0	40	3	CACTCTAAACAGGAGCACTGAGCCACAATGCTCCTAACTTCATAAAACA[G]GCCCAGATGGATGGAAATGCACAGATCAACCCCAACAGAGTGCCGTCCAT	0	0.29	0		HQ
F754	chr11	33226869	C	T	.	PASS,,PASS,PASS	.	.	Ranbp17	intronic	.	Mutect2,SomaticSniper,MuSE,Strelka2	SNV	4	19	16	13	11	9	10	35	68	0	34	0	43	0	68	3	CAATATAAACAGAATGGCACGAGGGCCGTCCTGGTAGTTATCAAGGCAG[T]GAGTGCTAGTTCATCACACATCTGTCATTCCCATAGAAGGAGGCTCACCA	0	0.46	0		HQ
F754	chr11	34465037	C	CTACATACA	.	PASS,PASS	.	.	Dock2	intronic	.	Mutect2,Varscan	Indel	2	21	7	10	6	11	1	28	42	0	21	0	21	0	42	3	GGTTACTGTCTAGCTTCCTTTGTTTTATACACACACATAAACACACACA[CTACATACA]TACATACATACATACATACATACATACATACATACATACATACACACACA	0	0.25	0		HQ
F754	chr11	34774729	A	AC	.	PASS,PASS,PASS	.	.	Dock2	intronic	.	Mutect2,Varscan,Strelka2	Indel	3	19	21	9	12	10	9	40	62	0	30	0	32	0	62	3	CTGTGGCAGTTTACAGAGTGGTCACCAAGTCTACTGTCTCCCTAGCATT[AC]CCGAGCTTGCCCAGATGGGGGTGACTGACATAACACAGACCGCACATATG	0	0.52	0		HQ
F754	chr11	36118380	CT	C	.	PASS,PASS	.	.	Tenm2	intronic	.	Varscan,Strelka2	Indel	2	25	9	11	5	14	4	34	46	0	27	0	19	0	46	3	CATGTTTAGATTTTTCTTACCATCATTCCTTAAACAACATGGTCTACAA[C]TTTTTTTTTTTCCCCGAGACAGGGTTTCTCTGTATAGCCCTGGCTGTCCT	0	0.26	0		HQ
F754	chr11	36761232	T	A	.	PASS,,PASS,PASS	.	.	Tenm2	intronic	.	Mutect2,SomaticSniper,MuSE,Strelka2	SNV	4	11	7	8	3	4	4	18	21	0	11	0	12	0	21	3	AGCCTAGAAAAATGTAAACTTTTCAAATTTCAGAATCAGTATCCTTTTT[A]AAAAAAAAATATCTCCTGCAAGAAGTACACATTCTTACCTATAACATTAC	0	0.39	0		HQ
F754	chr11	36985793	T	A	.	,PASS	.	.	Tenm2\x3bGm12128	intergenic	.	SomaticSniper,Strelka2	SNV	2	24	4	9	3	17	2	28	33	1	16	0	17	1	34	3	CTGTGTGTGTGTGTTCATAAAAGTCTCTCTCTCTCTCTCTCTCTCTCTC[A]CTCTCTCTCTCTCACTCTGTGTGTGTGTGTGTGTGTGGTGTGCATATGTG	0	0.14	0.03	lowTumorVAF	MQ
F754	chr11	37101670	TATG	T	.	PASS,PASS	.	.	Tenm2\x3bGm12128	intergenic	.	Varscan,Strelka2	Indel	2	13	9	3	3	10	6	22	13	1	7	0	6	1	14	3	ATATGTATATGTATATGTATATGTATATGTATATGTATATGTATATGTA[T]ATGATGTGTGTGTACACACACATATATATGTATATATGTATATACATATA	.	0.41	0.07		HQ
F754	chr11	37279494	C	A	.	PASS,,PASS,PASS	.	.	Tenm2\x3bGm12128	intergenic	.	Mutect2,SomaticSniper,MuSE,Strelka2	SNV	4	25	9	14	8	14	2	34	21	0	10	0	13	0	21	3	ATAAATATATTTTATATTTAGTTTATATGAATATATAGAACTTGTATAT[A]TAAAAAATTATAAAGTGGTTGTATATTACATAAATATATGTAACTTGCAC	0	0.26	0		HQ
F754	chr11	37284992	TAGGA	T	.	slippage,PASS,PASS	.	.	Tenm2\x3bGm12128	intergenic	.	Mutect2,Varscan,Strelka2	Indel	3	20	15	8	6	12	9	35	38	0	25	0	13	0	38	3	AAGAAGAAAATGGTCTAATTAGGGGAATGAGGAAGAAGCAAGTGTAATG[T]AGGAAGGAAGAGAAAAGGACTCTCATATGTAAAGTACAGAGTCTCTCTCT	0	0.43	0		HQ
F754	chr11	37443725	G	A	.	PASS,,PASS	.	.	Tenm2\x3bGm12128	intergenic	.	Mutect2,SomaticSniper,Strelka2	SNV	3	22	5	11	5	12	2	27	24	0	18	0	10	0	24	3	TTAAGAACTCTGAACAATTAATAATAACCAGCAGTTTGGGAAATGAGAA[A]AAAATTGATGTACTAAAGAATAAAAAAATGAGGAGACAAATTATTTTCCT	0	0.19	0	lowTumorVAF	MQ
F754	chr11	37575369	C	T	.	PASS,,PASS,PASS	.	.	Tenm2\x3bGm12128	intergenic	.	Mutect2,SomaticSniper,MuSE,Strelka2	SNV	4	21	10	14	4	8	6	31	34	0	17	0	21	0	34	3	TGAGGGTAGCCTGGGCGACAGAGTGGTTTCTGGGAAATCATGGGCTGAC[T]GTTCTTAAGAAAAAATAATCTCATTGTGAATCCTTAATGCAAATATGTTA	0	0.32	0		HQ
F754	chr11	38083133	G	A	.	,PASS	.	.	Gm12128\x3bGm12130	intergenic	.	SomaticSniper,MuSE	SNV	2	23	9	12	7	14	3	32	13	0	8	0	7	0	13	3	GATAGATAGATAGACATAGACATAGACATAGACATAGACATAGACATAG[A]CATAGGCATAGGCATAGGCATAGGCATAGACATAGACAGACTAGACGTAG	0	0.28	0		HQ
F754	chr11	38126198	C	G	.	PASS,PASS,PASS	.	.	Gm12128\x3bGm12130	intergenic	.	Mutect2,MuSE,Strelka2	SNV	3	23	4	14	2	10	2	27	39	0	15	0	26	0	39	3	GAACAAGAATAAAATTGGCCCTGTGTGAATTAGATTGCAAAGGCAGGAA[G]CGGGCTTCATTTACCTAAGGAGCTAATGTTTAAATTAAAACCTTTGTACA	0	0.15	0	lowTumorVAF	MQ
F754	chr11	38188876	G	A	.	PASS,,PASS,PASS	.	.	Gm12128\x3bGm12130	intergenic	.	Mutect2,SomaticSniper,MuSE,Strelka2	SNV	4	14	12	12	7	6	9	26	30	0	11	0	20	0	30	3	TGTTATGAACAGATGTCTCGTGGGGGTGCATACACACATGCATCGCCAT[A]TGCACAGACACATGCAGTTTTAGAATCCATCAATTGAAGGAGTCATTTTA	0	0.46	0		HQ
F754	chr11	38808392	CAA	C	.	PASS,PASS	.	.	Gm12130\x3b4930553C11Rik	intergenic	.	Mutect2,Varscan	Indel	2	20	10	6	3	14	7	30	42	0	27	0	15	0	42	3	CCCTGGGCCTCATCATAGACTGCCTCCCATAGAATGAAAAGAAAATAGA[C]AAAAAAAAAAAAAAATAAAGATCACACATACAATTATGTTTTTAATAAAG	0	0.33	0		HQ
F754	chr11	38818575	CT	C	.	slippage,PASS,PASS	.	.	Gm12130\x3b4930553C11Rik	intergenic	.	Mutect2,Varscan,Strelka2	Indel	3	22	9	8	5	14	4	31	21	0	9	0	12	0	21	3	AATTGGTCCTATGGTGCCTTGGGTGTTTGAAAATCCACTCACTTATGGA[C]TTTTTTTTTTTTTTCTTTTGACTTGTTTTCCTGGAGCAGTTCATTAGAGC	0	0.29	0		HQ
F754	chr11	38897606	CT	C	.	slippage,PASS,PASS	.	.	Gm12130\x3b4930553C11Rik	intergenic	.	Mutect2,Varscan,Strelka2	Indel	3	23	17	11	9	12	8	40	59	0	20	0	39	0	59	3	TCTGGGTAACGTCCACAACAGAATCTGTTCAGAGATCCTCAGAATGAGT[C]TTTTTTTTTCCCTATAGAAAGAGATTGGCATTTGAGAACAACCTTTCTCT	0	0.42	0		HQ
F754	chr11	39129771	G	A	.	PASS,,PASS,PASS	.	.	Gm12130\x3b4930553C11Rik	intergenic	.	Mutect2,SomaticSniper,MuSE,Strelka2	SNV	4	20	4	10	3	12	2	24	38	0	15	0	26	0	38	3	GTGGCAAAAAGGCAGAGTGTAAGCATAAAATATATATCATATAAGTAAC[A]TAATTCATTAATTCTACAAGGATATGATCAGTAAGTCCTTCCTTATTGTT	0	0.17	0	lowTumorVAF	MQ
F754	chr11	39659096	T	G	.	,PASS	.	.	4930553C11Rik\x3bMat2b	intergenic	.	SomaticSniper,MuSE	SNV	2	13	5	6	3	7	2	18	12	0	7	0	7	0	12	3	CTGCTGCTGCTGCCTCTTCTTCTTCTTCTTCTTCTTCTTCTTCTTCTTC[G]TCTTCTTCTACTACTACTACTACTACTACTACTACTACTATTACTACTAC	0	0.28	0		HQ
F754	chr11	40444422	CA	C	.	slippage,PASS,PASS	.	.	4930553C11Rik\x3bMat2b	intergenic	.	Mutect2,Varscan,Strelka2	Indel	3	18	12	7	6	11	6	30	38	0	18	0	20	0	38	3	CTGTCTCGAAAACAAACAAACAAACAAACAAACAAACAAAAAAAACAAA[C]AAAAAAAATTAACATTTGAGATGTTTGAGATTTTTAGACTTATGTCTAAG	0	0.4	0		HQ
F754	chr11	40929601	CT	C	.	slippage,PASS,PASS	.	.	Ccng1\x3bGabrg2	intergenic	.	Mutect2,Varscan,Strelka2	Indel	3	20	14	11	8	9	6	34	32	0	18	0	14	0	32	3	TATTGATTTTTAAATGTTAAACTAACATTGTTTAGCTCTAATAAACCCC[C]TTTTTTTTAACCAATAATGTATTCCTATGGATTGAGAGTAATTTGATTTT	0	0.41	0		HQ
F754	chr11	41217749	G	T	.	PASS,PASS	.	.	Ccng1\x3bGabrg2	intergenic	.	Mutect2,Strelka2	SNV	2	20	7	11	3	11	4	27	24	0	12	0	16	0	24	3	GCTTAGGACTCATGATATAATCAAGTGGGCCTCAAATAAAGATAACATT[T]CTGTTGCAATCTTCTTGAGTGCTGACAAGATTAAAAACATATACAACACA	0	0.26	0		HQ
F754	chr11	41304123	T	TTGTG	.	PASS,PASS	.	.	Ccng1\x3bGabrg2	intergenic	.	Varscan,Strelka2	Indel	2	19	6	11	3	8	3	25	35	0	15	0	20	0	35	3	TGTTGGTTTTTTTTTGTTTGTTGTTTTGTTTTTGTTTCTTATTGTATGT[TTGTG]TGTGTGTGTGTGTGTGTGTGTGTGTGTGTGTGTGTGTGTGTTTAGAACAG	0	0.24	0		HQ
F754	chr11	45678004	A	AAC	.	slippage,PASS	.	.	Gm12159\x3bF630206G17Rik	intergenic	.	Mutect2,Varscan	Indel	2	20	10	11	4	9	6	30	50	0	26	0	24	0	50	3	ACACAATTTAATTAAAAATAAAATATTATTTTTAAATCTACCTTCTAGC[AAC]ACACACACACACACACACACACACACACACACACCAAAACTAGGACAATG	0	0.33	0		HQ
F754	chr11	47112458	G	A	.	PASS,,PASS,PASS	.	.	Sgcd	intronic	.	Mutect2,SomaticSniper,MuSE,Strelka2	SNV	4	20	5	11	2	12	3	25	37	0	20	0	21	0	37	3	CTCTTCTACACTGGACAGAGCTTGAATAGTAGGAGACCTCAAAGCCTAC[A]TACACAGTGACACACTTCCTCCAAAGGCCACAGTTATTCCAACAACACCA	0	0.2	0		HQ
F754	chr11	47248909	C	T	.	PASS,,PASS,PASS	.	.	Sgcd	intronic	.	Mutect2,SomaticSniper,MuSE,Strelka2	SNV	4	23	5	9	4	16	4	28	45	0	20	0	30	0	45	3	GGCTCAGTAGAAGGGATAAACAGACCCTGGAATGTTGCTCTTTGACCTG[T]GTGCCATGGTACATGTGGATGCAGGATAAAATTAATACCTACAATTCTTA	0	0.18	0	lowTumorVAF	MQ
F754	chr11	47710369	A	AAAC	.	slippage,PASS,PASS	.	.	Sgcd\x3bRack1	intergenic	.	Mutect2,Varscan,Strelka2	Indel	3	36	9	14	4	22	5	45	37	0	21	0	16	0	37	3	TTGTATTTATACATCCTTCTGATCATTTCGATTCCAATCCCCTCTATGG[AAAC]AACAACAACAACAACAACAACAACAACAACAACAACTCATCATCATTGGA	0	0.2	0		HQ
F754	chr11	47895506	TG	T	.	PASS,PASS	.	.	Sgcd\x3bRack1	intergenic	.	Varscan,Strelka2	Indel	2	29	11	18	5	11	6	40	47	2	30	0	17	2	49	3	AAAGGTTTAGTGAGGGCATAGACAGAACTAGATCCACGTAGCTCACTAA[T]GGGGGGGGGGCGTTTACCCCAGTGAAAAGAGTCATGTTTTGTGTGGGTTA	0	0.28	0.04		HQ
F754	chr11	47985326	G	C	.	PASS,,PASS,PASS	.	.	Sgcd\x3bRack1	intergenic	.	Mutect2,SomaticSniper,MuSE,Strelka2	SNV	4	19	12	7	4	15	9	31	62	0	38	0	35	0	62	3	TTGTCCTTATAGCCAGAGATATTCCCAAGAAATTAGCTTTTCTGAGGGA[C]GGTATGATACAAGAAAGATGTCTTAATTGCATCTCCCAGGAGCAAATTAG	0	0.39	0		HQ
F754	chr11	48763471	G	A	.	PASS,,PASS,PASS	.	.	Sgcd\x3bRack1	intergenic	.	Mutect2,SomaticSniper,MuSE,Strelka2	SNV	4	27	7	19	5	11	5	34	42	0	22	0	23	0	42	3	AAAGACATTACATTAAATGAAATAAGCCAGTCACAAAAGCAAAAGTAGG[A]CATGGTGTCATGTTATTGCAATACCAACACTAAGAAGGCAGAGGCAGGCA	0	0.21	0		HQ
F754	chr11	48920133	A	T	.	PASS,,PASS,PASS	.	.	Gm12185	intronic	.	Mutect2,SomaticSniper,MuSE,Strelka2	SNV	4	20	12	13	5	10	7	32	40	0	25	0	20	0	40	3	ATGCATCTCAGCCTCATCAATACACTAGCAAGATTTTGCAAAAAAAAAA[T]AAATAAATAAATAAATAAATAAAAATAAAAACAAGGTGTGCAAGAGGCCC	0	0.38	0		HQ
F754	chr11	49890542	C	A	.	PASS,,PASS,PASS	.	.	Mapk9\x3bRasgef1c	intergenic	.	Mutect2,SomaticSniper,MuSE,Strelka2	SNV	4	13	8	1	2	12	7	21	32	0	5	0	28	0	32	3	GGTGAGAGAGGAAATTATGAAGAAAAATATCAAATTCCCTCCCCCCCCC[A]CACACACACACCAAAACCACATTTCATAGAAACCTGTATGGACTGATCAA	0	0.38	0		HQ
F754	chr11	50510206	G	GCACA	.	PASS,PASS,PASS	.	.	Rufy1\x3bAdamts2	intergenic	.	Mutect2,Varscan,Strelka2	Indel	3	34	11	18	5	16	6	45	63	0	37	0	26	0	63	3	AACAGGTGCACTATGGCATACACCCACACATGTGCACGCGCGCGCGCGC[GCACA]CACACACACACACACACACACACACACACACACACAGCAGCAACAGCAGC	0	0.24	0		HQ
F754	chr11	52359623	C	CA	.	PASS,PASS	.	.	Tcf7\x3bVdac1	intergenic	.	Varscan,Strelka2	Indel	2	29	11	14	5	15	6	40	60	2	29	1	31	1	62	3	AACCCTGTCTCGGGAAAAAACAAACAAACAAACAAACAAAAAACAAAAA[CA]AAAAAAAAAACCCAAAAAATAAAACAAAACAAAAAAAAAAACCAAGAAAG	0	0.28	0.03		HQ
F754	chr11	53732366	GA	G	.	slippage,PASS	.	.	Il5\x3bMir7671	intergenic	.	Mutect2,Strelka2	Indel	2	42	8	19	3	23	5	50	37	0	17	0	20	0	37	3	TTCTCTTAATTAATCAGAAAAAGATAATTAACCCACTCAAAAAGGAAAA[G]AAAAAAAAAAAAGGTGAAAGACTTGAATCAGCACTACCCAGAACAGGAAA	0	0.16	0	lowTumorVAF	MQ
F754	chr11	55911796	GT	G	.	slippage,PASS,PASS	.	.	Glra1\x3bNmur2	intergenic	.	Mutect2,Varscan,Strelka2	Indel	3	23	12	10	3	13	9	35	56	0	29	0	27	0	56	3	TTCTGGGTCTCAGATGAAGGTTTTCCACCTCATGAACCAGGAGAACACA[G]TTTTTTTTTTTGTTTGTTTGTTTGTTTGTTTGTTTGTTTGGTTGGTTGGT	0	0.34	0		HQ
F754	chr11	56095000	GA	G	.	slippage,PASS,PASS	.	.	Nmur2\x3bGria1	intergenic	.	Mutect2,Varscan,Strelka2	Indel	3	12	7	7	4	5	3	19	35	0	16	0	19	0	35	3	GTTTTAAAAGCTTTTAAAATAGTCACATGCATGTATAATTTATCTTGCT[G]AAAAAAAAAAAACAGTTCTATCACGACAAAACATTTATTGTTATTTCTTT	0	0.37	0		HQ
F754	chr11	56363552	T	C	.	PASS,,PASS,PASS	.	.	Nmur2\x3bGria1	intergenic	.	Mutect2,SomaticSniper,MuSE,Strelka2	SNV	4	30	16	18	6	14	11	46	44	0	12	0	33	0	44	3	CCTCAACTCCTTTGCATGACCTTTTCAGTCCTGGGCCTTCAATTACAAC[C]GAGGCTGCACCTTCACCGATGGCCTTCCATGGCCCCTCACAGTTCTGAGC	0	0.35	0		HQ
F754	chr11	56651590	T	C	.	PASS,,PASS,PASS	.	.	Nmur2\x3bGria1	intergenic	.	Mutect2,SomaticSniper,MuSE,Strelka2	SNV	4	22	10	15	4	10	6	32	46	0	29	0	24	0	46	3	CATTCCTCACCAAAATATTACAAAAACAGTCTCTAGAAAACATATTAAC[C]TTTTTCCCCACTGAACCCTCTTGGGCCATGTGTGCACAGTTCAAATCATC	0	0.31	0		HQ
F754	chr11	57519992	C	CA	.	PASS,PASS,PASS	.	.	Mfap3	intronic	.	Mutect2,Varscan,Strelka2	Indel	3	35	12	16	5	19	7	47	46	0	26	0	20	0	46	3	ATAGATTACTACTGCCAGTACATTCCATTTAAGAAATCAAAACTACTCT[CA]AAAAAAAGAAGTAGCTTTAAAATGGTAAGTCACTAAATGATAACTGACAT	0	0.26	0		HQ
F754	chr11	57983008	GT	G	.	slippage,PASS,PASS	.	.	Hand1\x3bLarp1	intergenic	.	Mutect2,Varscan,Strelka2	Indel	3	30	7	17	4	13	3	37	67	0	34	0	33	0	67	3	ATTCAGGCAAACACTCATACACATTAAATAAAATTTAAAATCTAAAGAA[G]TTTTTTTTTCTTTTTTTTGTTTTTGTTTGTTTGTTTGTTTGTTTGTTTGT	0	0.19	0	lowTumorVAF	MQ
F754	chr11	58644035	C	T	.	,PASS	.	.	Trim58	intronic	.	SomaticSniper,Strelka2	SNV	2	17	6	13	3	6	4	23	21	2	12	1	9	1	23	3	GTCCTTTATATACTGATCGTTCCCCCACCCCATAGGAACTGGGTTTGTT[T]TTTGTTTTTGTTTTTTTTTTTTTCCTCTACATTTTTCTTCTAGGATAAGT	0	0.26	0.09		HQ
F754	chr11	58696403	G	GT	.	slippage,PASS	.	.	Olfr320\x3bOlfr319	intergenic	.	Mutect2,Varscan	Indel	2	26	11	11	5	15	6	37	26	0	17	0	9	0	26	3	AGGGGCAGTGAAGTCCTAGATTTATTGGATATTGGCTTTTTAGTTTTTT[GT]TTTTTTTTTAATTAGGAACCATGACTAAGAAATTGACTTGGCTTTCATGA	0	0.3	0		HQ
F754	chr11	121953846	GA	G	.	slippage,PASS	.	.	Ptchd3\x3bNONE	intergenic	.	Mutect2,Varscan	Indel	2	21	12	11	6	10	6	33	44	2	24	1	20	1	46	3	GGAGTTTGAGTCAGAACAACTGAGTTGACCAGCCACCAAAGTTCAGAAA[G]AAAAAAAAAAAAAAAGGTGATTTTATTCAGCAGTTAAGTCTCAGATGCCC	0	0.36	0.04		HQ
F754	chr11	60523189	AT	A	.	PASS,PASS,PASS	.	.	Myo15	intronic	.	Mutect2,Varscan,Strelka2	Indel	3	25	13	12	7	13	6	38	45	1	20	1	25	0	46	3	TGCTGCCCAGATAGTCTAGCTACTCAGTGCCTCCAAGTTCTGAAAAAAA[A]TAATTGAAACCAGATGTCATTCCCAGCTACATACTAGGCCAGAATCCCAG	0	0.34	0.02		HQ
F754	chr11	61375713	C	T	.	PASS,,PASS,PASS	.	.	Slc47a1	intronic	.	Mutect2,SomaticSniper,MuSE,Strelka2	SNV	4	23	6	16	2	11	4	29	44	0	22	0	26	0	44	3	TGGAACCAGGACTGAAATAACAACCAGTCATACCAGTGTGTGAGAAGAA[T]GATGTCTCCATGACCCTAGTGCAGCTTCTGCTAGACCACTGTATATAATA	0	0.21	0		HQ
F754	chr11	61444687	G	GA	.	slippage,PASS,PASS	.	.	Slc47a1\x3bRnf112	intergenic	.	Mutect2,Varscan,Strelka2	Indel	3	22	10	8	3	14	7	32	63	0	29	0	34	0	63	3	CAAGAAACTTCTCTTGATAACATGCTTGGCCTCAAGGGTTTTACTGTAG[GA]AAAAAAAAAACCTGTAATCACACACACAGAAGCCACCTAGGGTCAGAAGG	0	0.31	0		HQ
F754	chr11	61605583	A	ATC	.	PASS,PASS	.	.	Epn2\x3bGrap	intergenic	.	Varscan,Strelka2	Indel	2	25	9	16	5	9	4	34	43	0	26	0	17	0	43	3	TTCCTGTTTAAAAGTCCAACATTCAAAAGTTCTTCTGAGACTCATGACA[ATC]TCTCTCTCTCTCTCTCTCTCTCTCTCTCTCTCTCTCTCTCTCTCTGTTTT	0	0.26	0		HQ
F754	chr11	61793202	TA	T	.	PASS,PASS,PASS	.	.	Ulk2	intronic	.	Mutect2,Varscan,Strelka2	Indel	3	27	21	16	15	11	6	48	50	0	29	0	21	0	50	3	GCTGCAGTGCACTTATATGAAATAAATAAATAAATAAACAAACAAACCT[T]AAAAAAAAAAAGCTGAACAATATGTTATTAGTCTCTTATTAATTTTGGTG	0	0.44	0		HQ
F754	chr11	62546424	CCACACA	C	.	PASS,PASS,PASS	.	.	Cenpv\x3bUbb	intergenic	.	Mutect2,Varscan,Strelka2	Indel	3	34	9	15	2	19	7	43	34	0	21	0	13	0	34	3	CACACACACACACACACACACACACAAATAAATGTAATTTTAAAATTTT[C]CACACACACACACACACACACACACACAAATAAATGTAATTTTAAAATTT	0	0.21	0		HQ
F754	chr11	65394141	TAC	T	.	PASS,PASS	.	.	Gm12295\x3bMap2k4	intergenic	.	Varscan,Strelka2	Indel	2	27	7	10	3	17	4	34	27	0	14	0	13	0	27	3	GACAGCAATATCAAATTAAATTTGTGAAGAGGGTAGATCTCAAAAGGTG[T]ACACACACACACACACACACACACACGTCCTACGTCCTATATTAGATTCA	0	0.21	0		HQ
F754	chr11	65441053	CT	C	.	PASS,PASS	.	.	Gm12295\x3bMap2k4	intergenic	.	Mutect2,Varscan	Indel	2	20	13	9	8	11	5	33	19	0	8	0	11	0	19	3	GTGCCTGATACGTAAAAAGTGTGTAATAAATACACTCTTTTGCCCCCCC[C]TCATTATTCTCAGAAACATACCTGCCTTTCATGGAATTCCATGGGACACA	0	0.39	0		HQ
F754	chr11	66791516	C	G	.	PASS,,PASS,PASS	.	.	Shisa6\x3bGm12298	intergenic	.	Mutect2,SomaticSniper,MuSE,Strelka2	SNV	4	20	6	15	1	8	5	26	39	0	22	0	22	0	39	3	ATTGTTCTTTCAAGGGTGTTAGATCAGTGAAAGAAAATGCCTTCTGAGA[G]CTGATTTGTCAATTGTAGATTTCTCTAGGCCAGACATGCTGTCACATATC	0	0.23	0		HQ
F754	chr11	69335688	GT	G	.	slippage,PASS,PASS	.	.	Kcnab3\x3bRnf227	intergenic	.	Mutect2,Varscan,Strelka2	Indel	3	27	11	11	4	16	7	38	70	0	32	0	38	0	70	3	GGTTTTGTTTTTGTTTTTTTTGGTTTTTTTTTGTTGTTGTTGTTGTTTT[G]TTTTTTTTTTTGTTTTGTTTTTTTTGAGACAGGGTTTCTCTATATAGCCC	.	0.29	0		HQ
F754	chr11	69528776	GAT	G	.	PASS,PASS	.	.	Dnah2	intronic	.	Varscan,Strelka2	Indel	2	24	6	15	5	9	1	30	47	1	29	1	18	0	48	3	ATTCTTATGTCTATGAATCTCCTTTATTACTTTCTTCATCATTACTGTT[G]ATATATATATATATATATATATAGGGGTTGGGGGTTTGTTTTTTTGGTTT	0	0.2	0.02		HQ
F754	chr11	71285689	G	T	.	PASS,PASS,PASS	.	.	Nlrp1c-ps	upstream	.	Mutect2,MuSE,Strelka2	SNV	3	13	4	7	2	10	2	17	26	0	14	0	16	0	26	3	AATTCCTCTTAGGCCACAAACCCTGTCTGTGTTTTTGTTGTAGTTGTTG[T]TGGTGGTGTTTTTTTTGTTTGTTTGTTTGGTTGTTTTTTGTTTGTTTGTT	0	0.24	0		HQ
F754	chr11	76105675	A	AT	.	PASS,PASS,PASS	.	.	Vps53	intronic	.	Mutect2,Varscan,Strelka2	Indel	3	20	15	10	9	10	6	35	51	0	32	0	19	0	51	3	ACGACTCAAGTTTAATCCCCAGAACCCACACAGGGGAAGGAGAGAACTG[AT]TTCCTCCAAGCTGTCCTGACCTCTACATGTGTGGAGCAAGCAAGCAAGCA	0	0.43	0		HQ
F754	chr11	78582158	T	TAG	.	PASS,PASS	.	.	Nlk	intronic	.	Mutect2,Strelka2	Indel	2	20	6	14	2	6	4	26	42	0	16	0	26	0	42	3	GTCTCTAAAGACAGCTTCATTCATACAATAAAATCTTGAGATAGATAGA[TAG]AGATAGAGAGAGAGAGAGAGAGAGAGAGAGAGAGAAAGTACTGCTCTTGC	0	0.23	0		HQ
F754	chr11	78915302	G	A	.	PASS,,PASS,PASS	.	.	Lyrm9\x3bNos2	intergenic	.	Mutect2,SomaticSniper,MuSE,Strelka2	SNV	4	34	8	20	6	17	3	42	56	0	29	0	33	0	56	3	GTTGGCCTTGAACTCACAGCAATCTTTCTGCATCTACCTCCCAAGTGCT[A]GGATTGTTCAAGATCATCCTTGATACATAACGAGTTGCAGGCCAGCCTGG	0	0.19	0	lowTumorVAF	MQ
F754	chr11	79095983	G	A	.	PASS,,PASS,PASS	.	.	Ksr1	intronic	.	Mutect2,SomaticSniper,MuSE,Strelka2	SNV	4	29	18	12	9	23	13	47	56	0	32	0	29	0	56	3	CATTGTGATGCTGGCTGGGCAGAGAAAACCAGCAGGGGCAGAGGGGCCC[A]TGGATTCATTAGTGGCTCATTTATTTATCCAGCCAACAAAAGGCAGTGCA	0	0.38	0		HQ
F754	chr11	80281805	A	T	.	PASS,PASS	.	.	Rhot1\x3bRhbdl3	intergenic	.	MuSE,Strelka2	SNV	2	21	3	9	2	13	1	24	43	1	31	0	15	1	44	3	GTGACTCAGTCCTCATGTTTCTCTCTCTCTCTCTCTCTCTCTCTCTCTC[T]CACACACACACACACACACACACACACACACACACACACACATGTGTATT	.	0.12	0.02	lowTumorVAF	MQ
F754	chr11	80643020	CT	C	.	slippage,PASS	.	.	Myo1d	intronic	.	Mutect2,Varscan	Indel	2	24	8	13	3	11	5	32	38	1	15	0	23	1	39	3	CTCATTGAATCATGGGGAATAATTCAATCATGGGGATAAGCTGGGTTCT[C]TTTTTTTTTTTTTCCCATTTTTTATTAGGCATTTAGCTCATTTACATTTC	0	0.25	0.03		HQ
F754	chr11	80784797	GA	G	.	PASS,PASS	.	.	Myo1d\x3bTmem98	intergenic	.	Varscan,Strelka2	Indel	2	25	17	16	9	9	8	42	59	1	29	1	30	0	60	3	TCCACTTGACACAAGCTAGAGTTAACAGACAGGAGGGAACCTCAATTGA[G]AAAAAAAAAAAATGCCTCTATAAGATCTAGCTGTAGGGCAATTTCTTGAT	0	0.4	0.02		HQ
F754	chr11	81129948	G	A	.	PASS,,PASS,PASS	.	.	Asic2	intronic	.	Mutect2,SomaticSniper,MuSE,Strelka2	SNV	4	26	7	13	5	15	3	33	56	0	36	0	27	0	56	3	GCCATTGTTTAGGTCTCACTCCCGTGTTAGATCGAGATCCTGACTACAT[A]AGATGAAACATCTTGTTCACATTGCTTTCCCTGCTCTTGAAGCTACCATC	0	0.21	0		HQ
F754	chr11	81222462	T	A	.	PASS,PASS,PASS	.	.	Asic2	intronic	.	Mutect2,MuSE,Strelka2	SNV	3	30	6	18	4	19	3	36	56	0	30	0	36	0	56	3	TTCCCCAGGGAGGCCCAGTCTGTGCAGGGAGGGAAGGGAGCCTTTTTTT[A]AAAATTTCCCACCATGCTTGAGGGCTTAGGGACAGTGCAGAGCAGTGAGC	0	0.17	0	lowTumorVAF	MQ
F754	chr11	84689085	A	AT	.	PASS,PASS	.	.	Lhx1os\x3b1700109G15Rik	intergenic	.	Mutect2,Strelka2	Indel	2	40	9	19	3	21	6	49	44	0	17	0	27	0	44	3	CCCAAGTGCTGGGATTAAAGGCGTGCGCCACCACGCCCAGCGAGCTTTA[AT]TTTTTTAATTATTTATGTGGGAGAGGGTATGTGCACATGTGTGGGGGCGG	0	0.18	0	lowTumorVAF	MQ
F754	chr11	84830990	G	GA	.	slippage,PASS	.	.	4930502E09Rik	downstream	.	Mutect2,Varscan	Indel	2	13	16	6	11	7	5	29	61	1	35	0	26	1	62	3	GTAGCCAGGAGTGTAGTTCAGCTGGCAGAGTAAATGCCTAATAAAAAAA[GA]AAAAAAAAAAAATGCCTAGCTGAGAGTATCTTTCCAAAGTTGTTTTGATG	0	0.55	0.02		HQ
F754	chr11	85565843	T	C	.	,PASS	.	.	Bcas3	intronic	.	SomaticSniper,MuSE	SNV	2	18	6	6	2	13	4	24	17	0	3	0	14	0	17	3	TCTCTCTCTCTCTCTCTCTCTCTCTCTCTCTCTCTCTCTCTCTCTCTCT[C]TCTTTCTGAAACTGAAATGAAACAGAGGGAAGGTGTCTACCCTGCAAGCA	0	0.25	0		HQ
F754	chr11	85572799	GATAA	G	.	PASS,PASS,PASS	.	.	Bcas3	intronic	.	Mutect2,Varscan,Strelka2	Indel	3	23	16	13	5	10	11	39	38	0	17	0	21	0	38	3	CTGGTGCTATTTTAAAGTAACTTGACAGTATTTCCTTTGCATGTAGCGT[G]ATAAGACGCACTGTTAATCCTTGTAGCTATAGTAGGGATATAAATGGTGA	0	0.41	0		HQ
F754	chr11	85899211	C	CAT	.	PASS,PASS	.	.	Tbx4	intronic	.	Varscan,Strelka2	Indel	2	27	9	12	7	15	2	36	41	2	17	2	24	0	43	3	GGAAAAGTTGTTTAGGTCCTTTGAGAAGTTCCAGCTGACACATTTAGAG[CAT]ATATATATATATATATATGTATATGTATATGTATATGTATATATATATAT	0	0.25	0.05		HQ
F754	chr11	89942981	AACAC	A	.	PASS,PASS,PASS	.	.	Ankfn1\x3bPctp	intergenic	.	Mutect2,Varscan,Strelka2	Indel	3	18	5	10	1	8	4	23	56	0	34	0	22	0	56	3	CTTTTTCCATGTTTGTTAAATGCTTTTGTTGAAAATGGCTGTCATTTCT[A]ACACACACACACACACACACACACACACACACACACACACACACACATCC	0	0.22	0		HQ
F754	chr11	90876496	C	T	.	PASS,PASS,PASS	.	.	4930405D11Rik	ncRNA_intronic	.	Mutect2,MuSE,Strelka2	SNV	3	24	6	9	4	20	2	30	27	0	11	0	16	0	27	3	TGGTCTGATACTGATAATGGCCATCAGATTTTCTGGTTTTTTTTTTTTT[T]CCCTTTGCCTGATATACTGTTAGGGTTAATGATGTCACTTAATGGAAAGA	0	0.2	0		HQ
F754	chr11	91064772	C	T	.	PASS,PASS	.	.	4930405D11Rik\x3bKif2b	intergenic	.	MuSE,Strelka2	SNV	2	19	4	4	1	18	3	23	25	0	6	0	19	0	25	3	CCTCCTCCTCCTCCTCCTCCTCCTCCTCCTCCTCCTCCTCCTCCTCCTC[T]TCTTCTTCTTCTTCTTCTTCTTCTTCTTCTTCTTCTTCTTCTTCTTCTTC	.	0.17	0	lowTumorVAF	MQ
F754	chr11	91321328	CT	C	.	slippage,PASS,PASS	.	.	4930405D11Rik\x3bKif2b	intergenic	.	Mutect2,Varscan,Strelka2	Indel	3	26	10	12	7	14	3	36	35	0	19	0	16	0	35	3	GCTACCATCATAGACTTCATTTAAAGTTTACTCTTGTTTCTGTCAGTAT[C]TTTTTTTTTTCTTTTTTCTAGCTCACAAGAAAATTTAAAACACACTTATG	0	0.28	0		HQ
F754	chr11	91629517	GT	G	.	slippage,PASS,PASS	.	.	Kif2b\x3bCar10	intergenic	.	Mutect2,Varscan,Strelka2	Indel	3	18	13	12	6	6	7	31	38	1	15	0	23	1	39	3	TGAGTTTCTGATCTTAGCCATTCGGATTGGTGTAAGATAGAATCTCAGG[G]TTTTTTTTTTTCCTTTACATATTACAAAACTCAGGAAAATATTTTCAATC	0	0.42	0.03		HQ
F754	chr11	92355590	TA	T	.	PASS,PASS,PASS	.	.	Kif2b\x3bCar10	intergenic	.	Mutect2,Varscan,Strelka2	Indel	3	20	11	10	4	10	7	31	44	0	25	0	19	0	44	3	ATTTTATTATATATCTGACCTTGAGCAGACAGTTTTCAATGAACACTGC[T]AAAAAATTAGGCACACTTTTTGAGATGATAAAACTGCATATTTTATGTTG	0	0.35	0		HQ
F754	chr11	92370182	TAG	T	.	PASS,PASS	.	.	Kif2b\x3bCar10	intergenic	.	Varscan,Strelka2	Indel	2	22	8	12	4	10	4	30	22	0	11	0	11	0	22	3	ATTGTGAACAAGTGCTGTGCTGTTTTCTCTTCATAGATAGATAGATAGA[T]AGAGAGAGAGAGAGAGAGAGAGAGAGAGAGAGAGAGAGAGAGAGAGAGAT	0	0.27	0		HQ
F754	chr11	92414398	GT	G	.	PASS,PASS	.	.	Kif2b\x3bCar10	intergenic	.	Varscan,Strelka2	Indel	2	19	4	8	1	11	3	23	30	0	16	0	14	0	30	3	TCAATTCATGCATTGTTTTAATTGCAGACTGAGCATCCTTTTTTAGGTT[G]TTTTTTTTTTTTCATGATCTAATAAAGTAGAATTTATTAGTAAACTGGGT	0	0.17	0	lowTumorVAF	MQ
F754	chr11	92469552	GTA	G	.	slippage,PASS	.	.	Kif2b\x3bCar10	intergenic	.	Mutect2,Strelka2	Indel	2	42	4	21	2	21	2	46	34	0	11	0	23	0	34	3	AAAATGGACCTTCAATGTGAAGTTCTTTATTCCCAGAGTGTGTGTGTGT[G]TATATATATATATATACTGCCACAATACTGATCTGTGGTCATTGTTAAAT	0	0.09	0	lowTumorVAF	MQ
F754	chr11	92570728	G	A	.	PASS,,PASS,PASS	.	.	Kif2b\x3bCar10	intergenic	.	Mutect2,SomaticSniper,MuSE,Strelka2	SNV	4	18	8	6	2	15	7	26	32	0	16	0	19	0	32	3	CTCTTCTATTAGATTCAGTGTATCTGGTTTTATGTTGAGGTCCTTGATC[A]CTTTGAACTTGAGCTTTGTCCAAGGTGACAAATATGAGTCTATTTTTATT	0	0.31	0		HQ
F754	chr11	93278405	CT	C	.	slippage,PASS,PASS	.	.	Car10	intronic	.	Mutect2,Varscan,Strelka2	Indel	3	31	12	21	7	10	5	43	52	1	28	0	24	1	53	3	CAGCAATAAAAACCAAACTGAGACACAGGTCTAGCTCAGCCTCCTGGAT[C]TTTTTTTTTTTCCTTGAAAATCTAAAGGATAATAGCTGTAATAATAACCA	0	0.28	0.02		HQ
F754	chr11	93622667	GT	G	.	slippage,PASS,PASS	.	.	Car10\x3bUtp18	intergenic	.	Mutect2,Varscan,Strelka2	Indel	3	28	16	12	5	16	11	44	55	0	25	0	30	0	55	3	AGTTTTATTGGAACAAGTCATTGCCATATCTTCACATGCTGCCTTTGTT[G]TTTTTTTTTTTTGTTTTTTGTTTTTGTTTTTGTTTTTGTTTTTTTTTAAT	0	0.36	0		HQ
F754	chr11	93766802	CT	C	.	slippage,PASS	.	.	Car10\x3bUtp18	intergenic	.	Mutect2,Varscan	Indel	2	20	9	12	4	8	5	29	28	1	15	0	13	1	29	3	TCTCAAATCTTTGAGACAGTTTCTGGAAGGATATTCTTTATGTGTTCCT[C]TTTTTTTTTTTTTTTAGGTTCATATAAGAAAATCTTTTTTGCTGTTTTAA	0	0.31	0.03		HQ
F754	chr11	93973616	AT	A	.	slippage,PASS,PASS	.	.	Nme1\x3bSpag9	intergenic	.	Mutect2,Varscan,Strelka2	Indel	3	29	16	17	7	12	9	45	60	0	29	0	31	0	60	3	TAAGATGTAGACCATGAGAGAAAGAAGGGCTCAATGTGGCCTTCCTGGG[A]TTTTTTTTTTTCCATTTTTGGAAAGGGGTTGTGCCTGATGGTGCTCATGA	0	0.36	0		HQ
F754	chr11	94959058	AAAAC	A	.	slippage,PASS	.	.	Col1a1\x3bSgca	intergenic	.	Mutect2,Strelka2	Indel	2	33	6	16	1	17	5	39	40	0	19	0	21	0	40	3	CCTCTACAGGACATACATGCAGACCAAACACCCATACACATAAAAACTA[A]AAACAAACAAACAAACAAACAAACAAACAAACAAAAAATTGGATCTAGAG	0	0.15	0	lowTumorVAF	MQ
F754	chr11	95127522	TTTTATTTATTTA	T	.	PASS,PASS	.	.	Dlx3\x3bDlx4	intergenic	.	Mutect2,Strelka2	Indel	2	31	5	13	2	18	3	36	52	0	33	0	19	0	52	3	GATCTGTAATTTCCAGCAATCTGAAAGCTATAACAAGAGGTTGGCTAAT[T]TTTATTTATTTATTTATTTATTTATTTATTTATTTATTTATTTATTTATT	0	0.14	0	lowTumorVAF	MQ
F754	chr11	97552749	TG	T	.	PASS,PASS	.	.	Srcin1	intronic	.	Varscan,Strelka2	Indel	2	16	7	9	4	7	3	23	32	0	17	0	15	0	32	3	AACACAAGACCCACAAGTGACTGCACAGGGGACAAAGACAGAACAGAAG[T]GGGGGGGGGGGGAGGCCGGGGGCTGAGGTCTCCATACAAATCCTTAATCC	0	0.3	0		HQ
F754	chr11	97949268	T	TTG	.	PASS,PASS	.	.	Plxdc1	intronic	.	Varscan,Strelka2	Indel	2	38	14	18	8	20	6	52	57	1	31	0	26	1	58	3	ATGGCTCGAGCATCTTTGGTTGTTGCTGATGCTTTGCTTTACTGTATTC[TTG]TGTGTGTGTGTGTGTGTGTGTGTGTGTGTCTGAGTGTGTGTCTGTGTGTG	0	0.27	0.02		HQ
F754	chr11	98064101	T	G	.	PASS,,PASS,PASS	.	.	Stac2\x3bFbxl20	intergenic	.	Mutect2,SomaticSniper,MuSE,Strelka2	SNV	4	21	12	12	4	10	9	33	35	0	21	0	16	0	35	3	AAGAAAATATTTCAATAAAAGACTATCTGATAACCAGTGTGTGTGTGTG[G]GGGGGGGATTTCCTATAATCCTCACTGCCCTGAGAAGAAGGAGGAGGTCT	0	0.36	0		HQ
F754	chr11	98309143	C	A	.	PASS,,PASS,PASS	.	.	Mir5119\x3bNeurod2	intergenic	.	Mutect2,SomaticSniper,MuSE,Strelka2	SNV	4	19	10	8	5	12	6	29	39	0	27	0	21	0	39	3	GAACACACACCTGTACATACACACCCCTGTACACTCACACACTCACACA[A]ACACACACACACACACACATATGCATACATGCACTAATTAATGGGACAAG	0	0.34	0		HQ
F754	chr11	98659113	TAC	T	.	slippage,PASS,PASS	.	.	Gsdma2\x3bGsdma	intergenic	.	Mutect2,Varscan,Strelka2	Indel	3	30	8	18	5	12	3	38	60	0	31	0	29	0	60	3	AGAGCAAACAAACAAACCCAAACAGGACACACACACACAGACATACACA[T]ACACACACACACACACACACACACACACACACAGACATATACACACGCGA	0	0.21	0		HQ
F754	chr11	100054388	C	G	.	,PASS	.	.	Krt31\x3bKrt32	intergenic	.	SomaticSniper,Strelka2	SNV	2	13	6	6	5	9	2	19	32	1	24	0	11	1	33	3	CTTTCTGATGAGCATCTCTCTCTCTCTCTCTCTCTCTCTCTCTCTCTCT[G]TGTGTGTGTGTGTGTGTGTGTGTGTGTGTGTGTGTGTGTGTGCACACACA	0	0.32	0.03		HQ
F754	chr11	100662745	C	T	.	PASS,,PASS,PASS	.	.	Zfp385c	intronic	.	Mutect2,SomaticSniper,MuSE,Strelka2	SNV	4	30	6	20	4	16	3	36	61	0	28	0	40	0	61	3	TAATGGTTAAGAGCACTGGCTGCTCTTCCAGAGGACCTGGGTTCAATTC[T]CAGCAACTACATGGCAGCTCACAGCTGTCTGTAATTCCAGTTCCAGAGGA	0	0.17	0	lowTumorVAF	MQ
F754	chr11	102575920	A	T	.	PASS,PASS	.	.	Gm11627	downstream	.	MuSE,Strelka2	SNV	2	19	8	6	1	13	7	27	45	0	19	0	29	0	45	3	GTCTTGAAAAACCAAAAAAAAAAAAAAAAAAAAAAAAAAAAAAAAAAAA[T]AATAATAATAATAAAAGTTGTGTGTCTTTATCCGGAGACTAAATGACCAA	0	0.3	0		HQ
F754	chr11	104137799	G	GTTTC	.	slippage,PASS	.	.	Crhr1	intronic	.	Mutect2,Strelka2	Indel	2	48	7	21	5	27	2	55	41	0	18	0	23	0	41	3	TTTTTTTGGTTCTTTCTTTACCTCTTTCATTCTTTATTTTTTTCTTCTG[GTTTC]TTTCTTTCTTTCTTTCTTTCTTTCTTTCTTTCTTTCTTTCTTTCTCTCTT	0	0.13	0	lowTumorVAF	MQ
F754	chr11	104553969	G	GCA	.	slippage,PASS,PASS	.	.	Myl4	intronic	.	Mutect2,Varscan,Strelka2	Indel	3	26	6	14	4	12	2	32	43	0	22	0	21	0	43	3	CCAAGGAGGATGCTTGGAAATGACAGTGGAGATCACCACAGATGTGCGT[GCA]CACACACACACACACATACACACACACACCCCACACAGCCTCTCTTCTGA	0	0.19	0	lowTumorVAF	MQ
F754	chr11	104965236	CA	C	.	PASS,PASS,PASS	.	.	Itgb3\x3bEfcab3	intergenic	.	Mutect2,Varscan,Strelka2	Indel	3	22	9	8	5	14	4	31	39	0	24	0	15	0	39	3	GTTTACATCACTGGCCCACAATTTTATTTACTTATTTTATAAAGTAAAG[C]AAAAAAATGTCTATTTTTTATAATGTCTTACTTTTTTGCTACTTTTTCCC	0	0.29	0		HQ
F754	chr11	105275352	CT	C	.	slippage,PASS	.	.	Tlk2	intronic	.	Mutect2,Varscan	Indel	2	24	10	17	3	7	7	34	42	1	22	1	20	0	43	3	CCACCTATGTCAGTTCGAATGAGAGCCTTTCATTTACTTGTATATATTT[C]TTTTTTTTTTTTTTTTAGATTTATTTATTTATTATATGTAAGTACACTGT	0	0.29	0.02		HQ
F754	chr11	105399385	A	G	.	PASS,,PASS,PASS	.	.	Marchf10	intronic	.	Mutect2,SomaticSniper,MuSE,Strelka2	SNV	4	30	6	19	4	13	3	36	38	0	26	0	15	0	38	3	GACTGTAAATTCCTTAAGGAAGCTGGTCTCTTAGCTGTCTGCATGCTGT[G]CGCCATGGTCCAGGAGTAATGATAATTGCCTAGAATGATTGACAGGGCTT	0	0.17	0	lowTumorVAF	MQ
F754	chr11	105632944	A	AAT	.	PASS,PASS	.	.	Tanc2	intronic	.	Varscan,Strelka2	Indel	2	23	8	14	4	9	4	31	41	1	25	0	16	1	42	3	CTAATTTTCTGAGAAAGTCATGTTATTCTAGTCTTTTGCTGTTACATAT[AAT]ATATATATATATATATATATACACACACACACACACATACATACACACAT	0	0.26	0.02		HQ
F754	chr11	105741384	CT	C	.	slippage,PASS,PASS	.	.	Tanc2	intronic	.	Mutect2,Varscan,Strelka2	Indel	3	27	6	10	3	17	3	33	25	0	20	0	5	0	25	3	GACCATTTGCTTGGAAAGTTGTTTCCAGCCCTTTACTCTGAGGTAGTGT[C]TTTTTTTTTTTTTTGGCACTTAGGTCCGTTTCCTGTATGTAGCATACGTT	0	0.18	0	lowTumorVAF	MQ
F754	chr11	105985914	G	GA	.	slippage,PASS,PASS	.	.	Ace	intronic	.	Mutect2,Varscan,Strelka2	Indel	3	36	13	15	7	21	6	49	70	1	41	0	29	1	71	3	CAGCATGCAGGGGAAGAGGATATTCTGATGCAGGGACTGTTCTTCAAGT[GA]AAAAAAAAAATACCCACTCCCTTTCAATTTGGTTCTCCCTAAACTCGCCT	0	0.27	0.01		HQ
F754	chr11	106595437	T	TG	.	slippage,PASS,PASS	.	.	Tex2	intronic	.	Mutect2,Varscan,Strelka2	Indel	3	22	10	13	2	9	8	32	61	1	27	0	34	1	62	3	AAAGAACATTTTCTCCCTGTAAGAGCCAGGTTTCACCCCTTCAGGGCAC[TG]GGGGGGGGGAAAATGTAAGTGGCAAAAGCAGATGACCTGGGGATGAAGGA	0	0.31	0.02		HQ
F754	chr11	106706934	T	A	.	PASS,,PASS,PASS	.	.	Pecam1	intronic	.	Mutect2,SomaticSniper,MuSE,Strelka2	SNV	4	21	5	9	3	14	3	26	47	0	27	0	25	0	47	3	CTGGGATTAAGAGATGTGCCACCACACTTGGCATGTGTGGATTTTTTTT[A]AAGATTTATTTATTTTATGTATATGAGTACACTGTAGCTGTCTTCAGACA	0	0.19	0	lowTumorVAF	MQ
F754	chr11	106963362	AC	A	.	PASS,PASS	.	.	Smurf2\x3bKpna2	intergenic	.	Varscan,Strelka2	Indel	2	25	6	15	5	10	1	31	36	0	20	0	16	0	36	3	AAAAACAAAAACAAAAACAAAAACAAAAACAAAAACAACAACAACAACA[A]CAACAAAACAAAACAAAACAAAACAAAACAAAACAAAAACAGAGAAGGGA	0	0.19	0	lowTumorVAF	MQ
F754	chr11	107206671	GGT	G	.	PASS,PASS	.	.	Nol11\x3bPitpnc1	intergenic	.	Varscan,Strelka2	Indel	2	28	9	15	5	13	4	37	51	1	24	1	27	0	52	3	TCTCTTTCTCTTTCTGTGTATCTATGTATCTATCTATGTATCTATCTAT[G]GTGTGTGTGTGTGTGTGTGTGTGTGTGTGTGTGTGAGCGCACACACACCA	0	0.24	0.02		HQ
F754	chr11	108745337	T	TTTG	.	slippage,PASS	.	.	Cep112	intronic	.	Mutect2,Strelka2	Indel	2	29	6	16	4	13	2	35	59	0	31	0	28	0	59	3	AAATGGGCACCTTCCTCGTTTGCTTGCTTTTCTTTGTTTGTTTGTCTGC[TTTG]TTGTTGTTGTTGTTGTTGTTGTTGTTGTTGTTGTTGTTGTTTGGAGACAT	0	0.17	0	lowTumorVAF	MQ
F754	chr11	108961668	AT	A	.	slippage,PASS,PASS	.	.	Axin2\x3bE030025P04Rik	intergenic	.	Mutect2,Varscan,Strelka2	Indel	3	25	9	13	5	12	4	34	47	0	23	0	24	0	47	3	CCCGCACTCCCGTCCAACCTGGAGTGATTAATTACCAAGGAAAAGAATG[A]TTTTTTTTTTTCCCTGAGAATCCATTTAATTATTTGATTGCACAGTAACC	0	0.26	0		HQ
F754	chr11	109257786	CAT	C	.	slippage,PASS,PASS	.	.	Rgs9	intronic	.	Mutect2,Varscan,Strelka2	Indel	3	21	13	11	9	10	4	34	43	1	32	1	11	0	44	3	ATTTATATATATATATACATATACACATACACACACACACACACACACA[C]ATATATATATATATACATACATACATACATACATACATACATGCATACAT	0	0.38	0.02		HQ
F754	chr11	109417015	C	T	.	PASS,,PASS,PASS	.	.	Gna13\x3bAmz2	intergenic	.	Mutect2,SomaticSniper,MuSE,Strelka2	SNV	4	24	9	14	4	15	6	33	61	0	30	0	42	0	61	3	AAATTTGACATAGCACTTCTTGGTGGCTTCCTCTACCTAATGCAATGCC[T]GTAGCAGCATTCCATGCCTGCTCCAGAGGCAAAGACACAGAGTTATGGTT	0	0.27	0		HQ
F754	chr11	110430505	C	CATCT	.	slippage,PASS	.	.	Map2k6	intronic	.	Mutect2,Strelka2	Indel	2	31	8	13	4	18	4	39	31	0	8	0	23	0	31	3	CTGTCTATCTGTCTGTCTGTCTATCCATCCATCCATGTATGTATCTATG[CATCT]ATCTATCTATCTATCTATCTATCTATTAATCATCAATCAATGTACTTATG	0	0.21	0		HQ
F754	chr11	110548960	C	G	.	PASS,,PASS,PASS	.	.	Map2k6\x3bKcnj16	intergenic	.	Mutect2,SomaticSniper,MuSE,Strelka2	SNV	4	12	10	8	7	5	4	22	45	0	27	0	21	0	45	3	GCTTATGTAGGCAGATGCATACACACACACACACACACACACACACACA[G]AGAGAGGGAGAGAGAGAATTTAAAAAGAATACAAATAAATCTATTTTTTC	0	0.45	0		HQ
F754	chr11	110602633	A	AAACC	.	slippage,PASS	.	.	Map2k6\x3bKcnj16	intergenic	.	Mutect2,Strelka2	Indel	2	28	5	20	1	8	4	33	45	0	19	0	26	0	45	3	CTAGCTTCTTCTTCATCAAGTCCCAGGCCAATAAGAGACTCCATTTCCA[AAACC]AACCAACCAACCAACCAACCAACCAACCAACCAACCAACCAACCAACAGT	0	0.15	0	lowTumorVAF	MQ
F754	chr11	111227230	T	TTAA	.	slippage,PASS	.	.	Kcnj2\x3bBC006965	intergenic	.	Mutect2,Strelka2	Indel	2	24	5	18	3	6	2	29	24	0	14	0	10	0	24	3	CCAAGTTTGCGAGTAAATGAAATGATAGATCTCAAAACTACATAAATAA[TTAA]TAATAATAATAATAATAATAATAATAATAATAATAAACAAGAAAACAAAA	0	0.17	0	lowTumorVAF	MQ
F754	chr11	112253667	CAT	C	.	PASS,PASS	.	.	Kcnj2\x3bBC006965	intergenic	.	Varscan,Strelka2	Indel	2	19	4	8	1	11	3	23	30	0	15	0	15	0	30	3	AGGTCAATCCCTACTGGCGGAAAGTTCAACAGCAAAGACCTACCTTGTT[C]ATATATATATATATATATATATGACATGTGTGTGTGTGTGTGTGTGCAGC	0	0.17	0	lowTumorVAF	MQ
F754	chr11	112440863	T	A	.	PASS,PASS,PASS	.	.	Kcnj2\x3bBC006965	intergenic	.	Mutect2,MuSE,Strelka2	SNV	3	23	5	13	3	15	2	28	24	0	14	0	12	0	24	3	TGGAATTCTTCAATTTCATGCATTTCTTCCTGAAAATCTTGCCTTTTTT[A]ATTTCTTTCCTATTTGGAGGCCCATGATTTAAAACATGAACTTCAACTGG	0	0.18	0	lowTumorVAF	MQ
F754	chr11	112972754	C	T	.	PASS,,PASS,PASS	.	.	1700012H19Rik\x3b2610035D17Rik	intergenic	.	Mutect2,SomaticSniper,MuSE,Strelka2	SNV	4	20	7	11	5	13	3	27	36	0	18	0	19	0	36	3	ATTACCAGACACAGGTCTGGCTACCGACTCTCATCTCTTCTTCTGTGTC[T]CAGCTTCTTTGGTTTGTTTCCAACAGGAACTCATTGTCTAATCTGTTTTA	0	0.26	0		HQ
F754	chr11	114280105	C	A	.	PASS,PASS	.	.	1700092K14Rik\x3b4932435O22Rik	intergenic	.	Mutect2,Strelka2	SNV	2	18	14	11	7	7	7	32	36	1	14	1	26	0	37	3	AAGTAGTACTTCAGAGACTCTCTCTCTCTCTCTCTCTCTCTCTCTCTCT[A]TATATATATATATATATATACACACATACACATATATATGCATGCAGCTG	0	0.44	0.03		HQ
F754	chr11	114854089	G	T	.	PASS,,PASS,PASS	.	.	Gprc5c	intronic	.	Mutect2,SomaticSniper,MuSE,Strelka2	SNV	4	35	8	18	6	21	5	43	51	0	28	0	27	0	51	3	ATATAGGCTCAGTCTAGATGTAGAGTATGTGTTTGTGTGTGTGTGTGTG[T]GGGGGGGCAGTCCACAGCAGGGAGCCGGGTACACCAAGAGCTATTTAGGC	0	0.19	0	lowTumorVAF	MQ
F754	chr11	115704633	T	G	.	PASS,,PASS,PASS	.	.	Grb2	intronic	.	Mutect2,SomaticSniper,MuSE,Strelka2	SNV	4	15	4	7	1	10	4	19	41	0	23	0	21	0	41	3	ATTATGGGGGCTGGAAATGCTGCCCGGCTGGTGGAGTGCTTGCCTAGCA[G]GCACAAAGCTCTGATTTGGATCCCTGGCATTATGTAAACAGGGTGTGGTG	0	0.21	0		HQ
F754	chr11	116121588	A	C	.	PASS,,PASS,PASS	.	.	Trim47\x3bTrim65	intergenic	.	Mutect2,SomaticSniper,MuSE,Strelka2	SNV	4	21	6	13	5	11	3	27	32	0	22	0	16	0	32	3	TCTCTGTCTCTCTCTTTCTCTCTCTGTCTCTCTCTCTCTCTCTCTCTCT[C]TATATATATATATATACACACACACATACATATATGTGTGTGTGTGTGTA	.	0.22	0		HQ
F754	chr11	116446058	TC	T	.	slippage,PASS	.	.	Qrich2	intronic	.	Mutect2,Strelka2	Indel	2	40	9	16	5	24	4	49	63	0	27	0	36	0	63	3	GAGCTGCCTGTCAGGAATGGGACACAGCCAGTGAGATCCAGAGAGCTTG[T]CCCCCCCCTCCCCCCGCCCCAGCAGGACGGGTGGCAAATCCTGCCCTACT	0	0.18	0	lowTumorVAF	MQ
F754	chr11	116699939	G	GGAAGAA	.	PASS,PASS	.	.	St6galnac2\x3bBC018473	intergenic	.	Mutect2,Strelka2	Indel	2	39	7	24	5	15	2	46	31	0	19	0	12	0	31	3	AGTGCTGGAATTAAAGGTGTGTGCCAGCTTAAAAATAAATCTTGAAGAA[GGAAGAA]GAAGAAGAAGAAGAAGAAGAAGAAGAAGAAGAAGAAGAAGAAGAAGAAGA	0	0.15	0	lowTumorVAF	MQ
F754	chr11	118090763	G	A	.	PASS,PASS,PASS	p.L1701L	NM_001167746	Dnah17	exonic	synonymous_SNV	Mutect2,MuSE,Strelka2	SNV	3	36	6	14	3	23	4	42	52	0	31	0	30	0	52	1	ACCTGCTTTTTGTTGTAGTCTTTGATGGCGTTTTCGTAGCCTTCCTCCA[A]CCTTGCGAACGCCAGGCCCACCTCCGTCGTCCACCAGATCTGCGTGCATG	0	0.14	0	lowTumorVAF	MQ
F754	chr12	3673898	TA	T	.	slippage,PASS,PASS	.	.	Dtnb	intronic	.	Mutect2,Varscan,Strelka2	Indel	3	26	8	15	3	11	5	34	49	0	24	0	25	0	49	3	CTTTAGGAATTCTTTCCTTTTCCTTAATAAATCTGCATTCTCTTTGCTT[T]AAAAAAAATTCACAGAGAAAAGCAATTCTGTCTGTGAATTCAAACGGTTG	0	0.24	0		HQ
F754	chr12	5262056	A	G	.	PASS,,PASS,PASS	.	.	Klhl29	intronic	.	Mutect2,SomaticSniper,MuSE,Strelka2	SNV	4	24	12	12	7	18	7	36	61	0	34	0	34	0	61	3	GGGAGCAGATGCAAGACTGGTACCAATAACTCAGTTTGAGAGGTAGGGG[G]AAAAGGTGACTTGAGAAATGCTTGCCAAATGGCTTGAACTGAGTCCATGG	0	0.33	0		HQ
F754	chr12	5383575	C	A	.	PASS,,PASS,PASS	.	.	2810032G03Rik	ncRNA_intronic	.	Mutect2,SomaticSniper,MuSE,Strelka2	SNV	4	19	10	12	5	14	10	29	32	0	19	0	16	0	32	3	TCCCTTACCAAGGGAAGGGAGCTTTTCTCTTGGATGCTCCATTAGTGGT[A]ATTTTACTGAAAATCCCTCTCACGTACAACTGCTCAGAAACACATTATTT	0	0.34	0		HQ
F754	chr12	6312830	A	G	.	PASS,,PASS	.	.	2810032G03Rik\x3b1700101O22Rik	intergenic	.	Mutect2,SomaticSniper,MuSE	SNV	3	20	10	8	6	16	7	30	11	0	5	0	6	0	11	3	TGTACCTCAGAACTGCATTAGTAGCCGCTTTAGAATCCAGTATAGAGGT[G]TAACATTAACAGCACTTCCTTCTATTCTTCTCTTATTTGTCTCTTCTTTC	0	0.33	0		HQ
F754	chr12	6852198	G	T	.	PASS,,PASS,PASS	.	.	2810032G03Rik\x3b1700101O22Rik	intergenic	.	Mutect2,SomaticSniper,MuSE,Strelka2	SNV	4	20	7	11	5	11	2	27	27	0	18	0	12	0	27	3	TTTGTTATTTTGTATAAAGTCTGTGGGTAAAAATAAACAGTTCAAAGAG[T]TTTTTCCACTAGACAGGCATCAGTCAATGAAAGAATAGCATTGTTGTCCA	0	0.26	0		HQ
F754	chr12	7291356	GT	G	.	slippage,PASS,PASS	.	.	2810032G03Rik\x3b1700101O22Rik	intergenic	.	Mutect2,Varscan,Strelka2	Indel	3	16	10	9	7	7	3	26	30	0	12	0	18	0	30	3	CTCCATGGTATAATGCATTCAAGGAACAGAATTTTCTGTGTTGAGTCAA[G]TTTTTTTTTTCCAAGGGTTAAAGATTGCTGGACTGTTTTTTCTAGATGGG	0	0.38	0		HQ
F754	chr12	8666188	GTTTA	G	.	slippage,PASS	.	.	Slc7a15\x3bPum2	intergenic	.	Mutect2,Strelka2	Indel	2	34	6	12	5	22	1	40	46	0	25	0	21	0	46	3	TTTGTTCTTTTTTTGGGAAAGATTTGTTTGTTTGTTTGTTTGTTTGTTT[G]TTTATTTATTTATTTATTTATTTATTTATTTAATGTGTGTACACTGTAGT	0	0.15	0	lowTumorVAF	MQ
F754	chr12	10108273	G	A	.	,PASS	.	.	Osr1\x3bNt5c1b	intergenic	.	SomaticSniper,MuSE	SNV	2	6	4	4	3	2	1	10	14	0	12	0	4	0	14	3	AGAAAGAAAGAAAGAAAGAAAGAGAGAGAGAGAGAGAGAGAGAGAGAGA[A]AGAAAGAAAGAAAGAAAGAAAGAAAGAAAGAAAGAAAGAAAGAAAGAAAG	.	0.4	0		HQ
F754	chr12	10381371	G	A	.	PASS,,PASS,PASS	p.V407M	NM_001310582	Nt5c1b	exonic	nonsynonymous_SNV	Mutect2,SomaticSniper,MuSE,Strelka2	SNV	4	24	6	13	3	16	4	30	42	0	23	0	21	0	42	1	CATGTATGCTGGAGCCAAAGACATGGCTTATTGCGACACACAGCTACGC[A]TGGCCTTTGATGGGGATGCTGTCCTCTTCTCAGATGAATCTGAACATATT	0	0.2	0		HQ
F754	chr12	13649151	T	G	.	PASS,,PASS,PASS	.	.	Gm35725\x3bLratd1	intergenic	.	Mutect2,SomaticSniper,MuSE,Strelka2	SNV	4	20	9	8	4	15	7	29	53	0	28	0	28	0	53	3	CAATTTCTGCAAAGTGAACTGTTTTTAACCTAACACGTTTTTGTTTTTT[G]TGTGTGTGTGTGGATTTTTGCACATTTTTATTAGATATTTTCTTTATATA	0	0.31	0		HQ
F754	chr12	13671257	GA	G	.	slippage,PASS	.	.	Gm35725\x3bLratd1	intergenic	.	Mutect2,Varscan	Indel	2	30	11	15	6	15	5	41	33	2	17	0	16	2	35	3	AAGAGGTTCATATTCCACGTGGAATAGATGAGGACATTTTGTTCCTACT[G]AAAAAAAAAAAAAAACCGGGATAAAAGGAGAGTGAATCTAACTTTTGCTT	0	0.27	0.06		HQ
F754	chr12	15019273	CA	C	.	slippage,PASS,PASS	.	.	4930448C13Rik	ncRNA_intronic	.	Mutect2,Varscan,Strelka2	Indel	3	22	12	11	7	11	5	34	30	0	14	0	16	0	30	3	CCTCTTGAGTCATTCAAAGCCTGCATTGTGAGTTATTTGTCAATATGTA[C]AAAAAAAAAAATACTCAGGGAATCCATTGACTTCATGTTTCCAAATTTTA	0	0.35	0		HQ
F754	chr12	15106347	GT	G	.	slippage,PASS	.	.	4930448C13Rik\x3bTrib2	intergenic	.	Mutect2,Strelka2	Indel	2	32	7	16	4	16	3	39	55	0	31	0	24	0	55	3	TTTCCTGGGTTTGTTTTTTGTTTGTTTGTTTGTTTTGTTTTTGTTTTTT[G]TTTTTTTTTTTTCAAGACAGGGTTTCTCTGTGTAGCCCTGGCTGTCCTGG	.	0.18	0	lowTumorVAF	MQ
F754	chr12	15130187	C	CATAG	.	slippage,PASS,PASS	.	.	4930448C13Rik\x3bTrib2	intergenic	.	Mutect2,Varscan,Strelka2	Indel	3	31	9	13	6	18	3	40	48	0	20	0	28	0	48	3	AGAAGGAAGGGTGGGTGGGTGGATGGATGGATGAGTGGATATATGGATA[CATAG]ATAGATAGATAGATAGATAGATAGATAGATAGATAGATAGATAGATAATT	0	0.22	0		HQ
F754	chr12	18875957	C	CT	.	slippage,PASS,PASS	.	.	5730507C01Rik\x3b1700030C10Rik	intergenic	.	Mutect2,Varscan,Strelka2	Indel	3	36	7	22	4	14	3	43	72	0	45	0	27	0	72	3	GTGTGCAAACCCTTCTGGCGTCTACAGACTCCAAGAAGACATCTGTGAT[CT]TTTTTTTTTTTGTTTGGTTTGGTTTGGTTTTTTTGTTTTTTTGTTTGTTT	0	0.16	0	lowTumorVAF	MQ
F754	chr12	19910329	G	A	.	PASS,PASS	.	.	5730507C01Rik\x3b1700030C10Rik	intergenic	.	Mutect2,Strelka2	SNV	2	28	8	12	4	20	5	36	38	0	24	0	21	0	38	3	GATACGAGTCTCTCATCACAGGAAGGCACAGCAGGAAGTGACAGGCACA[A]ACGGAGGAAGAGGAGGTTGAAAGATCACATCTTCAACTCCATTCAGAAAT	0	0.22	0		HQ
F754	chr12	22933155	A	AC	.	PASS,PASS	.	.	Gm38538\x3b2410018L13Rik	intergenic	.	Varscan,Strelka2	Indel	2	15	5	4	3	11	2	20	32	0	17	0	15	0	32	3	AGCCTGTGAGAATGCCCAGAGATAAAGTTACTTGCTGCACAGACCTGAC[AC]CCCGAGCTCCAACTCAGAACTCACATGGTAGAAGGAGGGAACCTACTCCT	0	0.25	0		HQ
F754	chr12	26139660	A	T	.	PASS,,PASS,PASS	.	.	Gm29687	ncRNA_intronic	.	Mutect2,SomaticSniper,MuSE,Strelka2	SNV	4	17	7	9	4	9	5	24	31	0	16	0	17	0	31	3	ACAAAAGATAGAAACCTTCCTTATGCTTTTAATTTATTATTTTTTTTTT[T]TTTTTGACACTTTCATTCATGTACATACAGAATTTGGATAATTTTCATTC	0	0.29	0		HQ
F754	chr12	26896567	A	G	.	PASS,,PASS,PASS	.	.	4933409F18Rik\x3bGm20187	intergenic	.	Mutect2,SomaticSniper,MuSE,Strelka2	SNV	4	32	10	18	5	17	5	42	48	0	31	0	21	0	48	3	AACCCCAGAAACAACAGAAGAAAAACTGTCTTCAGACCTGGATGGAAGG[G]GATGCTTCAAAGAGGTTGTAAAGTACATTAAGTGTGAAAGACAAATTCAG	0	0.24	0		HQ
F754	chr12	27480003	GT	G	.	slippage,PASS,PASS	.	.	Sox11\x3bDcdc2c	intergenic	.	Mutect2,Varscan,Strelka2	Indel	3	12	8	3	3	9	5	20	45	1	18	0	27	1	46	3	CCAGACAGCTGGTACCAGATATTAGAAAATCTAAGCTGAAGTGCAGGGT[G]TTTTTTTTTTCCCCCTTAAAGCTGTTTCTGAGGCTGGAATTATAGCAAAG	0	0.4	0.02		HQ
F754	chr12	28865995	A	C	.	PASS,,PASS,PASS	.	.	Eipr1	intronic	.	Mutect2,SomaticSniper,MuSE,Strelka2	SNV	4	24	9	15	4	12	5	33	68	0	38	0	39	0	68	3	GTCTGCGGAGTGATTAATGTGTGTGCTGCCCCCCTTGTGGGAAGCATTA[C]GGAAACAGGGGAGGAGGCCGTGGCTGCCAGACTGTCCTGATGACATCCTG	0	0.27	0		HQ
F754	chr12	30136928	G	A	.	PASS,,PASS,PASS	.	.	Tpo\x3bSntg2	intergenic	.	Mutect2,SomaticSniper,MuSE,Strelka2	SNV	4	23	8	10	5	18	5	31	37	0	19	0	22	0	37	3	TCTCTGTAGAAATCTAAATTTTCTTTGAAAAGTCCAAAATCTTTTGACT[A]TGGGGTTCTATAAAATCAATATTAAGTACTTTCTTACTTCAAGAAGGAAG	0	0.26	0		HQ
F754	chr12	30914887	AT	A	.	slippage,PASS,PASS	.	.	Sh3yl1	intronic	.	Mutect2,Varscan,Strelka2	Indel	3	15	9	10	4	5	5	24	30	0	15	0	15	0	30	3	TTCCCAAATAAGTGAATATGCTAAGCTGAACCCTGGGGACACTTAGGGC[A]TTTTTTTTTTTTTGCCTGTCTTTCCTTTTGTGTGTCACCAAATAGTCAGA	0	0.38	0		HQ
F754	chr12	31114230	A	C	.	PASS,,PASS	.	.	Fam110c\x3b6030469F06Rik	intergenic	.	Mutect2,SomaticSniper,Strelka2	SNV	3	15	9	7	3	9	6	24	42	0	25	0	22	0	42	3	GCTATACAGAGAAACCCTGTCTCGAAAAACAAACAAACAAACAAAAAAA[C]AAAAAAAAACAAATCAAAAACAAAAAAGATTTCAGAAGAAATATTCTATA	0	0.38	0		HQ
F754	chr12	31133330	AT	A	.	PASS,PASS	.	.	Fam110c\x3b6030469F06Rik	intergenic	.	Varscan,Strelka2	Indel	2	18	8	8	3	10	5	26	45	0	22	0	23	0	45	3	AGTGTTTTCAAAATGGTAAACTTAATAGCAAACAAACCTTTTTAGTTTG[A]TTTTTTTTTTTTAAGGAACTGTTCACTGCAAACGTTTTTATAAAAGCCAC	0	0.31	0		HQ
F754	chr12	32779660	C	CT	.	PASS,PASS,PASS	.	.	Ccdc71l\x3bNampt	intergenic	.	Mutect2,Varscan,Strelka2	Indel	3	19	12	10	7	9	5	31	16	0	9	0	7	0	16	3	TTCTTTGAAGGTCTGATAGAATTCTGCACTAAACCCATCTGGTCCAGGG[CT]TTTTTTTGGTTGGAAGACTATTAATGATTGCTCCTATTTCTTTAGGGGAT	0	0.39	0		HQ
F754	chr12	33752983	T	C	.	,PASS	.	.	Twistnb\x3bFerd3l	intergenic	.	SomaticSniper,Strelka2	SNV	2	20	5	12	3	10	3	25	23	0	13	0	15	0	23	3	TTCTTTCTTTCTTTCTTTCTTTCTTTCTTTCTTTCTTTCTTTCTTTCTT[C]CTTTCTTCCTTCCTTCCTTCCTTCCTTCCTTCCTTCCTTCCTTCCTCCCT	.	0.2	0		HQ
F754	chr12	34458208	TTA	T	.	slippage,PASS,PASS	.	.	Hdac9	intronic	.	Mutect2,Varscan,Strelka2	Indel	3	25	9	9	7	16	2	34	17	0	9	0	8	0	17	3	TAAAATCATGCTTTACATTTACAGTTCCAAATTTGTAATCTTTCAAATT[T]TATATATATATATATATATATATATCCATAAAGAAAAAGAAAAAAATTCA	0	0.26	0		HQ
F754	chr12	36677101	A	AAC	.	slippage,PASS	.	.	Crppa	intronic	.	Mutect2,Varscan	Indel	2	24	10	13	5	11	5	34	43	1	19	1	24	0	44	3	GAATCCCAGTCCTACTCAACTGTCTGTCACCCTTGCAGCCCCACCAAAT[AAC]ACACACACACACACACACACACACACACACACACACACACACACACACAC	0	0.29	0.02		HQ
F754	chr12	37048535	A	ATTAT	.	slippage,PASS,PASS	.	.	Mir5099\x3bMeox2	intergenic	.	Mutect2,Varscan,Strelka2	Indel	3	14	7	9	5	5	2	21	35	0	20	0	15	0	35	3	TGACCTCTTGATTTATACAGGACAAGCTTTTTTTTTTCTCATTTAAAAA[ATTAT]TTATTTATTTATTTATTTATTTATTTATTTATTTATTTATTTATTTTACC	0	0.33	0		HQ
F754	chr12	37702334	A	AGATAGATAGATAGATC	.	PASS,PASS	.	.	Agmo\x3bDgkb	intergenic	.	Mutect2,Strelka2	Indel	2	31	5	15	1	16	4	36	56	0	29	0	27	0	56	3	CATCTAGAAGCTTTTTGGTATGAACTTGTAGATAGATAGATAGATAGAT[AGATAGATAGATAGATC]GATAGATAGATAGATAGATAGATAGATAGATAGATATTGGTTAACTTTGG	0	0.14	0	lowTumorVAF	MQ
F754	chr12	37821195	CA	C	.	slippage,PASS	.	.	Agmo\x3bDgkb	intergenic	.	Mutect2,Varscan	Indel	2	19	11	10	5	9	6	30	39	1	24	1	15	0	40	3	TTATAAAAAGTAATTATTGTGCCTGAGTTATTGTGGAATGGAGCCAAGC[C]AAAAAAAAAAAAAATCCAAAGGGCTCACTCATCAGTCAGTCTGTTCCATT	0	0.37	0.02		HQ
F754	chr12	38350600	G	GT	.	slippage,PASS,PASS	.	.	Dgkb	intronic	.	Mutect2,Varscan,Strelka2	Indel	3	39	10	14	5	25	5	49	33	0	11	0	22	0	33	3	GATATTAAGAGATATTAAGGAAAGGTAATTGTTGCTTCCTGGTTTTTTT[GT]TTTTTTTTTTTTTGTTTTTTTTTTTGTTGTTGTTGTTAAAGTTGGCATTT	0	0.2	0		HQ
F754	chr12	39046597	TTTG	T	.	PASS,PASS	.	.	Etv1\x3bArl4a	intergenic	.	Varscan,Strelka2	Indel	2	28	8	13	4	15	4	36	35	0	17	0	18	0	35	3	AACCCTCTAGTAGTTTTGTTTTTGTTTTTGTTTTTGTTTTTTTTTGGTT[T]TTGTTGTTGTTGTTGTTGTTGTTGTTGTTGTTTTTGGTTTTTTTTGAATA	0	0.22	0		HQ
F754	chr12	39727117	T	G	.	,PASS,PASS	.	.	Etv1\x3bArl4a	intergenic	.	SomaticSniper,MuSE,Strelka2	SNV	3	15	6	9	2	6	4	21	19	0	13	0	8	0	19	3	TTTTATTTTATTTGTGTGTGTGTGTGTGTGTGTGTGTGTGTGTGTGTGT[G]TGTGTGTGTGTGTGTGTGTGTGTGTGTGTGTGTGTGTGTGTGTGTGTGTG	.	0.29	0		HQ
F754	chr12	40343398	C	T	.	PASS,PASS	.	.	Zfp277	intronic	.	Mutect2,Strelka2	SNV	2	27	6	16	4	12	4	33	42	1	27	0	18	1	43	3	ATAGCAGCCTTATTTATAATAGCCAGAAGCTGGAAAGAACCCAGATGCC[T]CTCAACAGAGGAATGGATACAGAAAATGTGGTACATTTACACAATGGAGT	.	0.18	0.02	lowTumorVAF	MQ
F754	chr12	42448066	GT	G	.	PASS,PASS	.	.	Immp2l\x3bGm33340	intergenic	.	Varscan,Strelka2	Indel	2	28	8	13	3	15	5	36	28	0	10	0	18	0	28	3	ACTATTATTGTGTGGGGTGTTGATGTGTGCTTAGAGCTTTAGTAAAGTG[G]TTTTTTTTTTTGTTTGTTTTTTTGTTTGTTTTTTTTTTTTTGTTTTGTTT	0	0.22	0		HQ
F754	chr12	43876054	T	TTGTG	.	PASS,PASS	.	.	Gm33340\x3bDnajb9	intergenic	.	Varscan,Strelka2	Indel	2	30	13	17	5	13	8	43	14	0	10	0	4	0	14	3	AAATATCACAAATATTCTCTTAGATGCAGATTATAAAATTAAATCCTCA[TTGTG]TGTGTGTGTGTGTGTGTGTGTGTGCATGAGTATTCACACCCATGGATTCA	0	0.3	0		HQ
F754	chr12	44137552	T	A	.	,PASS	.	.	Gm33340\x3bDnajb9	intergenic	.	SomaticSniper,Strelka2	SNV	2	29	9	21	2	13	7	38	31	1	20	0	15	1	32	3	GTTTTGTGCTCTCTCTCTCTCTCTCCCTCTCTCTCTCTCTCTCTCTCTC[A]CACACACACACACACACACACACACACATCAGTGTGTGATTAAAATCTAA	0	0.24	0.03		HQ
F754	chr12	45117658	GA	G	.	PASS,PASS	.	.	Stxbp6\x3bNova1	intergenic	.	Varscan,Strelka2	Indel	2	18	9	7	5	11	4	27	36	0	16	0	20	0	36	3	ATAATGTCCATTAACTGGAGAAGTCATTATCCAAGTTGGTCAGTTTGGA[G]AAAAAAAAAAAAACACTTTGTATAATATGGACCTAACTGTTGTTTGAAGA	0	0.33	0		HQ
F754	chr12	45390151	A	AATGT	.	slippage,PASS	.	.	Stxbp6\x3bNova1	intergenic	.	Mutect2,Strelka2	Indel	2	34	5	13	2	21	3	39	39	0	21	0	18	0	39	3	TATTGTTTGATTAGCTTGGTCTTAACCTTAGTTATATGGATTTCTTAAA[AATGT]ATGTATGTATGTATGTATGTATGTATGTATGTATGTATGTTTCACTTAGT	0	0.13	0	lowTumorVAF	MQ
F754	chr12	45638759	G	A	.	PASS,,PASS,PASS	.	.	Stxbp6\x3bNova1	intergenic	.	Mutect2,SomaticSniper,MuSE,Strelka2	SNV	4	28	7	21	2	10	5	35	49	0	23	0	32	0	49	3	GAATTCAAGATATCCACATGGTGAATAATGGAGACTTCTGAGCAACAAG[A]CAGACTCAGGTCCCAGTACAGAGCTTATGAGCCACAAGAGTGAGCTATCT	0	0.2	0		HQ
F754	chr12	45767708	AT	A	.	slippage,PASS	.	.	Stxbp6\x3bNova1	intergenic	.	Mutect2,Strelka2	Indel	2	42	7	27	2	15	5	49	61	0	35	0	26	0	61	3	GTAGTCAAGTACTTCATTTTGGAGAGTGCTGTTGAAATAACTTCAACTA[A]TTTTTTTTTTCCATTTTTTATTAGGTATTTAGCTCATTTACATTTCCAAT	0	0.14	0	lowTumorVAF	MQ
F754	chr12	45932929	T	C	.	PASS,,PASS,PASS	.	.	Stxbp6\x3bNova1	intergenic	.	Mutect2,SomaticSniper,MuSE,Strelka2	SNV	4	25	8	16	5	15	4	33	46	0	24	0	29	0	46	3	TGTTTCTACTTAAAGTGATTGATACATCTATACCTACTTGGAGAGAATT[C]CATTACCTATTCCTTCTGCTAGGACAAGCTGACTAGAGTCTCAGAAGACA	0	0.24	0		HQ
F754	chr12	46140280	C	A	.	,PASS,PASS	.	.	Stxbp6\x3bNova1	intergenic	.	SomaticSniper,MuSE,Strelka2	SNV	3	9	12	7	6	4	8	21	32	0	16	0	17	0	32	3	GAAGAAGCTGCAGTGGAGAGAATTTGGGATGGAAATGATGTAAATACAG[A]ACAGATATATAAAATTCTCAAAGATAATAATAAAAATAAATGTTTAATAA	0	0.57	0		HQ
F754	chr12	46461655	TA	T	.	PASS,PASS	.	.	Stxbp6\x3bNova1	intergenic	.	Varscan,Strelka2	Indel	2	29	8	18	5	11	3	37	25	0	16	0	9	0	25	3	GATATGGAGTGTAAAAAATAAATTAATTTAAAAAAAAGAAAACAATAAA[T]AAAAAAAACTCAGTGGTTCAAAACAGAAAGAAAGAAAGAAAGAAAGAAAG	0	0.22	0		HQ
F754	chr12	46522229	A	G	.	PASS,,PASS,PASS	.	.	Stxbp6\x3bNova1	intergenic	.	Mutect2,SomaticSniper,MuSE,Strelka2	SNV	4	16	7	6	3	10	4	23	29	0	13	0	18	0	29	3	AGGCATTTATTGAAGTACGATATGTATCCAGCATTAAACTAAATGCTAG[G]AATAGAAATACAAATTACATTTATTTATTGCCTGGAAGTGTACTCAAAAT	0	0.3	0		HQ
F754	chr12	47170945	A	C	.	PASS,,PASS,PASS	.	.	Nova1\x3bNONE	intergenic	.	Mutect2,SomaticSniper,MuSE,Strelka2	SNV	4	27	7	21	3	10	4	34	40	0	24	0	22	0	40	3	CTCTCCAGTAAGTAAATATTTTGTAACTTACACACATCAGTATTCCAAA[C]CCTGCCTGTCTATCTGCCTCACATACACACACACATACACACACACACAC	0	0.21	0		HQ
F754	chr12	47351038	CAG	C	.	PASS,PASS	.	.	Nova1\x3bFoxg1	intergenic	.	Mutect2,Varscan	Indel	2	23	12	10	6	13	6	35	39	0	17	0	22	0	39	3	GATATCTTTATCATTTAACTCTAGTAAAATTGCCATGAACTGTTACTGA[C]AGAAAAAAAAATCTTTATTTCACTTTTAAGCAGTCTATTTGAAAGACCTA	0	0.34	0		HQ
F754	chr12	47715031	CT	C	.	slippage,PASS	.	.	Nova1\x3bFoxg1	intergenic	.	Mutect2,Varscan	Indel	2	25	7	13	3	12	4	32	42	1	26	1	16	0	43	3	TATACTAGAATAAATGCACACCATAGCTTTTTTTTGTATGTAAAATTTT[C]TTTTTTTTTTTTTTCATTTCCAATGCTATACCAAAAGTCCCCCATAGCCA	0	0.22	0.02		HQ
F754	chr12	47777750	C	T	.	PASS,,PASS,PASS	.	.	Nova1\x3bFoxg1	intergenic	.	Mutect2,SomaticSniper,MuSE,Strelka2	SNV	4	20	11	10	7	12	7	31	37	0	16	0	24	0	37	3	ACCAGCTGACTACTCCATTGCCTGAACCCAACCTACTGAACAGAAGAAC[T]GATTGACTTTCTCTTCCTGAACTGCTCTTAAAACTCTCTTTTCTGTGTGC	0	0.35	0		HQ
F754	chr12	48368618	G	GA	.	slippage,PASS	.	.	Nova1\x3bFoxg1	intergenic	.	Mutect2,Strelka2	Indel	2	34	8	16	6	18	2	42	27	0	12	0	15	0	27	3	ATTTCAGAATACATAGAACATCATCTTAGAATATCTGTTATATATCAAT[GA]AAAAAAAAAACAAGTGTAAAATTGAAGGTACACTTATTTACAATTTCCTG	0	0.19	0	lowTumorVAF	MQ
F754	chr12	48374482	A	C	.	PASS,PASS,PASS	.	.	Nova1\x3bFoxg1	intergenic	.	Mutect2,MuSE,Strelka2	SNV	3	18	4	11	1	11	3	22	18	0	11	0	8	0	18	3	CTTGTGGCTTAGCTATTTCATTCTTGGACATGTAATCAAAAGTCTTTAC[C]TCCTACCACAGAGATGCGTGAACATCCATGTTCATTGTTTTAAGGAAAGA	0	0.18	0	lowTumorVAF	MQ
F754	chr12	49108869	T	C	.	PASS,,PASS,PASS	.	.	NONE\x3bFoxg1	intergenic	.	Mutect2,SomaticSniper,MuSE,Strelka2	SNV	4	24	6	12	3	14	4	30	48	0	32	0	24	0	48	3	GTCCTGGTTTCCCCTCACCGCTAGGTGACTTCTGTTCCAGTCTATAAGC[C]CCCCCCTATTTTTTCAAGATTTTCTCCCCAGTGTGAACAGCTAGGTCCTC	0	0.2	0		HQ
F754	chr12	49209540	CA	C	.	slippage,PASS,PASS	.	.	NONE\x3bFoxg1	intergenic	.	Mutect2,Varscan,Strelka2	Indel	3	22	9	9	8	13	1	31	29	0	14	0	15	0	29	3	TTGAAGACAATAAACTCCTGAGTGATCTCCAAGAAAAAAATTAAAACAA[C]AAAAAAAAAAGCCCACAAGTTTTGGTGAAAATAATGAAGAAAATAATTAA	0	0.29	0		HQ
F754	chr12	49865430	AT	A	.	slippage,PASS,PASS	.	.	1810007C17Rik\x3bPrkd1	intergenic	.	Mutect2,Varscan,Strelka2	Indel	3	25	16	11	7	14	9	41	59	1	28	0	31	1	60	3	TATAGAGAAATTTTGGAGGGGAAACTAGGAAAGGGGATAGCATTTGAGG[A]TTTTTTTTTTTTGAGACAGGGTTTCTCTGTAGCCCCTGAATTCACACTGT	0	0.39	0.02		HQ
F754	chr12	49881738	C	T	.	PASS,,PASS,PASS	.	.	1810007C17Rik\x3bPrkd1	intergenic	.	Mutect2,SomaticSniper,MuSE,Strelka2	SNV	4	19	8	12	4	10	4	27	22	0	14	0	8	0	22	3	AAAACAGAGTGCACACTTTTCACTACAAGAAGGCAAAAGTACAATGATC[T]TTTACAGAAAAAATTCTTTAAACCCCAAGGACCCATTAAAGGCAAAAGCA	0	0.3	0		HQ
F754	chr12	49984519	G	C	.	PASS,PASS	.	.	1810007C17Rik\x3bPrkd1	intergenic	.	MuSE,Strelka2	SNV	2	16	5	8	2	8	3	21	32	0	26	0	9	0	32	3	GAACACACACACACACACACACACACACACACACACACACACACACACA[C]AGAGAGAGAGAGAGAGAGAGAGAGAGAGAGAGAGAGAGAGAGAGAGAGAG	.	0.24	0		HQ
F754	chr12	50121692	T	TCA	.	slippage,PASS	.	.	1810007C17Rik\x3bPrkd1	intergenic	.	Mutect2,Varscan	Indel	2	18	9	12	3	6	6	27	37	0	20	0	17	0	37	3	GGAGAGCCAAGACTTGTCTTCTAAAAAAATTCTCAGCTTACACACTCAT[TCA]CACACACACACACACACACACACACACACACACACAAATACGCACACACA	0	0.33	0		HQ
F754	chr12	50456090	TA	T	.	PASS,PASS,PASS	.	.	Prkd1	intronic	.	Mutect2,Varscan,Strelka2	Indel	3	22	15	9	10	13	5	37	46	0	22	0	24	0	46	3	AGAGTATTTCTTTTCACACTGTACAGTTTCAAAAGTTATCAGAAGCACT[T]AAAAAAATATCTTAAGGAACTAACATAGCCTTCTTCCAAACGATGACACC	0	0.41	0		HQ
F754	chr12	50548455	CAT	C	.	slippage,PASS	.	.	Prkd1	intronic	.	Mutect2,Strelka2	Indel	2	27	7	15	3	12	4	34	31	0	23	0	8	0	31	3	ATATAGGATTTTTTCAACATACATACACACACACACATATATATACATA[C]ATATATATATGTATATATAATATATATTTGATCCTATTTTCATGATTATA	0	0.21	0		HQ
F754	chr12	51145754	A	AGT	.	slippage,PASS,PASS	.	.	1700008C04Rik\x3bG2e3	intergenic	.	Mutect2,Varscan,Strelka2	Indel	3	27	7	14	2	13	5	34	43	0	18	0	25	0	43	3	AAGAAGTCTTTATTAATATTAATGAGATTGTCAGGTCTGTGTGTGTGTG[AGT]GTGTGTGTGTGTGTGTGTGTGTGTGTGTGTGTGTGTGTGTGCTGTAAACA	0	0.21	0		HQ
F754	chr12	51511776	T	C	.	,PASS	.	.	Scfd1\x3bCoch	intergenic	.	SomaticSniper,Strelka2	SNV	2	17	7	7	3	11	4	24	17	1	8	0	11	1	18	3	AGATTACTTGAGCCCAGGAGACTATTCTAGGCAACACATCAAGACTGCA[C]CTCACTAATTTATATATATATATATATATATATAAATATTCTTCAAAAAC	0	0.29	0.06		HQ
F754	chr12	52165474	G	T	.	PASS,,PASS,PASS	.	.	Nubpl	intronic	.	Mutect2,SomaticSniper,MuSE,Strelka2	SNV	4	28	5	18	3	14	4	33	39	0	18	0	25	0	39	3	TGCAAAATAAAGCTACAGTGTGCTATCACTATCACTTCACACCTGGTAG[T]ACTGTGATGGTCACAATGACAGACAGTAGTGCACTCTGGTAGGCAAATAC	0	0.15	0	lowTumorVAF	MQ
F754	chr12	52468193	C	T	.	PASS,,PASS,PASS	.	.	Nubpl\x3bGm35135	intergenic	.	Mutect2,SomaticSniper,MuSE,Strelka2	SNV	4	24	8	11	4	15	4	32	46	0	27	0	24	0	46	3	CAGACATGGCAGCCTAGCTAGAAGAACATATCCTACAGACAGGCAATGG[T]TTTTGGGACAGCTCCTGCTCCAGTTGTTTGGGACCCACATGAAAACCAAG	0	0.25	0		HQ
F754	chr12	52688709	ATATGTG	A	.	slippage,PASS	.	.	1700031P21Rik\x3bAkap6	intergenic	.	Mutect2,Strelka2	Indel	2	28	5	11	1	17	4	33	37	0	21	0	16	0	37	3	CAAGCAAGCATATACCAATAGATGCAAAACCACCATGAGATGTATATGT[A]TATGTGTATGTGTATGTGTATGTGTATGTGTATGTGTATGTGTATGTGTA	0	0.15	0	lowTumorVAF	MQ
F754	chr12	53399713	GT	G	.	slippage,PASS,PASS	.	.	Npas3	intronic	.	Mutect2,Varscan,Strelka2	Indel	3	41	19	20	12	21	7	60	33	0	16	0	17	0	33	3	CAGGTGGCTGGAGTTATTAACCACCTCTTTGTTGTACTGATTGTGCGTG[G]TTTTTTTTTTTTTTTAATGATCCAGAAAATGAACAAAGTGTTAATAATCA	0	0.32	0		HQ
F754	chr12	53961980	TG	T	.	PASS,PASS	.	.	Npas3	intronic	.	Varscan,Strelka2	Indel	2	19	5	12	3	7	2	24	28	0	23	0	5	0	28	3	GTCCCAGGTGGCTGACAGTATTTTGGGATCTTAATTTGAGACTTCAGTT[T]GGGGGGGGGGTGATTTTTTTTTAAATATAAATATCCTAATATCTTGATTA	0	0.21	0		HQ
F754	chr12	56295024	T	A	.	PASS,,PASS,PASS	.	.	Gm19990\x3bMbip	intergenic	.	Mutect2,SomaticSniper,MuSE,Strelka2	SNV	4	27	7	16	4	13	3	34	39	0	21	0	24	0	39	3	CCACACATACAAAATAAAATACATAAATCTCTTATACCATTAAAAAAAA[A]TTTTTTTAAAAAGGTAACTAATTGGCTCAAAGTATGAATTGCTAGTGTAT	0	0.21	0		HQ
F754	chr12	56486167	TA	T	.	PASS,PASS	.	.	Mbip\x3bSfta3-ps	intergenic	.	Varscan,Strelka2	Indel	2	24	10	17	5	7	5	34	40	0	19	0	21	0	40	3	TATAGTTATAAAATTTTAATTTTTTCAAGAGAAGCCAGAAGTATGTGCT[T]AAAAAAAAAAAACTCCCTGGTTGGTCCCTTTTTAAAGTAATTTATTTTAA	0	0.29	0		HQ
F754	chr12	57769605	CA	C	.	slippage,PASS	.	.	Ttc6\x3bSstr1	intergenic	.	Mutect2,Varscan	Indel	2	27	10	13	4	14	6	37	57	1	25	0	32	1	58	3	GGAAACTGGGAAAGAAGATAGCATTTGAAATGTAAATAAATAAAATATC[C]AAAAAAAAAAAACCTTAAAGAAGGCAAAATTTTTTTCACATGTGCACATG	0	0.27	0.02		HQ
F754	chr12	57976665	C	T	.	PASS,,PASS,PASS	.	.	Ttc6\x3bSstr1	intergenic	.	Mutect2,SomaticSniper,MuSE,Strelka2	SNV	4	25	6	14	4	15	2	31	29	0	18	0	14	0	29	3	TTTTTGTGGCAAATTGAGACCATTAATATTTGGAGTTATCAATGAGTAT[T]GTTTATTGATTTCTGTTATTTTGTTGTAATGGTGTGTGTTTTTCCTCCAT	0	0.19	0	lowTumorVAF	MQ
F754	chr12	58233914	A	G	.	PASS,,PASS,PASS	.	.	Sstr1\x3bClec14a	intergenic	.	Mutect2,SomaticSniper,MuSE,Strelka2	SNV	4	24	17	13	9	15	9	41	47	0	23	0	29	0	47	3	GTTGCAAGCAGTCTACCACGCATTTTCACATTCCCGGGGAGAAGAACGG[G]GACAAACCGTTCTGGGAAACTTTGGCTTAAGAATCTAGAGTCTATCACCG	0	0.41	0		HQ
F754	chr12	59261730	G	A	.	PASS,,PASS,PASS	.	.	Fbxo33\x3bNONE	intergenic	.	Mutect2,SomaticSniper,MuSE,Strelka2	SNV	4	24	17	15	10	9	10	41	55	0	32	0	33	0	55	3	TACCTGGGGATGGCTAAAATTCACCTTAGGAAAATGGGAAGGACGGAAC[A]CAGAGTCTGCGGCAGATAGGAAGCACATGAAGGACTCAGGTTTTGCTCAG	0	0.41	0		HQ
F754	chr12	59588694	T	G	.	PASS,,PASS	.	.	Fbxo33\x3bGm20063	intergenic	.	Mutect2,SomaticSniper,Strelka2	SNV	3	17	11	10	5	7	7	28	49	2	32	0	23	2	51	3	TATGCAGCTAGAGACATGAGCTCTGGGTGTGTGTGTGTGTGTGTGTGTG[G]GGGGGGGTACTTGTTAGTTCATGTTGTTGTTCCACCTATAGGGTTGCAGA	0	0.39	0.04		HQ
F754	chr12	60100774	G	T	.	PASS,,PASS,PASS	.	.	Fbxo33\x3bGm20063	intergenic	.	Mutect2,SomaticSniper,MuSE,Strelka2	SNV	4	20	9	14	5	12	5	29	30	0	18	0	13	0	30	3	AGACTTTGAAGGACAGGACTGAGAGAAAGAGCAAATTTGAGAGGAATTG[T]GTAAATACTAGTAAGGAACAAGAAATAAGACATCTATGGGGTCAAAAGAT	0	0.31	0		HQ
F754	chr12	60169227	G	T	.	PASS,,PASS,PASS	.	.	Fbxo33\x3bGm20063	intergenic	.	Mutect2,SomaticSniper,MuSE,Strelka2	SNV	4	9	16	5	5	4	12	25	38	0	22	0	21	0	38	3	TTGATAAGGCAATGACGGCTTGTGAGCCTCTCCTGGAATGAAGCCTTTT[T]AAAATAAGAGAGCTGATACAGACATTTGCAGCTTTTGAAAAGGCGTTGAA	0	0.64	0		HQ
F754	chr12	60181232	AT	A	.	slippage,PASS,PASS	.	.	Fbxo33\x3bGm20063	intergenic	.	Mutect2,Varscan,Strelka2	Indel	3	19	12	8	8	11	4	31	38	0	18	0	20	0	38	3	GAACTGGGCCCTTACCAATTTGGAAACATTCCACCTTATTTTTGGCAAC[A]TTTTTTTTTCTGGACGTCTAGCTTGACTTATATTAATTTAGCTGTTCCAA	0	0.39	0		HQ
F754	chr12	61286458	A	G	.	,PASS	.	.	Fbxo33\x3bGm20063	intergenic	.	SomaticSniper,MuSE	SNV	2	14	6	4	4	11	2	20	28	0	8	0	22	0	28	3	TGTGTGTGTGTGTGTGTGTATGTGTGTGTGTGTGTGTGTGTGTGTGTGT[G]TGTGTGTGTGTACTGAAAACAACTTAAAACTAATGAAAAAAATCTGTTTT	0	0.3	0		HQ
F754	chr12	61312086	CA	C	.	slippage,PASS	.	.	NONE\x3bGm20063	intergenic	.	Mutect2,Varscan	Indel	2	16	8	10	3	6	5	24	36	1	23	0	13	1	37	3	AGTATGAATTCTGAATTCCAAATCTTAAAAACAAAATATTATGAAGAGG[C]AAAAAAAAAAAAAAAGAAGCAACATGAAATCACATGGTGTCTATTCTTCT	0	0.33	0.03		HQ
F754	chr12	61326447	C	CAATA	.	slippage,PASS	.	.	NONE\x3bGm20063	intergenic	.	Mutect2,Strelka2	Indel	2	34	7	18	1	16	6	41	34	0	15	0	19	0	34	3	TGAGTGTATATCAAGTGACTTCTTTTGTGATTGGGTTACATCACTCAGA[CAATA]AATAAATAAATAAATAAATAAATAAATAAATAAATAAATAAATGAATAGA	0	0.17	0	lowTumorVAF	MQ
F754	chr12	62762771	G	GA	.	slippage,PASS	.	.	Spanxn4\x3bFscb	intergenic	.	Mutect2,Strelka2	Indel	2	23	9	14	5	9	4	32	55	0	28	0	27	0	55	3	TACAGAGAAACCCTGTCTTGAGAAAAAAAAAAAAAGAAAAAAGAAAAAA[GA]AAAAAAAACAAAAACAAAAACAAAAAACAAACAAACAAACAAAAACAAAA	.	0.28	0		HQ
F754	chr12	62831215	CA	C	.	slippage,PASS,PASS	.	.	Spanxn4\x3bFscb	intergenic	.	Mutect2,Varscan,Strelka2	Indel	3	29	8	17	4	12	4	37	41	0	23	0	18	0	41	3	AGTCATTGCAACATATATAAACAAGAAAGAAAAACAAAACAAAAAAAAA[C]AAAAAAAAAAACAAAAAACAAAAACAAACAGTAAATAAAAAAAATTTAGG	0	0.22	0		HQ
F754	chr12	62904096	G	GATCT	.	slippage,PASS	.	.	Spanxn4\x3bFscb	intergenic	.	Mutect2,Strelka2	Indel	2	29	5	17	3	12	2	34	35	0	16	0	19	0	35	3	GTAGAAAATGATAGATACATGTTCACTGAAAATTCAAATTTAAAATAGG[GATCT]ATCTATCTATCTATCTATCTATCTATCTATCCTTTGTTATAGCCCACTTA	0	0.15	0	lowTumorVAF	MQ
F754	chr12	63510469	G	C	.	,PASS	.	.	Spanxn4\x3bFscb	intergenic	.	SomaticSniper,Strelka2	SNV	2	19	6	14	3	5	4	25	26	1	17	1	15	0	27	3	AAGTCTCTACTTCTTTCATTATTCTATCCAATGATTTATTCTGGTCTGT[C]TGTGTGTGTGTGTGTGTGTGTGTGTGTGTGTGTGTGTGTGTGTATGTGTG	0	0.24	0.04		HQ
F754	chr12	64706974	C	T	.	PASS,,PASS,PASS	.	.	Fscb\x3bGm527	intergenic	.	Mutect2,SomaticSniper,MuSE,Strelka2	SNV	4	30	9	21	6	12	6	39	55	0	31	0	31	0	55	3	GATGTGGGCCTCACAGCTGGAATCTGCTTTCCCCAACTCCTGGAGGTTC[T]GTTCAACAGGAGCCCCTCCAGGACCATGAGACTATCCTGGAACATGGGTG	0	0.23	0		HQ
F754	chr12	65538796	GA	G	.	slippage,PASS,PASS	.	.	Wdr20rt\x3bRpl10l	intergenic	.	Mutect2,Varscan,Strelka2	Indel	3	21	11	9	2	12	9	32	30	0	19	0	11	0	30	3	TAAACAAAGAATTCTCAAGTAAGGAATACCAAACAGCTGAGAAGCACCT[G]AAAAAAAAAAAGTTCAACATCCTTAATCATCAGGGAAATGCAATCAAAAC	0	0.34	0		HQ
F754	chr12	65569728	T	A	.	,PASS	.	.	Wdr20rt\x3bRpl10l	intergenic	.	SomaticSniper,MuSE	SNV	2	27	7	12	5	17	2	34	27	0	18	0	14	0	27	3	ACAGAGGATGCTCTCTCTCTCTCTCTCTCTCTCTCTCTCTCTCTCTCTC[A]CACACACACACACACACACACATGCTCATACATACACAAATTCTTTGAGT	0	0.21	0		HQ
F754	chr12	66304481	CT	C	.	slippage,PASS	.	.	Rpl10l\x3bMdga2	intergenic	.	Mutect2,Varscan	Indel	2	18	7	9	3	9	4	25	44	0	21	0	23	0	44	3	GGGCTTATTTAAATAACTAAAAAAAAAAGTATAAAATCAAAGAATAAGC[C]TTTTTTTTTTTTTTTTTTGTTTTGTTTTTTTGAGACAGGGTTTCTCTGTG	0	0.28	0		HQ
F754	chr12	66368936	T	C	.	PASS,,PASS,PASS	.	.	Rpl10l\x3bMdga2	intergenic	.	Mutect2,SomaticSniper,MuSE,Strelka2	SNV	4	19	12	13	9	8	7	31	34	0	15	0	25	0	34	3	ACATGACAATTGATGAGTAGTTTCTTACATTCATTAGGTAGTGGACTTC[C]TTATGTCTTCTAATTAAATTAGACATCTACTTTATGAGATATCAGAATAG	0	0.39	0		HQ
F754	chr12	66876872	C	T	.	PASS,,PASS,PASS	.	.	Mdga2	intronic	.	Mutect2,SomaticSniper,MuSE,Strelka2	SNV	4	25	11	12	6	14	6	36	34	0	19	0	20	0	34	3	TGTGGCAGTCTCTAGATGGTAGACTGTTTAATAACCAAATAAATGAAAT[T]TTCACAAGCAGACCATGGAGTACGTAAAATCAAGAGGTAAGCGATTAAAC	0	0.31	0		HQ
F754	chr12	67127260	T	TTC	.	PASS,PASS	.	.	Mdga2	intronic	.	Varscan,Strelka2	Indel	2	27	7	14	4	13	3	34	58	0	24	0	34	0	58	3	TTGCTCAGTCCAATGTCTGACTGCCTATCTGCCTATCAACCTAACTTTG[TTC]TCTCTCTCTCTCTCTCTTTCTCTCTCTCTCTCTCTCTCCCTCCATCCATC	0	0.21	0		HQ
F754	chr12	67593326	C	CATT	.	slippage,PASS,PASS	.	.	Mdga2\x3bRps29	intergenic	.	Mutect2,Varscan,Strelka2	Indel	3	28	11	15	7	13	4	39	47	0	26	0	21	0	47	3	TGATTTTCTTTTTTTCTTTTTTTCTTTTCTTTTTTTTTTGGCTGTATGT[CATT]ATTATTATTATTATTATTATTATTATTAGGCATTTATTTCATTTACATTT	0	0.28	0		HQ
F754	chr12	67862455	G	GC	.	slippage,PASS,PASS	.	.	Mdga2\x3bRps29	intergenic	.	Mutect2,Varscan,Strelka2	Indel	3	15	12	8	4	7	8	27	44	0	24	0	20	0	44	3	ATTCAACTATCTTCCAAGACTAGAGAACTCATATAAGATAGAGAAAAAA[GC]CCCCCCCCACACACATTTTTTTTTATCATATCATTTTACTTCTTTAAAAA	0	0.44	0		HQ
F754	chr12	68151897	GA	G	.	PASS,PASS	.	.	Mdga2\x3bRps29	intergenic	.	Varscan,Strelka2	Indel	2	23	6	9	3	14	3	29	36	0	15	0	21	0	36	3	TCAAAATCCTAACATATTTTTAGTAAAAATTGGAACGTTGAAAATGAAG[G]AAAAAAAAAAGCCTAGAATGAATGTTATTTAAAATAGAAAAGCTGGAGAG	0	0.21	0		HQ
F754	chr12	70036984	G	A	.	PASS,,PASS,PASS	.	.	Nin	intronic	.	Mutect2,SomaticSniper,MuSE,Strelka2	SNV	4	25	18	12	13	18	5	43	44	0	22	0	27	0	44	3	GTTCCAGCAGCTTTGCAAATATGAACAAAGCTGGGGTGAATTCCCATAC[A]TGTATGGCTTTTCGCACGCTTGCAAGGATACATTAAAGCTAAGTTCCTAG	0	0.42	0		HQ
F754	chr12	70164122	CT	C	.	slippage,PASS,PASS	.	.	Abhd12b	intronic	.	Mutect2,Varscan,Strelka2	Indel	3	21	18	9	9	12	9	39	47	1	19	1	28	0	48	3	CGTAGCCTGTAAAATATCCCCCTGCATTGCTTTGAATATTCATGACTTT[C]TTTTTTTTTTTATGCATAACTTTCTATGTGACACGCATTCCTGTTGTAAG	0	0.46	0.02		HQ
F754	chr12	71569298	T	G	.	PASS,,PASS,PASS	.	.	4930404H11Rik\x3bDaam1	intergenic	.	Mutect2,SomaticSniper,MuSE,Strelka2	SNV	4	22	11	14	5	12	8	33	35	0	18	0	20	0	35	3	CGCAGCTAATAACCACTCAGTTTTTTGTTTTTTTTGTTTTTTGTTTTTT[G]TTTTTTTTTTTGTCATTCTTTCTCTGAAATCACCTTTTTGGAGGGAGGGA	0	0.33	0		HQ
F754	chr12	72179804	G	A	.	PASS,,PASS,PASS	.	.	Ccdc175	intronic	.	Mutect2,SomaticSniper,MuSE,Strelka2	SNV	4	25	6	17	2	13	5	31	52	0	27	0	34	0	52	3	GCTGGTGATGCTGAGCACCAGAGCTCTTGGGGATCCACCCAAGGGATTC[A]GAAATCAGGCTATGTGGAGTGATTACATTCTTGTATGTAATTATATAAAG	0	0.19	0	lowTumorVAF	MQ
F754	chr12	72401159	T	A	.	PASS,PASS,PASS	.	.	Rtn1	intronic	.	Mutect2,MuSE,Strelka2	SNV	3	21	4	9	3	14	1	25	33	0	16	0	22	0	33	3	CAATGTCTGAAATGAACTCTTGGGCCTCTCCTCTCCTGCAAGTTCTTTG[A]TCGGTGCCACCTTATCAAAAAAATCTCTCTAGCCATCCCTCTGGCTCCCA	0	0.16	0	lowTumorVAF	MQ
F754	chr12	74032466	G	A	.	PASS,PASS	.	.	Syt16	intronic	.	Mutect2,Strelka2	SNV	2	26	4	13	2	16	2	30	49	0	29	0	23	0	49	3	TCTCCCCATGGGTTTAACTTCTTTGGGACATTTATTTCAATAGGACACC[A]TTCTAATTCCACGATGGTTGACAATGGGAAAGTAGAATTCCTTCTGCAGA	0	0.13	0	lowTumorVAF	MQ
F754	chr12	74459002	T	C	.	PASS,,PASS,PASS	.	.	Dbpht2\x3bKcnh5	intergenic	.	Mutect2,SomaticSniper,MuSE,Strelka2	SNV	4	23	7	14	3	13	4	30	54	0	34	0	25	0	54	3	AGATGGTGCAGCTTCAGGATTTTAGTCAGTGTCTGCTATGCAGCACTTT[C]CCAAATGACATCGGGTACAGATGACACAAGAGAGAGGAATATACTCTGGT	0	0.23	0		HQ
F754	chr12	74555562	T	TA	.	PASS,PASS,PASS	.	.	Dbpht2\x3bKcnh5	intergenic	.	Mutect2,Varscan,Strelka2	Indel	3	25	14	12	6	13	8	39	32	0	19	0	13	0	32	3	GATAAGACAACTTTCATGTGATATTGAAATAGTTGCAGATTAAAGAACT[TA]AAAAAACACTAATTTAGTTATGCTATTATAACTAAAATTCATTAGGCTAA	0	0.36	0		HQ
F754	chr12	76140799	TTTTTG	T	.	slippage,PASS	.	.	Esr2	intronic	.	Mutect2,Strelka2	Indel	2	37	8	20	4	17	4	45	52	0	27	0	25	0	52	3	TTTTATCAACTGTCTAGAGATGTAACTGGTCACTCAACTGCAGAGCAAC[T]TTTTGTTTTGTTTTGTTTTGTTTTGTTTTGTTTTGTTTTGTTTTGTTTGA	0	0.18	0	lowTumorVAF	MQ
F754	chr12	76198086	GT	G	.	slippage,PASS,PASS	.	.	Tex21	downstream	.	Mutect2,Varscan,Strelka2	Indel	3	26	17	12	7	14	10	43	48	1	22	1	26	0	49	3	TGTTTATTTAAGCATTAAGAGTCAAGTTTGTTTGTTTGTTTGTTTTGGG[G]TTTTTTTTTTGGTTTTGTTTTTTGGTTTTTTGGTTTGTTTGTTTTTTTGT	0	0.4	0.02		HQ
F754	chr12	76202495	T	TTAGA	.	slippage,PASS,PASS	.	.	Tex21	intronic	.	Mutect2,Varscan,Strelka2	Indel	3	21	11	10	6	11	5	32	55	0	26	0	29	0	55	3	GCATCAGGCACACATGTGGTATGCAGAATAAGTGCATGCAAAACACTCA[TTAGA]TAGATAGATAGATAGATAGATAGATAGATAGATAGATAGATAGATAGATA	0	0.34	0		HQ
F754	chr12	76731843	C	G	.	PASS,,PASS,PASS	.	.	Sptb\x3bChurc1	intergenic	.	Mutect2,SomaticSniper,MuSE,Strelka2	SNV	4	39	11	25	5	18	6	50	50	0	28	0	28	0	50	3	GAATCCCTCTTCAGTGGACCGCTAAGGATCATGAGCTGTGTTCAACTGC[G]TTTTCTATGACAGCATACGGATGCTTGCTTTCTACTACTCTAGACTTCAG	0	0.22	0		HQ
F754	chr12	78090550	C	T	.	,PASS	.	.	Fut8\x3bGm6657	intergenic	.	SomaticSniper,Strelka2	SNV	2	21	4	13	3	9	3	25	24	1	14	0	11	1	25	3	GTGTGTATATATATATGTGTATACACACACACACACACACACACACACA[T]ATATATATATATATATACATATATATATATATATATATTCATTCTGTGTG	0	0.16	0.04	lowTumorVAF	MQ
F754	chr12	79306341	G	T	.	PASS,,PASS,PASS	.	.	Rad51b	intronic	.	Mutect2,SomaticSniper,MuSE,Strelka2	SNV	4	33	14	15	9	22	9	47	49	0	27	0	29	0	49	3	GGTATGCACGGGGGTAACCTCACACAGCCAGGACCGATTGTCCTCCAGA[T]TGCTGGGCTGCCTTCTACTCCCACTAACCGTGCACAGAAATTCTTCCTGG	0	0.3	0		HQ
F754	chr12	79373989	A	T	.	PASS,,PASS,PASS	.	.	Rad51b	intronic	.	Mutect2,SomaticSniper,MuSE,Strelka2	SNV	4	24	10	17	5	11	7	34	50	0	26	0	28	0	50	3	CACTAATGTCCAAGAGATAATGTAGAAAGAACTTGTCAGTCTGGCTTTT[T]AAAAAATATTTATTTATTTATTTACTTACTTATTTATATGAGTACACTAT	0	0.29	0		HQ
F754	chr12	81544537	AT	A	.	slippage,PASS,PASS	.	.	Gm20498\x3bAdam21	intergenic	.	Mutect2,Varscan,Strelka2	Indel	3	26	14	12	9	14	5	40	19	0	9	0	10	0	19	3	TCAGATACTTTTTCTGTACATTTAATACTTTGTAATAAAACACATGGAG[A]TTTTTTTTTCTTGTTCTGTCTGTCTGGTATTCTGTGTGCCTCTTGTGTCT	0	0.35	0		HQ
F754	chr12	82846341	AT	A	.	slippage,PASS,PASS	.	.	Rgs6	intronic	.	Mutect2,Varscan,Strelka2	Indel	3	28	9	15	4	13	5	37	37	0	13	0	24	0	37	3	TTTGCATCAACTTTCTGTTGCCAGTGGTTTCCTTTATTGCTTGAGCTTA[A]TTTTTTTTTCCTTTTTACGAGTTGGAAGCTTAGCTGGGTAGGGTCTTCCC	0	0.24	0		HQ
F754	chr12	83193857	TG	T	.	slippage,PASS,PASS	.	.	Rgs6\x3bDpf3	intergenic	.	Mutect2,Varscan,Strelka2	Indel	3	25	12	16	7	9	5	37	32	0	16	0	16	0	32	3	AAAAAAAAGTTATTATGTTAGAAAAGATAAACACGATATGAGAAAGGCC[T]GGGGGGGGGCATCCCTACTCTAACATTCACTGTATGTCCTTAGACAGTTA	0	0.32	0		HQ
F754	chr12	84556346	T	G	.	,PASS,PASS	.	.	Lin52\x3bVsx2	intergenic	.	SomaticSniper,MuSE,Strelka2	SNV	3	16	5	12	3	5	3	21	23	0	14	0	13	0	23	3	ATATATATATATATACATATATATAAACATATATATATATATATATATA[G]AGAGAGAGAGAGAGAGAGAGAGAGAGTGTGTGTGTGTGTTCATTCATTCT	0	0.24	0		HQ
F754	chr12	84638878	GA	G	.	PASS,PASS	.	.	Abcd4\x3bVrtn	intergenic	.	Varscan,Strelka2	Indel	2	27	8	13	4	14	4	35	55	0	25	0	30	0	55	3	GGGAAGCCCTAGGTTGAATTAAAAAGTCAATCCTGGTGAGGATTGAATT[G]AAAAAAAAAAAAAAATTAAATCCTTAACATAGAACAAGAATATTCAACCA	0	0.23	0		HQ
F754	chr12	85592753	AT	A	.	slippage,PASS,PASS	.	.	Fos\x3bJdp2	intergenic	.	Mutect2,Varscan,Strelka2	Indel	3	28	12	9	6	19	6	40	50	0	25	0	25	0	50	3	TGCCCCAGTCTCTGGGCTGTCACTCTTTATGGGCCAGAAGAAACGATAT[A]TTTTTTTTTTCTTTTACTTTGCTTCTTTTATAAGGGTGGTGTCAGCGCCT	0	0.3	0		HQ
F754	chr12	88758383	G	C	.	PASS,PASS,PASS	.	.	Adck1\x3bNrxn3	intergenic	.	Mutect2,MuSE,Strelka2	SNV	3	21	10	10	5	14	7	31	31	0	14	0	19	0	31	3	TGTGTGTGTGTATAAAGCTCTCTCTCTCTCTCTGTCTCTCTCTCTCTCT[C]TGTGTGTGTATGTGTGTATAAATCTCAGGACCATGCATGTGCTAGGCAAG	0	0.32	0		HQ
F754	chr12	89205991	G	A	.	PASS,PASS	.	.	Nrxn3	intronic	.	Mutect2,Strelka2	SNV	2	25	4	16	3	14	1	29	30	0	16	0	22	0	30	3	GCCCTTAACAATTCTTTAAGTATATATATACACACATATGTGTGTGTGT[A]TGTGTGTGTGTGTGTGTGTGTGTGTGTGTGTGTTAGCAAGAAGGTAGCTT	0	0.14	0	lowTumorVAF	MQ
F754	chr12	89801385	TA	T	.	slippage,PASS	.	.	Nrxn3	intronic	.	Mutect2,Varscan	Indel	2	22	10	9	5	13	5	32	35	1	17	0	18	1	36	3	ATTTGTTGCAGGAGCATGAGTACCTAAGTTGGATCACTAACACCCCCAT[T]AAAAAAAAAAAAAACAGGTGTGGCAGTGCCCATCTGCAATCCAGATGTTG	0	0.31	0.03		HQ
F754	chr12	90168739	AT	A	.	slippage,PASS	.	.	Nrxn3	intronic	.	Mutect2,Varscan	Indel	2	22	9	11	5	11	4	31	42	1	24	0	18	1	43	3	GTAACTTGCACTGTGCAGCCAGTGAGAACAGTTTGGGTAGCTTTATACT[A]TTTTTTTTTTTTTATGTTCAGGATGAAAGCCCATGGAGAAATATCACATA	0	0.29	0.02		HQ
F754	chr12	90399956	TA	T	.	slippage,PASS,PASS	.	.	Nrxn3\x3bDio2	intergenic	.	Mutect2,Varscan,Strelka2	Indel	3	23	12	9	6	14	6	35	37	0	19	0	18	0	37	3	CAGCCAATTGTGAGTGGTGCCATGCCCAAGCTGGTGTTCTGAGTCCTAT[T]AAAAAAAAAAAAAAACAGATTGAGCAAACCATGGGAAATAAACCAATAAG	0	0.34	0		HQ
F754	chr12	90449643	C	A	.	PASS,,PASS,PASS	.	.	Nrxn3\x3bDio2	intergenic	.	Mutect2,SomaticSniper,MuSE,Strelka2	SNV	4	20	12	12	9	13	6	32	44	0	27	0	23	0	44	3	AAATAACAACTTGTTACCATTTTACTAGATACAAAGGGAACACACTCAT[A]TCTCATAGGGTAAATCCAGCCCTGACAAAGTGGGGGAAACACTCCTTTGC	0	0.38	0		HQ
F754	chr12	91207412	A	T	.	PASS,,PASS,PASS	.	.	Cep128	intronic	.	Mutect2,SomaticSniper,MuSE,Strelka2	SNV	4	33	6	20	4	17	3	39	57	0	32	0	31	0	57	3	TGAGTGTTGGTTGTCTTCACCCCACAGTAGCTGTCTCAAGAAAAATTAG[T]GCGAATGCTGACCATCGACTTTGTATCACTTGCACAGAGCTATGGGGAGA	0	0.15	0	lowTumorVAF	MQ
F754	chr12	91966404	CT	C	.	slippage,PASS,PASS	.	.	Sel1l\x3b4930559C10Rik	intergenic	.	Mutect2,Varscan,Strelka2	Indel	3	32	12	17	6	15	6	44	38	0	16	0	22	0	38	3	TTTTTTTCTCCTCTTTTCATAGGAGAAGCCTTTACTGGAGGGAGCAATA[C]TTTTTTTTTTGCTTCACCACAAAGCTCAGATGAAGAGATGATTCAGTACA	0	0.27	0		HQ
F754	chr12	92027448	G	GTGTA	.	slippage,PASS	.	.	Sel1l\x3b4930559C10Rik	intergenic	.	Mutect2,Varscan	Indel	2	28	6	8	2	20	4	34	22	0	12	0	10	0	22	3	TATCTATCTATCTATCTATCTATCTACCTATGTGTGTATGTGTGTATGT[GTGTA]TGTATGTATGTATGTATGTATGTATGTATGTATGTATGTATGATATCTGC	.	0.18	0	lowTumorVAF	MQ
F754	chr12	92127322	AT	A	.	PASS,PASS	.	.	Sel1l\x3b4930559C10Rik	intergenic	.	Varscan,Strelka2	Indel	2	20	12	9	6	11	6	32	38	0	17	0	21	0	38	3	AAAATACTCACTTGAAAAATATTCATAGATCTATAGGGGCAAATCACTG[A]TTTTTTTTTTTTTTTGGACCCATCTAGCAAGTGAGTAAGCACAGTGTTTA	0	0.38	0		HQ
F754	chr12	93340564	C	CTATAG	.	slippage,PASS	.	.	Sel1l\x3b4930559C10Rik	intergenic	.	Mutect2,Strelka2	Indel	2	27	9	12	3	15	6	36	43	0	20	0	23	0	43	3	AGTATAGTATAGTATAGTATAGTAAATTAGTATAGTATAGTATAGTATA[CTATAG]TATAGTATAGTATAGTATAGTATAGTATAGTATAGTATAGTATAGTATAG	0	0.25	0		HQ
F754	chr12	94199589	AT	A	.	PASS,PASS	.	.	Mir8099-1\x3bFlrt2	intergenic	.	Varscan,Strelka2	Indel	2	29	8	15	5	14	3	37	63	0	28	0	35	0	63	3	TTTTGGGATAGCATTGGAAATGTAAATGAGGAAAATACCTAATAAAAAT[A]TTTTTTTTTAAAAAAAGAGGTAACTTAAAAATACAAGAAAGAAACAGCCT	0	0.22	0		HQ
F754	chr12	96263143	GA	G	.	slippage,PASS,PASS	.	.	1700019M22Rik\x3bGalc	intergenic	.	Mutect2,Varscan,Strelka2	Indel	3	19	10	10	6	9	4	29	31	0	18	0	13	0	31	3	GCATGAATGTTATTATTATGATGACTTTTAGTATAACTCATTTATGACA[G]AAAAAAAAAAAAAACTGGTGCTAAGAACATGTCTGCAAGGCTGGAAACCT	0	0.34	0		HQ
F754	chr12	96317436	C	CACTACT	.	PASS,PASS	.	.	1700019M22Rik\x3bGalc	intergenic	.	Mutect2,Strelka2	Indel	2	17	3	11	1	6	2	20	22	0	11	0	11	0	22	3	ACATAAGGGAGTTTTAGTTGAGAATTATTCAAAAACCCACAACTATGCA[CACTACT]ACTACTACTACTACTACTACTACTACTACTACTACTACTACTACTACTAT	0	0.15	0	lowTumorVAF	MQ
F754	chr12	96432860	T	A	.	,PASS,PASS	.	.	1700019M22Rik\x3bGalc	intergenic	.	SomaticSniper,MuSE,Strelka2	SNV	3	13	12	9	8	4	6	25	36	1	24	1	16	0	37	3	GTGTGTCTGAAGACAGCTACAGTGTACTTACATATAATAAATAAATCTT[A]AAAAAAAAAAAAAAAAAAAAAACCAACCCTGAGATTCCACCTCAACCCAT	.	0.48	0.03		HQ
F754	chr12	96740932	A	G	.	PASS,PASS,PASS	.	.	1700019M22Rik\x3bGalc	intergenic	.	Mutect2,MuSE,Strelka2	SNV	3	36	7	20	1	20	6	43	43	0	18	0	30	0	43	3	TCTCTGCTTTGAGTCCATTGAAATACATGTGAGGTGGTCATCTCTGGCC[G]TCATAGTCTTATGGGAATCAATTGAGAGAGTTACATACTTTCTTCCATTT	0	0.16	0	lowTumorVAF	MQ
F754	chr12	97249007	T	C	.	PASS,PASS,PASS	.	.	1700019M22Rik\x3bGalc	intergenic	.	Mutect2,MuSE,Strelka2	SNV	3	24	4	15	2	11	2	28	38	0	20	0	23	0	38	3	TGTGAGAAACCTCATTTCCCTCTACTAATTATCATCTTTCCAGCCAATA[C]CTGGCTTGATCATATTACTTTGAGATGCTCATTGTATAAAATATATAAGT	0	0.14	0	lowTumorVAF	MQ
F754	chr12	97511854	GA	G	.	slippage,PASS,PASS	.	.	1700019M22Rik\x3bGalc	intergenic	.	Mutect2,Varscan,Strelka2	Indel	3	27	10	12	6	15	4	37	48	0	27	0	21	0	48	3	TATTTAGTCAGGCAAATTATAATCTTATCAAAAGGAGGATTTATAAAGA[G]AAAAAAAAAACAGCAAGAAGCTCGCAGTAATGAGAGGAATGGTGTCTGGG	0	0.27	0		HQ
F754	chr12	97856555	C	CT	.	slippage,PASS,PASS	.	.	1700019M22Rik\x3bGalc	intergenic	.	Mutect2,Varscan,Strelka2	Indel	3	19	9	9	5	10	4	28	30	0	18	0	12	0	30	3	TGGAGCAAACAGAGTGCAAATGCTTCTTAAATGTTCAATGAATGAATGT[CT]TTTTTTTTTTAAAGTATGAATATGCAAATGCAGGTAGATTACGTGATCAT	0	0.32	0		HQ
F754	chr12	99827065	G	T	.	PASS,,PASS,PASS	.	.	Efcab11	intronic	.	Mutect2,SomaticSniper,MuSE,Strelka2	SNV	4	23	9	12	1	16	8	32	44	0	30	0	22	0	44	3	CCTTTAGAATGCTGAAGTTGATGAAACTAACTTATTTGTATTATTATTA[T]TAGTAGTGTTATTATTAGTATTATTGCCATTTACTACCATCACAGGGTGC	0	0.28	0		HQ
F754	chr12	101739615	G	GA	.	slippage,PASS	.	.	Tc2n\x3bFbln5	intergenic	.	Mutect2,Varscan	Indel	2	25	10	12	5	13	5	35	51	0	28	0	23	0	51	3	CTGGCCAGCAGCTATTCCAGGCTAAAACCAGCAGCTCTCATTTGAAAAA[GA]AAAAAAAAAAACATGGATTTTGCAGGAAGGGAACATCCCAGGGTTAAGGT	0	0.29	0		HQ
F754	chr12	103038628	G	A	.	PASS,,PASS,PASS	.	.	Unc79	intronic	.	Mutect2,SomaticSniper,MuSE,Strelka2	SNV	4	28	11	20	6	14	5	39	44	0	21	0	30	0	44	3	GAAGAATCTCATTTCATAATTCCTACCTTTTAGAACATCTACCTGCAAC[A]TGCCTATTATCTAGGTCGTTCACAGTGTGATGGCTGAGAAGGGCAGACTT	0	0.28	0		HQ
F754	chr12	103294209	A	G	.	,PASS,PASS	.	.	Prima1\x3bGm29508	intergenic	.	SomaticSniper,MuSE,Strelka2	SNV	3	23	9	11	2	16	7	32	42	0	22	0	26	0	42	3	ACTATGTGAGACTTTGTCCAAAAAAAAAAAAAAAAAAAAAAAAAAAAAA[G]AAGAAGAAGACGATGCTAAGAAGCTAGCTGCTAAATAACCTTCGTTTTCT	0	0.28	0		HQ
F754	chr12	106253789	CA	C	.	slippage,PASS,PASS	.	.	Vrk1\x3b1700121N20Rik	intergenic	.	Mutect2,Varscan,Strelka2	Indel	3	26	8	14	4	12	4	34	38	0	17	0	21	0	38	3	TGCATACATATAAACCCATGGTATCTTTTAATTTATAAACTGGGTACAG[C]AAAAAAAAAACAAACAAACAAACAAACAAACAAACAAACAAGCAAGCAAC	0	0.24	0		HQ
F754	chr12	106602832	C	G	.	PASS,,PASS	.	.	1700121N20Rik\x3b4933406K04Rik	intergenic	.	Mutect2,SomaticSniper,Strelka2	SNV	3	18	10	12	5	9	6	28	46	2	32	2	20	0	48	3	GCACACGTGCTCACGCACACACACACACACACACACACACACACACACA[G]AGAGAGAGAGAGAGAGAGAGAGAGGGAGAGAGAGAGAGAGAGAGAGAGAG	.	0.36	0.04		HQ
F754	chr12	106644679	AT	A	.	slippage,PASS,PASS	.	.	1700121N20Rik\x3b4933406K04Rik	intergenic	.	Mutect2,Varscan,Strelka2	Indel	3	23	19	13	11	10	8	42	67	0	28	0	39	0	67	3	TTTCTGCCTCTGTGTCTTTGTGGATTGTGCCTTTTTGCCTTGTGGCAGC[A]TTTTTTTTTTCCATTTATACTGGACTCGGCTCAGGCAGTCACTGTTAGAG	0	0.45	0		HQ
F754	chr12	106737435	T	TTATC	.	slippage,PASS	.	.	4933406K04Rik\x3b4930465M20Rik	intergenic	.	Mutect2,Strelka2	Indel	2	32	7	18	5	14	2	39	39	0	17	0	22	0	39	3	ATTTACTAAAACCCAAGTGGCTGGAGATACCTATGAGGTATTTTTTCAT[TTATC]TATCTATCTATCTATCTATCTATCTATCTATCTATCTATCTATCTATCTA	0	0.18	0	lowTumorVAF	MQ
F754	chr12	107025981	T	TA	.	slippage,PASS	.	.	4933406K04Rik\x3b4930465M20Rik	intergenic	.	Mutect2,Varscan	Indel	2	25	12	15	4	10	8	37	46	2	22	0	24	2	48	3	ATAGAAATCTTGAAGAGCACTTTCACTATTTAAGAAATAAAATCTGTAT[TA]AAAAAAAAAAAAACCATAGCCTCCCCAGGAGGAAAAGTTCAGTCTCATCT	0	0.32	0.04		HQ
F754	chr12	110354054	C	T	.	PASS,,PASS,PASS	.	.	Dio3\x3bPpp2r5c	intergenic	.	Mutect2,SomaticSniper,MuSE,Strelka2	SNV	4	18	10	12	5	7	8	28	39	0	21	0	24	0	39	3	AAGGACTTTAAACATAAGAACCAAAAATTCAGAATTAGTTACAGTCTTC[T]TCAAAAGATTTAAAAAAAGAAGAAGAAGCAGCCGATTCCATCAACTAAAA	0	0.36	0		HQ
F754	chr12	111015363	A	G	.	PASS,,PASS,PASS	.	.	6030440G07Rik\x3bRcor1	intergenic	.	Mutect2,SomaticSniper,MuSE,Strelka2	SNV	4	8	8	4	2	5	6	16	20	0	6	0	16	0	20	3	CACAAATATATATATATATATATATATATATATATATATATATATATAT[G]TGTATATATATATATAAAACACATATTTATATTATATACTTATATACATA	0	0.5	0		HQ
F754	chr12	112528046	GT	G	.	slippage,PASS,PASS	.	.	Tmem179\x3bInf2	intergenic	.	Mutect2,Varscan,Strelka2	Indel	3	27	8	17	6	10	2	35	52	1	19	1	33	0	53	3	TGTGGCTTCCACACCAGAGCACACGGACGGAGAGACGTCAGAAACCAGA[G]TTTTTTTTCTCCTGACTCTGAACACTGGCAGTCCGACTCAAGGCATCATT	0	0.23	0.02		HQ
F754	chr12	114467021	A	C	.	PASS,,PASS,PASS	.	.	Adam6a\x3bMir7094-1	intergenic	.	Mutect2,SomaticSniper,MuSE,Strelka2	SNV	4	21	17	16	10	6	8	38	48	0	27	0	29	0	48	3	CTGGGATAACAAAAAGAATGAAATTAATGAAATTTTGGTTGGAAAAAAA[C]GTATTTCAGAAAATTGAGACTTTCAGATCACTAATGAGTGTTGTTAATAA	0	0.45	0		HQ
F754	chr12	114540603	G	C	.	PASS,PASS	.	.	Mir7094-2\x3bMir6388	intergenic	.	Mutect2,Strelka2	SNV	2	49	7	27	2	24	6	56	35	0	18	0	23	0	35	3	TATGCTTTAAGATTAAGAATTGACAAAGGGGACCATATAAAAGAACAAA[C]CTTCTGTAAGGCAAAGGATACAGTAAATAGGACAAAAGAGGAACCAACAT	0	0.12	0	lowTumorVAF	MQ
F754	chr12	115936567	T	A	.	PASS,,PASS	.	.	Mir6388\x3bZfp386	intergenic	.	Mutect2,SomaticSniper,Strelka2	SNV	3	9	5	5	1	6	4	14	23	2	9	2	14	0	25	3	GGGAAAAAAGACAGCATTTTCAATAAATGGTGCTGGCACAACTGGCAGT[A]ATCATGTAGAAGAATGCAAATAAAATGCATGGTACTAGTATTGCGACAGA	0	0.36	0.08		HQ
F754	chr12	116509010	TG	T	.	PASS,PASS	.	.	Ptprn2	intronic	.	Mutect2,Varscan	Indel	2	27	10	15	4	12	6	37	20	1	11	1	9	0	21	3	TTTATTATCCTTTGTAGGGATGGATTTGTGGAAAGATATTGTGTAAATT[T]GGTTTTGTCATGCAATATCTTGTTTTCTCTGTCTATGGCTAGCTTTCAGT	0	0.27	0.05		HQ
F754	chr12	117347145	AT	A	.	PASS,PASS	.	.	Gm5441\x3bRapgef5	intergenic	.	Varscan,Strelka2	Indel	2	23	8	12	4	11	4	31	50	1	29	0	21	1	51	3	TTCCTCCCATCAACATCCTCAAAACTATCTCAGCTGAAACTCTAGTGGG[A]TTTTTTTTTTCTGTTTGAAATGATGGTTTCCCTGAGGTCAAGTGGAAAAG	0	0.26	0.02		HQ
F754	chr12	118138575	C	T	.	PASS,,PASS,PASS	.	.	Dnah11	intronic	.	Mutect2,SomaticSniper,MuSE,Strelka2	SNV	4	33	14	22	7	16	9	47	38	0	23	0	20	0	38	3	TGAATTTATTGCAATTTTCAGAAAAAAATTAAACTTAGAACATGTAATG[T]CTACAGTGTGTCTGAGAGAGATCGCTCCCACAAACTACGGAAGCTGACTA	0	0.3	0		HQ
F754	chr12	118746757	CT	C	.	slippage,PASS,PASS	.	.	D230030E09Rik\x3bSp8	intergenic	.	Mutect2,Varscan,Strelka2	Indel	3	33	12	17	7	16	5	45	34	1	18	0	16	1	35	3	TCTAATGAGGTTTAGTCAGGCTTTGGAGCAATGCTTACAGTTTTAACAG[C]TTTTTTTTTTAACTTTATTTTCATCAATTCAGTAATTGTGATATTTTTAA	0	0.27	0.03		HQ
F754	chr12	118797531	G	T	.	PASS,PASS	.	.	D230030E09Rik\x3bSp8	intergenic	.	MuSE,Strelka2	SNV	2	24	4	12	1	14	3	28	36	0	23	0	14	0	36	3	TTGTCTCTCATTAGAAAACAAACAGATTTCTAAGGGATAATAATAAAAT[T]AAATAGTCTAATGAGATAAAACAAAAGCTAACACATCATAATTGAAAAAA	0	0.14	0	lowTumorVAF	MQ
F754	chr12	119493063	T	A	.	PASS,,PASS	.	.	Macc1\x3bTmem196	intergenic	.	Mutect2,SomaticSniper,MuSE	SNV	3	21	11	11	4	14	8	32	10	0	6	0	6	0	10	3	TGATGTCCTAGCCAGAGCAATTCGACAACAAAAAGAGATCAAGGGGAAA[A]AAATTGGAAAAGAAGTAAAAATATCACTTTTTGCAGATGATACGATAGTA	0	0.34	0		HQ
F754	chr12	119617033	T	TTTTA	.	PASS,PASS	.	.	Macc1\x3bTmem196	intergenic	.	Varscan,Strelka2	Indel	2	8	10	4	6	4	4	18	14	0	8	0	6	0	14	3	AGTGATTTTTGTTTTATTCTTTGTATTTTTTGGAAGGGGAGACTTTTCT[TTTTA]TTTATTTATTTATTTATTTATTTATTTATTTATTTATTTATTTATTACAC	0	0.56	0		HQ
F754	chr12	119643356	G	A	.	PASS,,PASS,PASS	.	.	Macc1\x3bTmem196	intergenic	.	Mutect2,SomaticSniper,MuSE,Strelka2	SNV	4	22	13	10	6	15	10	35	47	0	26	0	28	0	47	3	GTCTCCAAGAAATACAGAAAAGCAGGATTGATCAGAGACTGAGGGAATG[A]CCAAGCAATAACCTACCAAACTTGAGACCTATCCCATGGGCAAGCACTAA	0	0.37	0		HQ
F754	chr13	3202702	CA	C	.	slippage,PASS	.	.	Speer6-ps1\x3b2810429I04Rik	intergenic	.	Mutect2,Varscan	Indel	2	22	11	11	5	11	6	33	43	2	23	0	20	2	45	3	TCAGGCTGAGGGAGGAGAGACTACAAAAAACAAAAAACAAAAACAAAAA[C]AAAAAAAAAAAAAACCTAGGATAGCAAAAACTCTTCTCAAGGATAAAAGA	0	0.33	0.04		HQ
F754	chr13	3228870	G	A	.	PASS,,PASS,PASS	.	.	Speer6-ps1\x3b2810429I04Rik	intergenic	.	Mutect2,SomaticSniper,MuSE,Strelka2	SNV	4	17	16	11	10	8	11	33	22	0	11	0	14	0	22	3	TATAGAACTAAAGTTAGTTAAATGAAATATACTAATCCTTAAAACTGCC[A]CCTACACTCAAAAATATTTACTGCATGGCATGTCCAACTAACTATGCAAA	0	0.48	0		HQ
F754	chr13	4301697	GT	G	.	slippage,PASS,PASS	.	.	Akr1c12\x3bAkr1c6	intergenic	.	Mutect2,Varscan,Strelka2	Indel	3	22	8	10	4	12	4	30	42	0	24	0	18	0	42	3	GCATAGGATCTGAGTCTGCAGGGTTTTTGTTTGTTTGTTTCTTTATTTT[G]TTTTTTTTGTTTGTTTGTTTTAGTTTTAGTTTTTGTTTTTGTTTTTTTTT	0	0.27	0		HQ
F754	chr13	4386724	TA	T	.	slippage,PASS,PASS	.	.	Akr1c12\x3bAkr1c6	intergenic	.	Mutect2,Varscan,Strelka2	Indel	3	25	14	12	8	13	6	39	42	0	19	0	23	0	42	3	CCTTTGGGATAGCATTGAAAATGTAAACGAGGAAAATACCTAATAATAA[T]AAAAAAAAATCTAACAAGTAATTGTATCCTCCCTCAACAAACTGGATATT	0	0.36	0		HQ
F754	chr13	5556477	GA	G	.	PASS,PASS	.	.	Akr1e1\x3b1700016G22Rik	intergenic	.	Varscan,Strelka2	Indel	2	19	6	10	3	9	3	25	29	0	12	0	17	0	29	3	AGGATTCTAGACTCTGCTAGATCTATGAACTACACTAAACCAAGTGAAT[G]AAAAAAAAAAAAATAACAACTGGAAGCCTCAGTAATTCCTGGAAATATAT	0	0.24	0		HQ
F754	chr13	5989447	TACAAA	T	.	slippage,PASS,PASS	.	.	Klf6\x3bPitrm1	intergenic	.	Mutect2,Varscan,Strelka2	Indel	3	33	9	17	3	16	6	42	58	0	20	0	38	0	58	3	ATCCTAAACAAAACAAAACAAAACAAACAAAACAAACAAAACAAAACAA[T]ACAAAACAAAACAAAACAAAACAAAACAAAACAAAACAAAACAAACAAAA	0	0.21	0		HQ
F754	chr13	6302378	TCACACA	T	.	PASS,PASS	.	.	Klf6\x3bPitrm1	intergenic	.	Mutect2,Varscan	Indel	2	17	10	10	8	7	2	27	47	0	27	0	20	0	47	3	AATTATCCTAATTTAAGATATTCTGTTATAGCCATAATGGGCAAAATGA[T]CACACACACACACACACACACACACACACACACACACACACAATGCCTGG	0	0.37	0		HQ
F754	chr13	7450705	C	A	.	,PASS,PASS	.	.	Pfkp\x3bAdarb2	intergenic	.	SomaticSniper,MuSE,Strelka2	SNV	3	17	17	12	9	9	10	34	44	0	21	0	27	0	44	3	CCATCCAAGTTCCAAGTTGGAGATTGGATATATGTTAAGAGACATTGTG[A]TGAACACTTGGAAGCAGAGTAGAGAGGGCCATTCCTGGTGTTGCTGACCA	0	0.5	0		HQ
F754	chr13	8482709	TA	T	.	slippage,PASS,PASS	.	.	Adarb2	intronic	.	Mutect2,Varscan,Strelka2	Indel	3	28	11	14	5	14	6	39	35	1	18	0	17	1	36	3	CTACTTTAGAATTTTTGGGTGCATGTAGGAATGGGTGAACTTGTCAAAT[T]AAAAAAAAAAAGTCATTAAACCAATTCACTCAATAAATTGATATCAAGAA	0	0.28	0.03		HQ
F754	chr13	11276073	A	AAGAT	.	PASS,PASS	.	.	Chrm3\x3bZp4-ps	intergenic	.	Varscan,Strelka2	Indel	2	25	6	16	3	9	3	31	29	0	12	0	17	0	29	3	TGGTGCTTTCAATGTTGTGTTGACAGAAATCCTGTGCTATTTAAAAAGC[AAGAT]AGATAGATAGATAGATAGATAGATAGATAGATAGATAGATAGATAGATAG	0	0.19	0	lowTumorVAF	MQ
F754	chr13	11302117	C	T	.	PASS,,PASS,PASS	.	.	Chrm3\x3bZp4-ps	intergenic	.	Mutect2,SomaticSniper,MuSE,Strelka2	SNV	4	13	15	8	6	7	9	28	36	0	23	0	21	0	36	3	CCTATATATTGTAATTAGTATAATTACAAGAGTAATCATCTTATGAGAG[T]GCTAATACAGCTCTCTGCAGCTATACAGCCATACAAAGCTCAGAGCAGCC	0	0.54	0		HQ
F754	chr13	11400361	C	CATAG	.	slippage,PASS,PASS	.	.	Chrm3\x3bZp4-ps	intergenic	.	Mutect2,Varscan,Strelka2	Indel	3	24	7	11	5	13	2	31	29	0	15	0	14	0	29	3	ACCAGTAGAGGGCCTCTATGTAAACAGTTGTCTTTTCTTATGAGGTCTG[CATAG]ATAGATAGATAGATAGATAGATAGATAGATAGATAGATAGATAATAGATA	0	0.23	0		HQ
F754	chr13	13115027	AT	A	.	slippage,PASS	.	.	Prl2c2\x3bPrl2c5	intergenic	.	Mutect2,Varscan	Indel	2	22	9	13	4	9	5	31	18	1	11	0	7	1	19	3	GTCTGTATTTGACATAAATGTGTGTTTATATTGTCTTTTTAATCCTGAG[A]TTTTTTTTTTTCTACATAGGATTTCTCTGTGTAATTATGGCTGTACTGGA	0	0.29	0.05		HQ
F754	chr13	13869867	A	C	.	PASS,,PASS,PASS	.	.	Gng4\x3bB3galnt2	intergenic	.	Mutect2,SomaticSniper,MuSE,Strelka2	SNV	4	19	7	15	4	7	3	26	40	0	22	0	21	0	40	3	CTTAGAAATAAACAAGCAACCCTAACCACCACCACTACCACCACCACCA[C]CAACAACAACAAAAAATGTTGTGGAAACTGTTTCATGTCCTGCTTTCCCG	0	0.27	0		HQ
F754	chr13	13877515	G	A	.	PASS,,PASS,PASS	.	.	Gng4\x3bB3galnt2	intergenic	.	Mutect2,SomaticSniper,MuSE,Strelka2	SNV	4	24	15	16	7	11	9	39	53	0	25	0	36	0	53	3	TGGACTGGGTTTACACGGGTTTGGTGTTGTTGTAGGTGAGGAAGTTTCC[A]TCTTCCTCTCCAGGCTCATATTCATCATCTTCATAGTCATACACTTGTTC	0	0.38	0		HQ
F754	chr13	14238637	C	T	.	PASS,,PASS,PASS	.	.	Hecw1	intronic	.	Mutect2,SomaticSniper,MuSE,Strelka2	SNV	4	21	11	13	8	9	5	32	62	0	31	0	35	0	62	3	CGTCTGCACCCAGAGCTGATCCTGTGCCATAGGCTCCATACCCAAATAG[T]GCCAGGAGACAGCTAGCCTCTCAGTAGTGTGGACATGCCTGTGAGCACAG	0	0.34	0		HQ
F754	chr13	14834949	TA	T	.	PASS,PASS	.	.	AW209491\x3bGli3	intergenic	.	Varscan,Strelka2	Indel	2	16	21	8	10	8	11	37	13	0	8	0	5	0	13	3	AGTGCCCACCTGGGAAGCAAGGCTTTAATAGATAGACTTTTGTGAGACT[T]AAAAAAAAAAAACCATTGAAGATTTCATGTAGAAATGAGAATAGAGGAGA	0	0.57	0		HQ
F754	chr13	15492146	CT	C	.	slippage,PASS,PASS	.	.	Gli3	intronic	.	Mutect2,Varscan,Strelka2	Indel	3	24	10	12	4	12	6	34	54	0	19	0	35	0	54	3	CATAATGTTTGTTCCTCCTTTTTTTTATTCAGTGTCTTTTTCCTATTTA[C]TTTTTTTTTTTAGTTTTTTTTTATTAGATATTTTCTTCATTTATATTTCA	0	0.29	0		HQ
F754	chr13	15673873	G	A	.	PASS,,PASS,PASS	.	.	Gli3	intronic	.	Mutect2,SomaticSniper,MuSE,Strelka2	SNV	4	24	11	14	7	12	5	35	45	0	24	0	27	0	45	3	GCCCCATCCCTCAACTGGGGGTCGTGCCTATTTATTGGAGGTGGTCTCT[A]CAGGTTCTGCCACCCCTTTGTTGGGTATTTAGGCTAGAGTCATAGCCATT	0	0.31	0		HQ
F754	chr13	15893469	GT	G	.	PASS,PASS	.	.	B230303A05Rik	ncRNA_intronic	.	Varscan,Strelka2	Indel	2	23	8	12	3	11	5	31	23	0	11	0	12	0	23	3	TGTTGTATTTTGTCAAGGCCCCTTTCTTCATCTAGTGAGATGATCATGT[G]TTTTTTTTTTTTCCTTTGAGTTTGTTTATGTAGTGGATTACATTGATAGA	0	0.26	0		HQ
F754	chr13	18140475	T	TTTTA	.	slippage,PASS	.	.	Pou6f2	intronic	.	Mutect2,Strelka2	Indel	2	29	5	13	2	16	3	34	49	0	21	0	28	0	49	3	TAAAGGTGTGTGCCACCATTGTTGGCTTGCTACTTACTTTTAAAAGATA[TTTTA]TTTATTTATTTATTTATTTATTTATTTATTTATTTATTTATTTATTTATT	0	0.15	0	lowTumorVAF	MQ
F754	chr13	18694387	A	T	.	,PASS,PASS	.	.	Pou6f2\x3bVps41	intergenic	.	SomaticSniper,MuSE,Strelka2	SNV	3	17	6	11	1	7	5	23	35	0	21	0	17	0	35	3	CAGTTCAGAGCCAGCCAGGCAAGGCAGAAAAGCCCAGTCTCAAAAAAAA[T]ATATATATATATATACATACATACATACATACATACATACATACATACAT	0	0.26	0		HQ
F754	chr13	19027591	A	ATATC	.	slippage,PASS,PASS	.	.	Amph	intronic	.	Mutect2,Varscan,Strelka2	Indel	3	21	7	8	5	13	2	28	46	0	20	0	26	0	46	3	ATAACCTTTGGTAACGTATTTGCTTCATGGGCTTCAAATCCAAAAATTG[ATATC]TATCTATCTATCTATCTATCTATCTATCTATCTATCTATCTATCTATCTA	0	0.25	0		HQ
F754	chr13	19069931	G	GT	.	PASS,PASS	.	.	Amph	intronic	.	Varscan,Strelka2	Indel	2	42	8	17	3	25	5	50	59	0	30	0	29	0	59	3	CAAACCTGGGTCCTCTGGACAAGCAGCTAGTAGTTTTTTTTTTTTTATT[GT]TTTTTTTTTCATTTTTTTATTAGGTATTTAGCTCATTTACATTTCCAATG	0	0.16	0	lowTumorVAF	MQ
F754	chr13	20522234	A	G	.	,PASS,PASS	.	.	Elmo1	intronic	.	SomaticSniper,MuSE,Strelka2	SNV	3	9	4	6	1	3	4	13	34	0	16	0	22	0	34	3	AGGAAAGAAGGAAGGAAGGAAGGAAGGAAGGAAGGAAGGAAGGAAGGAA[G]GAAAGAAAGAAAGAAAGAAAGAAAGAAAGAAAGAAAGAAGTATCTTGCCT	0	0.31	0		HQ
F754	chr13	20985545	GA	G	.	PASS,PASS	.	.	Aoah	intronic	.	Varscan,Strelka2	Indel	2	25	5	11	2	14	3	30	44	0	23	0	21	0	44	3	AGAGTTGTGTTTGTTCTCCAGAGATCTCCAGACAGCTCAACTCTTGCTA[G]AAAAAAAAAAAATGCTTAAAAGAAGAACTGTTGTTGCTTTCTGCTAGCTC	0	0.17	0	lowTumorVAF	MQ
F754	chr13	22376627	G	GT	.	slippage,PASS,PASS	.	.	Vmn1r198\x3bVmn1r199	intergenic	.	Mutect2,Varscan,Strelka2	Indel	3	19	9	9	4	10	5	28	59	1	24	1	35	0	60	3	CTATTCAAAGGAGGAATGAAGTATCCACATGTTGGTCTTCCTTCTTCTT[GT]TTTTTTTTTGTGTTTTGCAAATTGTATCTTAGGTATTCTAAGTTTCTGGG	0	0.32	0.02		HQ
F754	chr13	22443423	TCA	T	.	PASS,PASS	.	.	Vmn1r-ps103\x3bVmn1r201	intergenic	.	Varscan,Strelka2	Indel	2	20	5	11	3	9	2	25	45	0	30	0	15	0	45	3	GAAAAAAAACTGACTCCTACATGCTGTCATCTGACACCCACATGCATGC[T]CACACACACACACACACACACACACACACACACATACACGAACACCCATG	0	0.2	0		HQ
F754	chr13	22557256	AT	A	.	slippage,PASS	.	.	Vmn1r204	downstream	.	Mutect2,Strelka2	Indel	2	27	15	16	11	11	4	42	51	0	24	0	27	0	51	3	ATTGGTTATGATAATAAATGTTTGGTTTGGGTTTTGTTTTATTTTGTGG[A]TTTTTTTTTTTTTGCTTGCTTCTTTTGTTTTGTTTTTGTTTGGTTTGTTT	0	0.36	0		HQ
F754	chr13	22674180	TA	T	.	slippage,PASS,PASS	.	.	Vmn1r206\x3bVmn1r207	intergenic	.	Mutect2,Varscan,Strelka2	Indel	3	18	10	8	6	10	4	28	44	1	25	0	19	1	45	3	GTTAGGGTTTTACTGCTGTGAACAGACACCATGACCAAGGAAAGTCTTA[T]AAAAAAAAAAAAACAACAACAACAACATTTAATTGGGGCTGGTTTACAGG	0	0.36	0.02		HQ
F754	chr13	23630302	A	G	.	PASS,,PASS,PASS	.	.	H1f4\x3bH2ac6	intergenic	.	Mutect2,SomaticSniper,MuSE,Strelka2	SNV	4	18	11	13	6	6	5	29	58	0	32	0	30	0	58	3	CTAACACATCATTGAGGTCTACAAAGTGATTTCCAGGACAGCGAGGGCT[G]CAGAGAAACCCTGCCTGGAAAAACAAACAAACAAAAACAAAACAAAACAA	0	0.38	0		HQ
F754	chr13	24270338	G	T	.	,PASS,PASS	.	.	Carmil1	intronic	.	SomaticSniper,MuSE,Strelka2	SNV	3	4	8	2	3	2	5	12	19	0	12	0	10	0	19	3	GTGTGTGTGTGTGTGTGTGTATATATATATATATATATATATATATATA[T]AGAGAGAGAGAGAGAGAGAGAGAGAGAGAGAGAGAGATCCTACTCCACAA	0	0.67	0		HQ
F754	chr13	24310321	C	A	.	,PASS	.	.	Carmil1\x3bCmah	intergenic	.	SomaticSniper,MuSE	SNV	2	13	7	0	1	13	7	20	18	0	3	0	15	0	18	3	CCAGGACTACACAGAGAAATCCTGTCTCGGAAACCCTCCCCCCCCCCCC[A]AAAAAAAAGAAAGAAACTATTTTTGGTAAAATATTCTTTTCAACTAAAAG	0	0.35	0		HQ
F754	chr13	25162717	G	T	.	PASS,,PASS,PASS	.	.	Dcdc2a	intronic	.	Mutect2,SomaticSniper,MuSE,Strelka2	SNV	4	20	14	9	6	16	8	34	44	0	26	0	25	0	44	3	AACCACCACAGATGCTTGCTAGTGTTGACTTTCTTCTATGCTGTGTGCA[T]ATGGGGACTTGAAAAACTAGTCATCTTTCAGCATGTTTCTGACTTGTTCT	0	0.41	0		HQ
F754	chr13	25646094	G	A	.	PASS,,PASS,PASS	.	.	Nrsn1\x3bGm11351	intergenic	.	Mutect2,SomaticSniper,MuSE,Strelka2	SNV	4	30	14	18	6	15	8	44	31	0	16	0	17	0	31	3	AGACATTGCCAATAGGACAAAACAGCAATGAACAGATTGGGTAAAGATC[A]TCATTCATTTTACATCCAATGGAGGGCTAATATCCAAAATATACAAATAA	0	0.32	0		HQ
F754	chr13	25957348	TA	T	.	slippage,PASS,PASS	.	.	Gm11351	ncRNA_intronic	.	Mutect2,Varscan,Strelka2	Indel	3	21	13	8	9	13	4	34	34	1	16	0	18	1	35	3	AATGTTCTTTCTTAATATACCACACTCTTAAGTTATTTAGTACAGAGTC[T]AAAAAAAAAAATACTAAGCAGGTTTTAACATTTATCCCTTTGAATATTGC	0	0.38	0.03		HQ
F754	chr13	26182245	TA	T	.	PASS,PASS	.	.	Gm11351\x3b1700092E19Rik	intergenic	.	Varscan,Strelka2	Indel	2	17	5	8	3	9	2	22	47	0	22	0	25	0	47	3	GGGGGACTTTTGGTATAGCATTGGAAATGTAAATGAGCTAAATACCTAA[T]AAAAAATGGAAAAAATAACTTTTATTTATTTTCAATCCTCTTCATATCTT	0	0.23	0		HQ
F754	chr13	26414370	C	CT	.	slippage,PASS,PASS	.	.	1700092E19Rik\x3bHdgfl1	intergenic	.	Mutect2,Varscan,Strelka2	Indel	3	16	8	5	2	11	6	24	46	0	22	0	24	0	46	3	AATTAGTTTGTCTTTCTACACCCTCCCATGTTGTGCATCTTTCCTCACA[CT]TTTTTTTTTATCACCGTTACTAACAAGAATAAAATTTTGTATGTAAACAA	0	0.33	0		HQ
F754	chr13	26586410	G	T	.	PASS,,PASS,PASS	.	.	1700092E19Rik\x3bHdgfl1	intergenic	.	Mutect2,SomaticSniper,MuSE,Strelka2	SNV	4	22	12	14	6	10	7	34	37	0	16	0	26	0	37	3	TCAAATGGACACACTTTCTGTTAGGGTATGATTTCTCCTAGACTCTGTA[T]ACATTTCCCCAGAAATGATCTTAAAGTGGTTTATCCTCCTCTGTACCTGC	0	0.35	0		HQ
F754	chr13	26718481	T	G	.	PASS,,PASS,PASS	.	.	1700092E19Rik\x3bHdgfl1	intergenic	.	Mutect2,SomaticSniper,MuSE,Strelka2	SNV	4	19	8	12	5	9	6	27	47	0	30	0	22	0	47	3	CTGCCACATGTGGTATTTCCTACAAAGAACAACAAAGTGTGTGTGTGTG[G]GGGGGGGTGCACTGGAGAACACACCATGCAGAAAACCTCATCTCTGTGGA	0	0.3	0		HQ
F754	chr13	27121407	A	G	.	PASS,PASS	.	.	Prl3d2	upstream	.	Mutect2,Strelka2	SNV	2	35	4	22	4	17	2	39	26	0	23	0	5	0	26	3	AGACATGGCAGACATAAGATCTTGAATTAAGGTGATGTATAGGAGGAGA[G]GTCCTTTCTCCTGCTGGCCAGAAAATGAGTAATCGATCAGTCCAGATGAT	0	0.1	0	lowTumorVAF	MQ
F754	chr13	27315990	GA	G	.	slippage,PASS,PASS	.	.	Prl6a1	intronic	.	Mutect2,Varscan,Strelka2	Indel	3	24	9	15	3	9	6	33	54	0	31	0	23	0	54	3	GCATTGCCAGTCCAGCTAACTTGATGTATGCTGTGGCAGCCAATAAAAA[G]AAAAAAAAAATGTTGTCTCAAAGAAGGTAGTAAAAAAGGACCAAAACTGG	0	0.27	0		HQ
F754	chr13	28145908	C	T	.	PASS,,PASS,PASS	.	.	Prl5a1	intronic	.	Mutect2,SomaticSniper,MuSE,Strelka2	SNV	4	27	11	13	8	20	3	38	41	0	31	0	19	0	41	3	TAAACCCCCTCTCGCCTATCCCCTTTGCTTGTAAAATGGTGCTCCTCTA[T]GCACCCAAGCCTGATTCAGCCCTCTGTCATCCCTATGCTGGAGCAACAAG	0	0.29	0		HQ
F754	chr13	31124242	GT	G	.	PASS,PASS,PASS	.	.	Exoc2\x3b4930401O12Rik	intergenic	.	Mutect2,Varscan,Strelka2	Indel	3	30	12	19	7	11	5	42	48	0	26	0	22	0	48	3	TATAGCTATTTAGTTTTGTGAAGGGAAAATTCCAAGGGTAAGAAGACTG[G]TTTTTTTGTTTGTTTGTTTGACTTAAAATACAAATGAGGTTCTTAGCAAA	0	0.29	0		HQ
F754	chr13	31534168	AT	A	.	PASS,PASS	.	.	4930401O12Rik\x3bFoxq1	intergenic	.	Varscan,Strelka2	Indel	2	22	6	7	4	15	2	28	68	0	35	0	33	0	68	3	GTAGCCGACTTAGAAGAGATCTGAGTCATTACATGGTGACCTCTTCTTA[A]TTTTTTTTTTGTTACACCCTGAGAGTGTGTGTGTGTGTGTGTGTGTGTGT	0	0.21	0		HQ
F754	chr13	31836987	TC	T	.	slippage,PASS	.	.	Gmds	intronic	.	Mutect2,Strelka2	Indel	2	31	9	15	3	16	6	40	38	0	23	0	15	0	38	3	TATGGTTTTTAAAACAAAAATTGTCTTTGTTGACTCTCCTCTTTTCCAC[T]CCCCCCCCCATTTCCCTGTATTCCCTTATATCCTCTACCCCATACTTTTT	0	0.22	0		HQ
F754	chr13	34926257	G	A	.	PASS,PASS,PASS	.	.	4933417A18Rik	intronic	.	Mutect2,MuSE,Strelka2	SNV	3	34	5	17	4	18	1	39	54	0	32	0	28	0	54	3	CTCATGGACAACAATCCCTTTCATTTCTTTCTTGCCCCATGAGGAGAGC[A]GCAAAGGCTCTCAGGTCTGTTTATGAGGGCACTGATTCTGAGTTGTCTTC	0	0.13	0	lowTumorVAF	MQ
F754	chr13	35665308	TAC	T	.	slippage,PASS	.	.	Cdyl	intronic	.	Mutect2,Strelka2	Indel	2	38	8	23	4	15	4	46	61	1	34	1	27	0	62	3	GGTCCAAAGAGTATGATGTCCTCTTCTTGCTTCTTCTGGCACTAGCATG[T]ACACACACACACACACACACACATACCACACCACACCACATAGGAATAAA	0	0.17	0.02	lowTumorVAF	MQ
F754	chr13	35706264	G	GTGTATA	.	slippage,PASS	.	.	Cdyl	intronic	.	Mutect2,Strelka2	Indel	2	30	4	17	1	13	3	34	32	0	15	0	17	0	32	3	ATATATGTGTGTATAATTGTAATGTATATGTATATATGTATACATACAC[GTGTATA]TGTATATGTATATGTATATGTATATGTATATGTATATGTATATGTATATG	0	0.12	0	lowTumorVAF	MQ
F754	chr13	36683368	TA	T	.	slippage,PASS,PASS	.	.	Fars2\x3bNrn1	intergenic	.	Mutect2,Varscan,Strelka2	Indel	3	36	13	23	8	13	5	49	43	0	23	0	20	0	43	3	CCACAATAGTATTCCCGAATTCAGCCAACCAATGATGGAAAAAACTTGT[T]AAAAAAAAAACCCTGAACATATTCAAGTGGTTGTCTTTTTAATTCTCTAA	0	0.27	0		HQ
F754	chr13	37045899	G	T	.	PASS,,PASS,PASS	.	.	F13a1	intronic	.	Mutect2,SomaticSniper,MuSE,Strelka2	SNV	4	23	10	16	8	12	3	33	45	0	22	0	29	0	45	3	GCAACATTTGGCTCAGATTTATAATGTCCTTAGGTGCTCCATCAGTGAT[T]TCCTGGTGGAGAAGGATCATCTGCACATTCCAGCTAACCGACCATCACTG	0	0.3	0		HQ
F754	chr13	37273023	G	A	.	PASS,,PASS,PASS	.	.	F13a1\x3bLy86	intergenic	.	Mutect2,SomaticSniper,MuSE,Strelka2	SNV	4	15	10	11	6	5	4	25	31	0	20	0	13	0	31	3	TCATCTAGCTACACTTCCCAGATGCAGGTGAATTGGAACGTGTGCTTGA[A]AGAGATGAGATGGCCCACAACTCCCTGAACACTGGATAAGTGTTAAGCCT	0	0.4	0		HQ
F754	chr13	38815305	GT	G	.	slippage,PASS	.	.	Eef1e1\x3bSlc35b3	intergenic	.	Mutect2,Varscan	Indel	2	25	11	9	7	16	4	36	53	0	27	0	26	0	53	3	TACTCGTGTCAGCGGCTGCGGACTGCACCCAGAATATTTCTTCTTACAG[G]TTTTTTTTTTTTCTTTCTTTCTTTCATTTTTTTTTTCCATAGCCAAAGAA	0	0.31	0		HQ
F754	chr13	39019197	CTG	C	.	PASS,PASS,PASS	.	.	5033403F01Rik\x3bOfcc1	intergenic	.	Mutect2,Varscan,Strelka2	Indel	3	23	17	11	9	12	8	40	51	0	28	0	23	0	51	3	ATTGATTTAGGAAATTTATCTATCAGCCTAGCAGAGGGCTGTCTCCAGA[C]TGTTTACTCTGAGGATTCATAGCCTTGCCCAAAGAAAGAGAGGTGTAGCC	0	0.42	0		HQ
F754	chr13	39343679	GA	G	.	slippage,PASS,PASS	.	.	5033403F01Rik\x3bOfcc1	intergenic	.	Mutect2,Varscan,Strelka2	Indel	3	25	13	13	7	12	6	38	45	0	18	0	27	0	45	3	GGCAGGGGGAGGGTTAGGGGACTTTTAGGATAGTATTTGAAATGTAAAT[G]AAAAAAAAAATAGCTAATAAAAATGTAAGAAAAGAAAATGTTAACAATAT	0	0.34	0		HQ
F754	chr13	39654453	GA	G	.	slippage,PASS	.	.	5033403F01Rik\x3bOfcc1	intergenic	.	Mutect2,Varscan	Indel	2	28	10	17	5	11	5	38	37	1	26	1	11	0	38	3	GTTTAAATTCTCCAGCTCAGTCAAGTTATTAATGCATTCTTCTCTGTTA[G]AAAAAAAAAAAAAACCTCCTAGATGCCCTAAAAAATAACTCATGTAATTT	0	0.26	0.03		HQ
F754	chr13	39696592	T	G	.	,PASS,PASS	.	.	5033403F01Rik\x3bOfcc1	intergenic	.	SomaticSniper,MuSE,Strelka2	SNV	3	8	13	6	6	3	10	21	17	0	7	0	11	0	17	3	ATTTCATAAATATGAGATATATATATATATATATATATATATATATATA[G]AGAGAGAGAGAGAGAGTGAATACCATTAATGTAAAGATTCTTTAATTTGG	0	0.62	0		HQ
F754	chr13	39767052	C	CT	.	PASS,PASS	.	.	5033403F01Rik\x3bOfcc1	intergenic	.	Mutect2,Strelka2	Indel	2	31	6	16	3	15	3	37	35	0	17	0	18	0	35	3	GGTTGTGGCTAGACTGTGAGTTTACTAGAAGTTTAGAATCTGACTTCTG[CT]TTTTTAAAAAAATGTTTTGTGTTTTCTGGAGGAAAGATGCTGTCCCTGTT	0	0.16	0	lowTumorVAF	MQ
F754	chr13	39835186	GA	G	.	slippage,PASS	.	.	5033403F01Rik\x3bOfcc1	intergenic	.	Mutect2,Varscan	Indel	2	25	10	10	7	15	3	35	40	0	17	0	23	0	40	3	AGCACCAGTTTCCTAGCTGTATGCTGCCAGCTCTTACCAAAACAACAGG[G]AAAAAAAAAAAAAAGATTTCACAGTTTTGCAAAGATGGTATCTTTAGAAC	0	0.29	0		HQ
F754	chr13	39957845	C	CT	.	slippage,PASS,PASS	.	.	5033403F01Rik\x3bOfcc1	intergenic	.	Mutect2,Varscan,Strelka2	Indel	3	28	14	16	7	12	7	42	44	0	23	0	21	0	44	3	CTATAACAGGTGTGCAAGGAATATCAGTTATGGCTATTATCTTCTTCCA[CT]TTTTTTTTTTCACCATGTAGTCCCAAAGAAAGTTTCTGTACTCCTGTTTG	0	0.33	0		HQ
F754	chr13	40251445	TAC	T	.	slippage,PASS	.	.	Ofcc1	intronic	.	Mutect2,Strelka2	Indel	2	29	6	13	4	16	2	35	52	0	32	0	20	0	52	3	AGGGCTACAGAGTACATACACCATACACACATGCCATGCAATATGCGCA[T]ACACACACACACACACACACACACACACACACACACACACACGTGATGCT	0	0.17	0	lowTumorVAF	MQ
F754	chr13	40389055	AT	A	.	slippage,PASS,PASS	.	.	Ofcc1\x3bTfap2a	intergenic	.	Mutect2,Varscan,Strelka2	Indel	3	24	7	12	3	12	4	31	53	0	32	0	21	0	53	3	AACTGACACCCATCCTTCAAGGATGGGCTGAGAGCTCCCTCCAGGTGTC[A]TTTTTTTTTTCTGGGTGTCTCTGCTTCCTGCCCTGTGTGTGCCTACATTA	0	0.23	0		HQ
F754	chr13	40443754	C	A	.	PASS,,PASS,PASS	.	.	Ofcc1\x3bTfap2a	intergenic	.	Mutect2,SomaticSniper,MuSE,Strelka2	SNV	4	17	11	9	2	8	10	28	52	0	26	0	31	0	52	3	TGATAGGACAAACCATATTGAACGTTTAAGCTATGACTCCAAATCACAG[A]TCTGGACATTTGCAGGGCAGGAGTTGAACTATCAAACCTCCAGGTAACTC	0	0.39	0		HQ
F754	chr13	40462664	G	T	.	PASS,,PASS,PASS	.	.	Ofcc1\x3bTfap2a	intergenic	.	Mutect2,SomaticSniper,MuSE,Strelka2	SNV	4	18	17	14	11	5	9	35	49	0	23	0	31	0	49	3	CAAACTCCGGTTTGCTTTTATGTAGCAGGGCAGCATGTGTTGTCATGCC[T]TGCAGGAACTGTGGCGGGTTTCCTTGTGGTTGGGAACTGGAAGCCTTTCC	0	0.49	0		HQ
F754	chr13	41133228	GA	G	.	PASS,PASS	.	.	Sycp2l	intronic	.	Varscan,Strelka2	Indel	2	29	9	13	5	16	4	38	39	0	23	0	16	0	39	3	GCTATGAATTCAAGGTTAGCCTGATCAGTAAGACTTTGATTTGGAAAAA[G]AAAAAAAAAAAAAAAGAAAGAAAGAAAAGAAAAAAAGAAAAAGGAAAAAG	0	0.24	0		HQ
F754	chr13	41302591	A	G	.	,PASS	.	.	Smim13\x3bNedd9	intergenic	.	SomaticSniper,Strelka2	SNV	2	13	4	9	2	5	4	17	31	1	21	1	16	0	32	3	TTAGATATGATATATACATCATTATATATATATATATATATATATATAT[G]TGTGTGTGTGTGTGTGTGTGTGTGTGTGTGTGTGTGTATGTGTGTGTGTG	0	0.24	0.03		HQ
F754	chr13	41935429	AT	A	.	PASS,PASS	.	.	Gm10790\x3bHivep1	intergenic	.	Varscan,Strelka2	Indel	2	24	19	16	10	8	9	43	41	0	23	0	18	0	41	3	AGACATCAGCAGCGGAAAAACCAGGGCTGACATCGTCTGCTCTTGCTGT[A]TTTTTTTTTTTTTTACAAATTATTTATCTCTATTGAGACAAATTCTTTGT	0	0.44	0		HQ
F754	chr13	43766347	A	G	.	,PASS,PASS	.	.	Gm20751\x3bCd83	intergenic	.	SomaticSniper,MuSE,Strelka2	SNV	3	18	9	4	6	16	6	27	41	0	8	0	37	0	41	3	TGTGTGTTTGTGTGTGTGTGTGTGTGTGTGTGTGTGTGTGTGTGTGTGT[G]TGTGTGGTGTCTGGTGTATGTGTGTGATATGTGGTGTGTGTTTGTGTGTG	0	0.33	0		HQ
F754	chr13	45220513	T	TAC	.	slippage,PASS,PASS	.	.	Dtnbp1\x3bMylip	intergenic	.	Mutect2,Varscan,Strelka2	Indel	3	33	12	16	5	17	7	45	35	0	18	0	17	0	35	3	CATTATTATGCATGCAAATTTGCTTTTGTCTTTAGTACATGATAAATTT[TAC]ACACACACACACACACACACACACACACACACACACATTTAAACAATTGC	0	0.27	0		HQ
F754	chr13	45286204	CT	C	.	slippage,PASS,PASS	.	.	Dtnbp1\x3bMylip	intergenic	.	Mutect2,Varscan,Strelka2	Indel	3	29	13	14	5	15	8	42	54	0	28	0	26	0	54	3	AGACTTTCTGTACATAAGTACGCTAGAGTAATTACCTTGCACCATGTAT[C]TTTTTTTTTTATTACGTATTTTCCTCAATTACATTTCCAATGCTATCCCA	0	0.31	0		HQ
F754	chr13	45815774	G	A	.	PASS,,PASS,PASS	.	.	Atxn1	intronic	.	Mutect2,SomaticSniper,MuSE,Strelka2	SNV	4	23	5	12	4	13	2	28	38	0	19	0	21	0	38	3	AGGAGGAATGGATTGGCTAAAGAGCGTTCAGAAAGTTTGGCAAAAGATC[A]TTCTATGGGAGGACAAACAGGTGTTAGGAACTGTGAAAAGCATAGATCAC	0	0.18	0	lowTumorVAF	MQ
F754	chr13	46425611	A	ATG	.	slippage,PASS,PASS	.	.	Rbm24	intronic	.	Mutect2,Varscan,Strelka2	Indel	3	24	8	8	6	16	2	32	28	0	13	0	15	0	28	3	TAGAGCTATAATCATGTATATATATGTATATACATATACATAATATTAT[ATG]TGTGTGTGTGTGTGTGTGTATAATGATAGATGCAACAAAAGGCCCAAAAT	0	0.25	0		HQ
F754	chr13	46542581	T	C	.	PASS,,PASS,PASS	.	.	Cap2	intronic	.	Mutect2,SomaticSniper,MuSE,Strelka2	SNV	4	29	9	15	5	17	4	38	49	0	23	0	32	0	49	3	CAAACATAGCCTCTCCCTGGGTTATTTTCTATCAGAAGTTAAGTCACAC[C]GCCAAATACCACAAACTAAGTGTCCTGTCCCTTGCTGTCCCTTTTATGTC	0	0.24	0		HQ
F754	chr13	46555466	AAATAAT	A	.	PASS,PASS,PASS	.	.	Cap2	intronic	.	Mutect2,Varscan,Strelka2	Indel	3	21	5	11	3	10	2	26	29	0	20	0	9	0	29	3	TTCAAACATTTTCCTAGTGGAAGAAAAACCTTACTTGAGAGTAGTCATG[A]AATAATAATAATAATAATAATAATAATAATAATAATAATAATAACCCAAA	0	0.19	0	lowTumorVAF	MQ
F754	chr13	47566780	TA	T	.	slippage,PASS	.	.	Rnf144b\x3b4930471G24Rik	intergenic	.	Mutect2,Varscan	Indel	2	22	8	10	4	12	4	30	45	1	23	0	22	1	46	3	AGTGATTTCGTCTGTCAGTGGGCAGAAGTGGGGCTTGATTTAAATGATT[T]AAAAAAAAAAAAAAAGAGGTGGCTACCGGAAGAACTAGCTGGAGAGGAAA	0	0.27	0.02		HQ
F754	chr13	48294386	CT	C	.	PASS,PASS	.	.	A330048O09Rik\x3bZfp169	intergenic	.	Varscan,Strelka2	Indel	2	21	5	9	2	12	3	26	61	0	25	0	36	0	61	3	GACGCCATCCAACAGGCCGGAGAAAGAAAGTGGGTCAAACACTTGCATT[C]TTTTTTTTTTAATTGGTCATTTTATTTACATTTCAAATGTTATCCTCCTT	0	0.19	0	lowTumorVAF	MQ
F754	chr13	48468845	CA	C	.	slippage,PASS,PASS	.	.	A330048O09Rik\x3bZfp169	intergenic	.	Mutect2,Varscan,Strelka2	Indel	3	25	20	12	13	13	7	45	60	1	32	1	28	0	61	3	CGCTCGCTCGTAGCTGCTTTCACGGTGCATTCACTTTTATCGATTCATT[C]AAAAAAAAAAATTGTGGCGCAATGTGGTGGTTTGAATGAAAATATCCCCC	0	0.44	0.02		HQ
F754	chr13	50453125	A	AAC	.	slippage,PASS	.	.	Fbxw17\x3bNutm2	intergenic	.	Mutect2,Varscan	Indel	2	22	8	9	4	13	4	30	55	0	25	0	30	0	55	3	GAGGAAGGCATCTAAAAGCAACCTTTGCCTTTATATGCAGGCACACACA[AAC]ACACACACACACACACACACACACACACACACACATGCGTACACAAAACT	0	0.27	0		HQ
F754	chr13	51550773	G	C	.	PASS,,PASS,PASS	.	.	Shc3	intronic	.	Mutect2,SomaticSniper,MuSE,Strelka2	SNV	4	15	12	6	5	10	7	27	44	1	20	0	28	1	45	3	TCTCCCTCTCTCTCTCTCTCTCTCTCTCTCTCTCTCTCTCTCTCTCTCT[C]TGTGTGTGTGTGTGTGTGTGTATGTGTGTGTGTGTGTGATACATAAGTAT	.	0.44	0.02		HQ
F754	chr13	52160219	G	A	.	PASS,,PASS,PASS	.	.	4921525O09Rik\x3bDiras2	intergenic	.	Mutect2,SomaticSniper,MuSE,Strelka2	SNV	4	31	6	19	3	16	4	37	57	0	35	0	28	0	57	3	ATCATCAGCAGTAATAAAGGCAAGGCTAACACGGGTCTTACGACAATTG[A]AATTGTCAACTTGACAACTTAGATTCGCCTGAGAAAATGACTCTGAGGGG	0	0.16	0	lowTumorVAF	MQ
F754	chr13	52811728	A	C	.	PASS,,PASS,PASS	.	.	BB123696\x3bAuh	intergenic	.	Mutect2,SomaticSniper,MuSE,Strelka2	SNV	4	11	6	6	5	6	3	17	48	0	29	0	26	0	48	3	TGGGATCCAGAGAGCAGTCTAGTCCTGCTACAGAAAGTTGAAACTGCTG[C]TCCAAGACAGTTCTAGCCGAGAAGTAACAGTGAAGCCTCAGAACAACCAG	0	0.35	0		HQ
F754	chr13	54073624	C	A	.	PASS,PASS	.	.	Sfxn1	intronic	.	MuSE,Strelka2	SNV	2	22	4	15	2	9	2	26	28	0	14	0	16	0	28	3	TATGTAGTATATGTCTGGGTGCAAGTGCTCTTTAGAGGCCAGAAGAGGG[A]ATCAGCCCCCCCCCCCCCTGGAATTGGAGTTACCCACAGTGGCAAACTGC	0	0.15	0	lowTumorVAF	MQ
F754	chr13	56030794	G	A	.	PASS,PASS	.	.	Pitx1\x3bMacroh2a1	intergenic	.	Mutect2,Strelka2	SNV	2	35	4	17	1	21	4	39	32	0	20	0	22	0	32	3	ATTTAAAATATTGCAACCCCTTTCTTTAAAAGACTTCTCATTTTTAGGA[A]TCAGAGAGTGGGAACCCCTCTCTGCTTATATACACGTTCGCTTGATCTTC	0	0.1	0	lowTumorVAF	MQ
F754	chr13	56334046	G	A	.	PASS,,PASS,PASS	.	.	Cxcl14\x3bGm10782	intergenic	.	Mutect2,SomaticSniper,MuSE,Strelka2	SNV	4	30	13	18	7	19	7	43	58	0	32	0	30	0	58	3	ATGCCGGCTCGGAGGAACAGATGACTAGGAGGCAACTGTTTGTGTCCAC[A]TTTAGCATGTTGAAACCAGAGGGTACTCTCAGGACCAGCTAGTACCTGTA	0	0.3	0		HQ
F754	chr13	56577292	T	TTC	.	slippage,PASS	.	.	Lect2\x3bTgfbi	intergenic	.	Mutect2,Varscan	Indel	2	29	9	14	3	15	6	38	49	0	28	0	21	0	49	3	GGAGCCTCCCTTGAGGAAATGCCTCCATGAGATCCAGCTGTAAGACATT[TTC]TCTCTCTCTCTCTCTCTCTCTCTCTCTCTCTCTCCCTTTCTCTTTTAGAG	0	0.24	0		HQ
F754	chr13	56802255	T	G	.	PASS,,PASS,PASS	.	.	Trpc7	intronic	.	Mutect2,SomaticSniper,MuSE,Strelka2	SNV	4	23	7	10	4	18	5	30	44	0	19	0	27	0	44	3	AAAACAGATGTCACCTGTGGACATGTGTGTGTGTGTGTGTGTGTGTGTG[G]GGGGGGTTCTTAGCCCTCTTGATCCCAGCTGCTGCCCTGGGTGGGTGGAT	0	0.23	0		HQ
F754	chr13	56971548	GT	G	.	slippage,PASS	.	.	Trpc7\x3bSpock1	intergenic	.	Mutect2,Varscan	Indel	2	24	19	10	6	14	13	43	45	1	17	0	28	1	46	3	CTCTGCATCCCCAGGGCTGAGAGTACAGGCACCCCTGCTGTGCCCAGAG[G]TTTTTTTTTTTTTCTTTTTTCTTTTTAATGGGTGCCAGGAATTCAAACTC	0	0.44	0.02		HQ
F754	chr13	57245861	GT	G	.	PASS,PASS	.	.	Trpc7\x3bSpock1	intergenic	.	Varscan,Strelka2	Indel	2	18	6	11	5	7	1	24	38	0	14	0	24	0	38	3	TAAAATCTCTATGACCCAATTAATTAAGAGATACCCTATTCTAATTTAT[G]TTTTTTTTTGTTTGTTTTTTTTTTTGAGACAGGGTTTCTCTGTGTAGCCC	0	0.25	0		HQ
F754	chr13	57438906	GT	G	.	slippage,PASS,PASS	.	.	Spock1	intronic	.	Mutect2,Varscan,Strelka2	Indel	3	32	16	16	5	16	11	48	48	0	23	0	25	0	48	3	GACCTACAATATACCAAGACACAGGGTCAATCAACTGTGATTTAAATTG[G]TTTTTTTTTTTAAACTGTGAATTAAATTGGATAGAATTGATTTGTGGATA	0	0.33	0		HQ
F754	chr13	58156775	A	C	.	PASS,,PASS	.	.	Idnk	upstream	.	Mutect2,SomaticSniper,Strelka2	SNV	3	15	19	7	5	9	16	34	48	0	28	0	25	0	48	3	TGAGCAAGCACACACATGGTACAAACACATACATGCAGAAGACCCCCCC[C]CACACACACACACACCATCCACGCTTCTCCAGTCCCTTCTGCTTCTTCAC	0	0.56	0		HQ
F754	chr13	58635571	C	CATCT	.	slippage,PASS,PASS	.	.	Slc28a3\x3b4930455J16Rik	intergenic	.	Mutect2,Varscan,Strelka2	Indel	3	32	10	16	5	16	5	42	30	0	14	0	16	0	30	3	TCTATCCATCTATTATCTATCATCTATTTATCTATCCATCCATCTATTA[CATCT]ATCTATCTATCTATCTATCTATCTATCTATCTATCTATCTATCTATCTAT	0	0.24	0		HQ
F754	chr13	58671802	A	ATATC	.	slippage,PASS	.	.	Slc28a3\x3b4930455J16Rik	intergenic	.	Mutect2,Strelka2	Indel	2	26	6	14	1	12	5	32	38	0	22	0	16	0	38	3	AAAGAAGAACAAAGGTATCATAGTTCCCGTCAACTTGACACAAATCTCA[ATATC]TATCTATCTATCTATCTATCTATCTATCTATCTATCTATCTATCTAGTCA	0	0.19	0	lowTumorVAF	MQ
F754	chr13	59165861	C	T	.	,PASS	.	.	Ntrk2\x3bAgtpbp1	intergenic	.	SomaticSniper,Strelka2	SNV	2	25	6	19	2	7	4	31	34	0	26	0	13	0	34	3	CGTTGAGGTTAATGCTTCTATTTCTTGAGACTCCTGGTAAAGCTGTGTG[T]GTGTGTGTGTGTGTGTGTGTGTGTGTGTGTGTGTGTGCTCATGTTTATAT	0	0.19	0	lowTumorVAF	MQ
F754	chr13	60094697	T	A	.	PASS,,PASS,PASS	.	.	A530065N20Rik	ncRNA_intronic	.	Mutect2,SomaticSniper,MuSE,Strelka2	SNV	4	24	7	18	6	8	1	31	39	0	23	0	27	0	39	3	CACCCCAGCCATTTCCTGTGAGTTGCTTTCCCAAGTCTTAAAAAAAAAA[A]ATGATCTAGGATCTTTTAAAAATAGTCAGAAGACAACATGCAAGGATAGG	0	0.23	0		HQ
F754	chr13	60319339	C	CA	.	slippage,PASS,PASS	.	.	Gm5084\x3bDapk1	intergenic	.	Mutect2,Varscan,Strelka2	Indel	3	28	7	14	4	14	3	35	33	0	16	0	17	0	33	3	GATCCAAAAATCCCATTATGCATCATAAAATGTTTTATAAAGTTTAAGA[CA]AAAAAAAACAAATGTCACTATCACAGACTTCGTTCTACACTCTGAGTAAC	0	0.2	0		HQ
F754	chr13	60781927	TA	T	.	slippage,PASS	.	.	BC051665	UTR3	.	Mutect2,Varscan	Indel	2	24	11	14	6	10	5	35	56	0	35	0	21	0	56	3	CACCGCCAGTCTTTTAAACGCAGGTTTTATAGAAATTCTGTACATCTTG[T]AAAAAAAAAAAAACAATTAAAATTCAGAACTCACTGATACAAAGCTGCTC	0	0.31	0		HQ
F754	chr13	60997378	G	A	.	PASS,,PASS,PASS	.	.	Tpbpa\x3bCtsj	intergenic	.	Mutect2,SomaticSniper,MuSE,Strelka2	SNV	4	20	6	9	3	12	3	26	25	0	14	0	13	0	25	3	ATCTGGGAAACAGTAAGAGATTTACCCCAGGGGCTCTTCTATAGCACCA[A]GGATGAGACTGGGAATCTGGATCTGAAGGAACAGAAGAAACAGGAGAGAG	0	0.23	0		HQ
F754	chr13	61578262	C	A	.	PASS,,PASS,PASS	.	.	Cts3\x3bBC052688	intergenic	.	Mutect2,SomaticSniper,MuSE,Strelka2	SNV	4	9	15	7	10	4	6	24	54	0	32	0	27	0	54	3	GAAGTTTTTGTAGATACCTTTTCAGGATGGGTAGAGGCCTACCCCCCCC[A]AAAAAAAAAAAACTGCCAATGTTGTGGTTAAAAAAATCCTAGAAAAAAAT	0	0.62	0		HQ
F754	chr13	61723447	AT	A	.	slippage,PASS,PASS	.	.	Cts3\x3bBC052688	intergenic	.	Mutect2,Varscan,Strelka2	Indel	3	23	10	11	5	12	5	33	57	1	29	0	28	1	58	3	TTTTCTGACGGACTCTAGTCTGTTTTTTATTTGTTTATTTGGTTGGTTG[A]TTTTTTTTTTTAATTGAAAACCATATGGAAATGTTTGGAAAGCTCCAAGG	0	0.3	0.02		HQ
F754	chr13	63090426	G	T	.	PASS,PASS	.	.	Aopep	intronic	.	Mutect2,Strelka2	SNV	2	29	5	18	3	18	2	34	31	0	16	0	19	0	31	3	ATATATTCATGTACACCACATACACTCATACAAACATTGGGAATTAAAT[T]ATTTTTATTTTTATGGTTAAGAGAACATGGTGTTATTTGGATGCTTGGAC	0	0.15	0	lowTumorVAF	MQ
F754	chr13	64059815	GA	G	.	slippage,PASS	.	.	Hsd17b3	intronic	.	Mutect2,Varscan	Indel	2	13	8	6	4	7	4	21	45	1	25	0	20	1	46	3	AGGGTGCTCAAATGCCCTCCAGAGCATGCAGGGCAATGGCCAGACTCAG[G]AAAAAAAAAAAAAAAAGTGCAGGACAAGTTATTGCAGAAGCTCAGGGAGG	0	0.38	0.02		HQ
F754	chr13	64760168	T	A	.	PASS,,PASS,PASS	.	.	Cntnap3	intronic	.	Mutect2,SomaticSniper,MuSE,Strelka2	SNV	4	33	17	15	8	20	10	50	35	0	21	0	18	0	35	3	ATGACCACTAGTTGTCCAATCCCTAAGTCTCACCGTGATGTGACCTATG[A]ATGTGATCACATCTATGTGCATATTTTACCCACATTAGGCTTACATCTCA	0	0.34	0		HQ
F754	chr13	64908676	CA	C	.	slippage,PASS	.	.	Cntnap3\x3bSpata31	intergenic	.	Mutect2,Varscan	Indel	2	27	13	12	6	15	7	40	41	2	22	0	19	2	43	3	ATATGAACTAACTAGTATCCCCAGAGCTCCTTGGAACTAAATCACCAAT[C]AAAAAAAAAAAAAAAAACACACATGGTGGGACATGTGGCTCTAGCTGTAT	0	0.32	0.05		HQ
F754	chr13	65491490	C	CAT	.	PASS,PASS	.	.	Gm7762\x3bGm10324	intergenic	.	Varscan,Strelka2	Indel	2	17	5	10	3	7	2	22	23	0	13	0	10	0	23	3	ACAGTTAAAGGGGCTTCAGTTTACCTTATTGTCTATATATATATATATA[CAT]ATATATATATATATATATATATATATAAATAAATGAAAGTTTTCATAAAT	0	0.23	0		HQ
F754	chr13	66777093	C	T	.	PASS,,PASS,PASS	.	.	2410141K09Rik\x3bUqcrb	intergenic	.	Mutect2,SomaticSniper,MuSE,Strelka2	SNV	4	33	13	22	6	14	9	46	48	0	25	0	32	0	48	3	ATATTTTGGCTAATGTCATTCCCCTTGGGTCCTGGGAACCTCTCACTTC[T]CTGGTATCTGGGACTTTCTAGAGGCTACCCCCAGTTCCCCATCATCTGGT	0	0.28	0		HQ
F754	chr13	71286965	C	CATCT	.	slippage,PASS	.	.	Mir466f-4\x3bIrx1	intergenic	.	Mutect2,Strelka2	Indel	2	25	4	13	3	12	1	29	41	0	24	0	17	0	41	3	ACACACAAACAGGAATTTTACTCTAGTATTTGTTTTTCTATCTATCTGT[CATCT]ATCTATCTATCTATCTATCTATCTATCTATCTATCTATCTATCTATCTAC	0	0.14	0	lowTumorVAF	MQ
F754	chr13	71849176	TA	T	.	slippage,PASS	.	.	Mir466f-4\x3bIrx1	intergenic	.	Mutect2,Varscan	Indel	2	19	7	8	5	11	2	26	57	1	29	1	28	0	58	3	ATCAGGCTTTGTGTGCCTGGAACACCTGTTAAAACTAAAAGGGACTGTT[T]AAAAAAAAAAAAAAGTTCATTTTCATACACAGCAGGAGAGTGCCTGCTCA	0	0.27	0.02		HQ
F754	chr13	75190308	GT	G	.	slippage,PASS,PASS	.	.	Pcsk1\x3bMir682	intergenic	.	Mutect2,Varscan,Strelka2	Indel	3	27	10	12	3	15	7	37	38	0	20	0	18	0	38	3	GCTCACCTGCTGTGCACCAGCTGCTTTTTTTGTTTGTTTGTTTTTTTTT[G]TTTTTTTTTTTAAGAAACATTGTCCATCCACAAACTTCTTAATTTCTCCA	0	0.27	0		HQ
F754	chr13	75253210	C	T	.	PASS,,PASS,PASS	.	.	Pcsk1\x3bMir682	intergenic	.	Mutect2,SomaticSniper,MuSE,Strelka2	SNV	4	31	7	17	6	18	2	38	20	0	10	0	14	0	20	3	GAGAAGTATTGGTATTAGGGCTTCCTTGAAGGTCTGATAAAATTCTGCA[T]GAAAACCATCTGGTCCTGGGGATTATTTGGTTGGGAGACTCTTAGTGACT	0	0.18	0	lowTumorVAF	MQ
F754	chr13	77404049	A	G	.	PASS,,PASS,PASS	.	.	2210408I21Rik	intronic	.	Mutect2,SomaticSniper,MuSE,Strelka2	SNV	4	10	14	5	6	6	11	24	46	0	24	0	33	0	46	3	GAGAGATTGTCTTTATAGTGTCAGAAGTCAGAGTAGCTTGCTTTACCAG[G]GACTCTTTGTTTTTGAATTTTTTTTTAGATATTTTCTTCATTTACATTTC	0	0.58	0		HQ
F754	chr13	78274363	G	GATCT	.	slippage,PASS,PASS	.	.	A830082K12Rik\x3bNONE	intergenic	.	Mutect2,Varscan,Strelka2	Indel	3	35	8	19	5	16	3	43	42	0	20	0	22	0	42	3	AATAGTAAGGAGTGATGAACTAATGAACAAGGACTCCCCCTTTAAGATT[GATCT]ATCTATCTATCTATCTATCTATCTATCTATCTATCTATCTATCTATCTAT	0	0.19	0	lowTumorVAF	MQ
F754	chr13	78274984	C	T	.	,PASS	.	.	A830082K12Rik\x3bNONE	intergenic	.	SomaticSniper,MuSE	SNV	2	8	7	4	5	4	3	15	13	0	6	0	10	0	13	3	TTCTTTCTTCCTTCCTTCCTTCCTTCCTTCCTTCCTTCCTTCCTTCCTT[T]CTTTCTTTCTTTCTTTCTTTCTTTCTTTCTTTCTTTCTTTCTTTCTTTCT	.	0.47	0		HQ
F754	chr13	79438694	A	C	.	PASS,,PASS,PASS	.	.	A830082K12Rik\x3bArrdc3	intergenic	.	Mutect2,SomaticSniper,MuSE,Strelka2	SNV	4	20	10	14	5	12	6	30	29	0	20	0	13	0	29	3	GAATGAAAATCTTATTTTGTCAAAGCACTCTATTTCAATATTTCACAAA[C]CATAATCTACACATACCTGTCTCCTAGTCTTCTAAATTTAGGATTTAGCT	0	0.33	0		HQ
F754	chr13	79778706	T	C	.	PASS,PASS,PASS	.	.	A830082K12Rik\x3bArrdc3	intergenic	.	Mutect2,MuSE,Strelka2	SNV	3	29	4	18	2	19	2	33	18	0	14	0	6	0	18	3	TAATCAAAGCATCTACCATCCTACCACAAAGACAGTTTCTCAACCATGT[C]CACTGCTTCTTTATTCATAATATTGGAAACAACTTAGCTGTAGATCATCT	0	0.12	0	lowTumorVAF	MQ
F754	chr13	79779565	CT	C	.	slippage,PASS,PASS	.	.	A830082K12Rik\x3bArrdc3	intergenic	.	Mutect2,Varscan,Strelka2	Indel	3	27	7	10	2	17	5	34	37	0	18	0	19	0	37	3	AGTGACACAAGCTCTAGGGGGTACTGGTTAGTTCATATTGTTGTTCCTC[C]TTTTTTTTTTCTTTTTTATTTATTTATTTTTATTAGATATTTTCCTTATA	0	0.21	0		HQ
F754	chr13	80363619	TTG	T	.	PASS,PASS	.	.	NONE\x3bArrdc3	intergenic	.	Varscan,Strelka2	Indel	2	25	6	13	4	12	2	31	37	0	17	0	20	0	37	3	CTACCACACCCTAAAGTCCTTCTGTTATAATACTCCTGCCTCTGTGTGT[T]TGTGTGTGTGTGTGTGTGTGTGTATGAAGAGACAGAGAGAGACAGATGGG	0	0.19	0	lowTumorVAF	MQ
F754	chr13	81066502	GA	G	.	PASS,PASS	.	.	9330111N05Rik	ncRNA_intronic	.	Varscan,Strelka2	Indel	2	32	8	15	4	17	4	40	49	0	26	0	23	0	49	3	GCCCCAGCAACACGTCATTGTGTAAAGAAATAAAAGTGCTGCAGTAACT[G]AAAAAAAAAAAAAAAAAAGAAAAAAGAAAAGGAGATCTCGCAGGTGTCAG	0	0.2	0		HQ
F754	chr13	81075507	GA	G	.	slippage,PASS	.	.	9330111N05Rik	ncRNA_intronic	.	Mutect2,Varscan	Indel	2	29	9	17	7	12	2	38	45	0	22	0	23	0	45	3	CCACCAGCTCTCAATAAGCTACTTAAACAAGCCAAATTAAAAGTGGGGA[G]AAAAAAAAAAAAAGAAGAGGATTTCAATGTAGTCACATTGGCTGATGAGA	0	0.24	0		HQ
F754	chr13	81257049	C	T	.	PASS,,PASS,PASS	.	.	Adgrv1	intronic	.	Mutect2,SomaticSniper,MuSE,Strelka2	SNV	4	34	11	17	8	19	5	45	51	0	29	0	29	0	51	3	GTAATCCTAGCAGTCAGTTATTAAGTGTTGGAAGCAGGAGGATCATGAG[T]CAATTCTTGACTATGTGGCAAGCTCCAGGCCAGCCTGGGATCTCTGCCAC	0	0.24	0		HQ
F754	chr13	81486097	T	G	.	PASS,,PASS,PASS	.	.	Adgrv1	intronic	.	Mutect2,SomaticSniper,MuSE,Strelka2	SNV	4	17	9	11	3	9	7	26	42	0	26	0	20	0	42	3	CCTTTATATGAAGAGTGAAGGACTAGAATATTTCAGATTTCAGAGATTT[G]CAGATTTTGGAATAGTTATATATGTGCTCAAAATGTGCTGAGAATTAGAC	0	0.35	0		HQ
F754	chr13	81536766	CA	C	.	PASS,PASS	.	.	Adgrv1	intronic	.	Varscan,Strelka2	Indel	2	21	6	11	3	10	3	27	24	0	12	0	12	0	24	3	TCAACTACATAAAGTAGTTGGCCCTCTGTTTTTCTCACTTCTTATTCAT[C]AAAAAAAAAAAATAGAGATATAAGAAACCTTCATAAGATTCATAGCTGGC	0	0.22	0		HQ
F754	chr13	81609004	G	A	.	PASS,,PASS,PASS	.	.	Adgrv1	intronic	.	Mutect2,SomaticSniper,MuSE,Strelka2	SNV	4	24	6	11	5	15	2	30	40	0	19	0	25	0	40	3	TCAGCCTCTGTCATCAGTGACTTAGAGAGTGTCTTCCCACAGGGTGATC[A]CTAGGTAATTAGTACTGAAAATATGATCCCAATGGAGCAAGGTTTTCAAG	0	0.2	0		HQ
F754	chr13	81764254	AT	A	.	slippage,PASS,PASS	.	.	Mblac2\x3bCetn3	intergenic	.	Mutect2,Varscan,Strelka2	Indel	3	8	12	5	5	3	7	20	60	1	33	0	27	1	61	3	TATCAACTTGGTGAAAAGCAGTGTGAAATGGTGGAAATATTCAAAGCAC[A]TTTTTTTTTTTATTGATTAAAACATTACTTGCAGAGCACCAAATGCATGT	0	0.6	0.02		HQ
F754	chr13	82381727	T	A	.	PASS,,PASS,PASS	.	.	Cetn3\x3bMir3961	intergenic	.	Mutect2,SomaticSniper,MuSE,Strelka2	SNV	4	20	6	12	4	10	3	26	17	0	8	0	13	0	17	3	TTGTTAATGGGTTCTGTGGTGTAACTTTATAATTAATATTTATATTATC[A]GCAGTATGTATTATTATGGAAAAAAAGAATTGTATATTATAAAATTGAAT	0	0.23	0		HQ
F754	chr13	82522986	CT	C	.	slippage,PASS,PASS	.	.	Cetn3\x3bMir3961	intergenic	.	Mutect2,Varscan,Strelka2	Indel	3	20	17	12	10	8	7	37	46	0	23	0	23	0	46	3	CCTTAAAACTAATACATTTGGTTTTCTTTTATGTTCATGTATATATGTG[C]TTTTTTTTTTTTTTTTCATTTTTTTCCATTTTTTATTAGGTATTTAGCTC	0	0.46	0		HQ
F754	chr13	83466112	G	T	.	PASS,,PASS,PASS	.	.	Mir3961\x3bMef2c	intergenic	.	Mutect2,SomaticSniper,MuSE,Strelka2	SNV	4	19	19	11	12	14	10	38	30	0	13	0	20	0	30	3	CCATTATAAATGAACAATGTGTGTTCACTTTACAATTAGAAAGCCAAAA[T]ATTAAAGTGAGTATGGTAACAGTACCAAATAGTTAATAGTTTTGAAGTAA	0	0.5	0		HQ
F754	chr13	83951094	G	T	.	PASS,,PASS,PASS	.	.	2810049E08Rik\x3bGm17750	intergenic	.	Mutect2,SomaticSniper,MuSE,Strelka2	SNV	4	20	7	12	3	10	4	27	57	0	27	0	39	0	57	3	GCCCTCTTTCAAATTGATGCCCACCTTTTTTTACTAATTGTTGTTGTTG[T]TGGTGGTGGTGGTGGTAGCGGTGGCATGTACGTGTGTGTGCATGTGTGTA	0	0.26	0		HQ
F754	chr13	84605592	A	G	.	PASS,,PASS,PASS	.	.	Tmem161b\x3bCcnh	intergenic	.	Mutect2,SomaticSniper,MuSE,Strelka2	SNV	4	24	7	16	6	12	4	31	43	0	26	0	19	0	43	3	GAAGATCTCTGGCCAGGCCTAGTGTGAGGGTTCCGGGAGAAAGGAAGCG[G]ATTCGGGCAGGGAGGAGAAGTTGCTTCCCTGCTTCAGGCTCCACCTCCTT	0	0.23	0		HQ
F754	chr13	84751178	C	CTCTT	.	slippage,PASS	.	.	Tmem161b\x3bCcnh	intergenic	.	Mutect2,Strelka2	Indel	2	38	8	16	3	22	5	46	33	0	13	0	20	0	33	3	TCTTTTCATCTAAGGAAATCTTTTAGTTATGACACTTCCTTTTTATTTT[CTCTT]TCTTTCTTTCTTTCTTTCTTTCTTTCTTTCTTTCTTTCTTTCTTTTTTTC	0	0.17	0	lowTumorVAF	MQ
F754	chr13	84854233	GA	G	.	slippage,PASS	.	.	Tmem161b\x3bCcnh	intergenic	.	Mutect2,Varscan	Indel	2	14	14	8	8	6	6	28	44	2	19	1	25	1	46	3	TTGGTATAGCATTGGAAATGTAAATGAGTTAAATACCTAATAAAAAATG[G]AAAAAAAAAAAAGTCTTGGAAAGATCAGGAATCAAGGCCCATACCTAAAC	0	0.5	0.04		HQ
F754	chr13	85776290	GA	G	.	slippage,PASS,PASS	.	.	Rasa1\x3bCox7c	intergenic	.	Mutect2,Varscan,Strelka2	Indel	3	23	9	12	3	11	6	32	45	0	33	0	12	0	45	3	TAATAACTAGGCAGGACAATTCATTGCTTCCCACATTTGGAATCTCCTT[G]AAAAAAAAAAAAAAACTCAGACACTGAGCCACCAACAAGGCAGCGTACAC	0	0.28	0		HQ
F754	chr13	86051850	T	TAC	.	PASS,PASS	.	.	Cox7c\x3bNONE	intergenic	.	Varscan,Strelka2	Indel	2	24	5	15	3	9	2	29	34	0	21	0	13	0	34	3	AAACAAACAACTAATCATAAGTCATGTTTTATACTTAAACACACAGTGT[TAC]ACACACACACACACACACACACATACACCACCACCACCACCACCACCACC	0	0.17	0	lowTumorVAF	MQ
F754	chr13	86389885	AT	A	.	PASS,PASS	.	.	Cox7c\x3bNONE	intergenic	.	Varscan,Strelka2	Indel	2	17	5	11	2	6	3	22	20	0	10	0	10	0	20	3	TGGAATAATTTGAAGTATTACTTCAAATGTCTGACTCTCTGGCCCTGAG[A]TTTTTTTTTTTTTTTGATTGGGAGATTTTTGATGACTGCATCTATATCAT	0	0.23	0		HQ
F754	chr13	86899852	C	T	.	,PASS,PASS	.	.	Cox7c\x3bEdil3	intergenic	.	SomaticSniper,MuSE,Strelka2	SNV	3	16	7	7	3	9	4	23	16	0	3	0	13	0	16	3	AAAAAAAAAAAAAAAAAAAAAAAAAAAAAAAGCTAATCCAATTCTTAAG[T]AAATTCTGGTGAAGTGCAATCATACCTATTATCTATTTTGGGGAAAATTA	0	0.3	0		HQ
F754	chr13	87254348	C	T	.	,PASS	.	.	Cox7c\x3bEdil3	intergenic	.	SomaticSniper,Strelka2	SNV	2	19	3	11	2	10	3	22	23	0	10	0	14	0	23	3	TTTCTTTGGACTTGGAAAGGTTTAGTTATGTTTAAAAACAACAAAATTA[T]ATAAAATTAAATTTAATGTTTAGGTTTATATGAGTTCATAATTAAGCATA	0	0.14	0	lowTumorVAF	MQ
F754	chr13	87502278	GT	G	.	PASS,PASS	.	.	Cox7c\x3bEdil3	intergenic	.	Varscan,Strelka2	Indel	2	31	11	19	7	12	4	42	46	0	27	0	19	0	46	3	CAAAGATATGACTCCTTTGAAATAGCTTCTTTGACATTTTTGTTGGCAT[G]TTTTTTTTTTCCATTTTTTATTAGGTATTTAGCTCATTTAAATTTCCAAT	0	0.26	0		HQ
F754	chr13	87850423	G	GT	.	PASS,PASS,PASS	.	.	Cox7c\x3bEdil3	intergenic	.	Mutect2,Varscan,Strelka2	Indel	3	30	22	17	14	13	8	52	29	0	14	0	15	0	29	3	TTGTTTTGTTTTGTTTTGTTTTGTTTTTTTGTTTGTTTTGTTTTGTTTT[GT]TTTTTTTTGTTTGGTTTGGTTTGGTTTGGTTTGGTTTTCTTCTTGGTTAT	.	0.42	0		HQ
F754	chr13	87926900	G	GT	.	slippage,PASS,PASS	.	.	Cox7c\x3bEdil3	intergenic	.	Mutect2,Varscan,Strelka2	Indel	3	13	11	4	3	9	8	24	26	0	18	0	8	0	26	3	AAGGAGACAAAAATTTTGCTAAGAAACAAAATATATTTAACAAAGCTAA[GT]TTTTTTTTTAAATGGTACATATATCATAGGTTTTTTTCAAGTAAAATTAG	0	0.46	0		HQ
F754	chr13	88066918	G	GTTA	.	slippage,PASS	.	.	Cox7c\x3bEdil3	intergenic	.	Mutect2,Strelka2	Indel	2	24	5	13	3	11	2	29	36	0	15	0	21	0	36	3	AAATATGAGCTGAGCTGATATTATTATTATTGTTGTTATTATTATTATT[GTTA]TTATTATTATTATTATTATTATTATTATATAAAAACAAGATGATTATTTT	0	0.17	0	lowTumorVAF	MQ
F754	chr13	88251942	GT	G	.	slippage,PASS	.	.	NONE\x3bEdil3	intergenic	.	Mutect2,Varscan	Indel	2	14	9	5	5	9	4	23	58	2	25	1	33	1	60	3	GGGTGGAGGAACATGCTCAAAGAAGCAGGGGGAGGGGAATTAAGTAGGG[G]TTTTTTTTTTTTTTTTGGAGGGGAAACCAGGAAAGGGGATAACATTTGAA	0	0.39	0.03		HQ
F754	chr13	88389151	CA	C	.	PASS,PASS	.	.	NONE\x3bEdil3	intergenic	.	Varscan,Strelka2	Indel	2	33	11	23	8	10	3	44	39	0	23	0	16	0	39	3	AATAACTTACAAAGAATCAAAAAAAAAAAAACAAAAACAAAAAACAAAA[C]AAAAAAAAAAAAAAAACAGGAGCTCTCTTTTTGAGAAAACCAACAACGTA	0	0.25	0		HQ
F754	chr13	88639362	C	T	.	,PASS,PASS	.	.	NONE\x3bEdil3	intergenic	.	SomaticSniper,MuSE,Strelka2	SNV	3	15	8	5	1	12	7	23	22	0	3	0	19	0	22	3	TTCTTTCTTTCTTCCTTCCTTCCTTCCTTCCTTCCTTCCTTCCTTCCTT[T]CTTTCTTTCTTTCTTTCTTTCTTTCTTTCTTTCTTTCTTTCTGCCTATTT	.	0.35	0		HQ
F754	chr13	88846745	GATAT	G	.	PASS,PASS	.	.	Edil3	intronic	.	Mutect2,Strelka2	Indel	2	19	5	9	2	10	3	24	16	0	9	0	7	0	16	3	AGTAATTATTAATTTTAATTTTTATGGGGAGACTAGCAACAGTAGTAAA[G]ATATATATATATATATATATATATATATATACATGTATATATACATGTAT	0	0.21	0		HQ
F754	chr13	88864004	CA	C	.	slippage,PASS,PASS	.	.	Edil3	intronic	.	Mutect2,Varscan,Strelka2	Indel	3	24	13	16	7	8	6	37	30	0	14	0	16	0	30	3	TAGGTTGAGCATATGACCTCTTACAGTGGCATACTTTCTCCAAAACAAA[C]AAAAAAAAAAAAACAAATAAAACAACAATAACAAAAACGTAAAATAAAAC	0	0.35	0		HQ
F754	chr13	90699072	G	A	.	PASS,,PASS,PASS	.	.	Tmem167\x3bAtp6ap1l	intergenic	.	Mutect2,SomaticSniper,MuSE,Strelka2	SNV	4	18	7	10	4	11	5	25	48	0	28	0	24	0	48	3	TTAGAGGTCAGGTGGGGTGGGGGTGGGGGCATCTACATGGAGACGGGAC[A]GGGAGGGCAGAAGAAATGATGGCACGATGCCCTCCCCCCAAACATAGTTT	0	0.28	0		HQ
F754	chr13	92106180	GA	G	.	slippage,PASS	.	.	Rasgrf2	intronic	.	Mutect2,Varscan	Indel	2	28	11	17	6	11	5	39	46	1	23	1	23	0	47	3	AAGATAAATATAAGTAAAAAAATTGTAATAATTCAATACTGAAACAAAG[G]AAAAAAAAAAAAGGAATCCAGGAAGTGTCGTGGAGGAGGTCTCTAAGATA	0	0.28	0.02		HQ
F754	chr13	93962494	GT	G	.	slippage,PASS	.	.	Arsb\x3bLhfpl2	intergenic	.	Mutect2,Strelka2	Indel	2	26	5	11	3	15	2	31	44	0	23	0	21	0	44	3	AATGAGCGATCCCCTTTTCCCTCATCCGTGCCAGGATATATTGTCAATT[G]TTTTTTTTTTTTTTTGATTCTAATCATTTGGATTGTAGTAAGATGACATC	0	0.16	0	lowTumorVAF	MQ
F754	chr13	94625681	CT	C	.	PASS,PASS	.	.	Ap3b1\x3bTbca	intergenic	.	Varscan,Strelka2	Indel	2	23	7	12	3	11	4	30	36	0	19	0	17	0	36	3	TTGTGAGCAAGGCTCACAAAAAAAAAAAAGGCTCACGAGTTCTGTTTTT[C]TTTTTTTTTTTTTTTTTGGTTGTTTTTGTTGTTGTTGTTTTGTTTGTTTG	0	0.23	0		HQ
F754	chr13	96836497	G	GA	.	slippage,PASS,PASS	.	.	Ankrd31	intronic	.	Mutect2,Varscan,Strelka2	Indel	3	30	12	10	6	20	6	42	23	0	10	0	13	0	23	3	TGCCCACGAACATACAAGAAGCCTACAGAATTCCAAATAGACTGGACCA[GA]AAAAAAAAATTACTCCTGACACATAATAATCAGAACAACAAATGCATTAA	0	0.29	0		HQ
F754	chr13	97816923	G	T	.	PASS,,PASS	.	.	Rps18-ps4\x3bArhgef28	intergenic	.	Mutect2,SomaticSniper,Strelka2	SNV	3	20	11	8	5	12	6	31	42	1	23	1	26	0	43	3	GTGTGTGTGTGTGTGTGTGTGTGTGTGTGTGTGTATATATATATATATA[T]AGAGAGAGAGAGACTTTTATTAAAAATGGGAGAGACAAATGGAGATTTTT	0	0.35	0.02		HQ
F754	chr13	98475417	A	G	.	,PASS	.	.	2310005E17Rik\x3bTmem174	intergenic	.	SomaticSniper,MuSE	SNV	2	12	5	12	4	0	1	17	13	0	13	0	0	0	13	3	CCCAAGCAACCAGCAGGAACTGCCTGGAGGAAGAGAGAGAGAGAGAGAG[G]GGGGGGGGGGAGGGAGAGAGGGAGAGAGGGAGAGAGGGAGAGAGGGAGAG	0	0.29	0		HQ
F754	chr13	99272525	T	TTAGA	.	slippage,PASS	.	.	Zfp366\x3bPtcd2	intergenic	.	Mutect2,Strelka2	Indel	2	28	5	10	3	18	2	33	43	0	21	0	22	0	43	3	GGAGAGTGAGCCTGGGAGGAGAGGAAGGAAGGAGGCTGAGATAGAGATG[TTAGA]TAGATAGATAGATAGATAGATAGATAGATAGATAGATAGATAGATAGATA	0	0.15	0	lowTumorVAF	MQ
F754	chr13	102986712	AT	A	.	slippage,PASS,PASS	.	.	Mast4	intronic	.	Mutect2,Varscan,Strelka2	Indel	3	43	11	19	9	24	2	54	40	0	21	0	19	0	40	3	TGCATATATATATAATACAACCTAGGTTCTACATATGAAACGAAATGTG[A]TTTTTTTTTGGAGGGGGGGTGGTCTGGCTTATTTTGTTTGATATAATATG	0	0.2	0		HQ
F754	chr13	104403256	G	A	.	PASS,PASS	.	.	Adamts6	intronic	.	Mutect2,MuSE	SNV	2	24	16	15	6	14	12	40	10	0	4	0	8	0	10	3	AAAGGGATCATACTATCAAGTATCATAATATTCAGGAGGAGTAAAAAAC[A]CAAACCCATTTCCCACTTCACATCACCTTTTACTATTATATAATTGAAGA	0	0.4	0		HQ
F754	chr13	105916607	C	A	.	PASS,,PASS,PASS	.	.	Htr1a\x3bIpo11	intergenic	.	Mutect2,SomaticSniper,MuSE,Strelka2	SNV	4	10	10	6	7	4	3	20	23	0	19	0	5	0	23	3	AGCCCATTGGTCGTGCAAACTTTATATGCCTCAGGGGGGAACACCAGGG[A]CAAGTAGTGGGAGTGGGGGGGGGAGTGGGGAAGTATGGGGGACTTTTGGG	0	0.5	0		HQ
F754	chr13	105920608	A	G	.	PASS,,PASS,PASS	.	.	Htr1a\x3bIpo11	intergenic	.	Mutect2,SomaticSniper,MuSE,Strelka2	SNV	4	26	7	17	5	11	2	33	40	0	27	0	19	0	40	3	GGTATGTTTCTTTTGTCAGAGTATTTTATGAAAGGAAAGAAAAGGCACG[G]AGTGATGCCTTTTGTGTGAAAAGCCTGCTGTTTAGTGGCTGGAATGTGGA	0	0.21	0		HQ
F754	chr13	106268716	GA	G	.	slippage,PASS,PASS	.	.	Htr1a\x3bIpo11	intergenic	.	Mutect2,Varscan,Strelka2	Indel	3	29	7	17	3	12	4	36	38	0	17	0	21	0	38	3	CAGCATTCTCTTCCTATTTCTGAGAAAAATAGAAACTGAAACAATGAAA[G]AAAAAAAAAAGAAGGGAAATAGATTCTATGTAATTACCTCAACAGCCAGT	0	0.19	0	lowTumorVAF	MQ
F754	chr13	106583877	T	C	.	,PASS	.	.	Htr1a\x3bIpo11	intergenic	.	SomaticSniper,Strelka2	SNV	2	19	4	9	1	12	3	23	43	0	31	0	20	0	43	3	GATTCTGTATGTTCATGGGCATCTCTTTCGTTTTCTTTTTTTTTTTTTC[C]TTTTTTTTTATAACGTATTTTCCTCAATTACATTTCCAATGCTATCCCAA	0	0.17	0	lowTumorVAF	MQ
F754	chr13	108937170	T	C	.	PASS,,PASS,PASS	.	.	Pde4d	intronic	.	Mutect2,SomaticSniper,MuSE,Strelka2	SNV	4	23	7	13	2	12	6	30	25	0	14	0	16	0	25	3	AAATATAATAATAAAGGAAAATTAAACGGCTGCATGTTTGGGTGCTTCC[C]CTATTACCATAAATCTACACTCTCCTGTCTTCTCTAAAAGCGAGTGGGTG	0	0.23	0		HQ
F754	chr13	109568654	GA	G	.	slippage,PASS,PASS	.	.	Pde4d	intronic	.	Mutect2,Varscan,Strelka2	Indel	3	24	7	12	3	12	4	31	21	0	12	0	9	0	21	3	TCTTTCCTATTTCTTGCCTTCTATATAGTTGTATCCAAAATGTCAGGAG[G]AAAAAAAAAAAAAAAACTATACTCCTTAGTTGAGCAGGATAATTGCTTTA	0	0.23	0		HQ
F754	chr13	109977132	G	A	.	PASS,,PASS,PASS	.	.	Pde4d\x3bRab3c	intergenic	.	Mutect2,SomaticSniper,MuSE,Strelka2	SNV	4	20	8	7	1	15	7	28	37	0	14	0	25	0	37	3	ATCACTGGACATAATCATCAGCAAAGATGGAAGCAAACACCATTATAAA[A]AGAGTGGTAAGGATGAATGAGATGTAGTAAGTAGAAGGAAGGGGGTTGCA	0	0.29	0		HQ
F754	chr13	110404396	T	A	.	PASS,,PASS,PASS	.	.	Plk2\x3b4930526H09Rik	intergenic	.	Mutect2,SomaticSniper,MuSE,Strelka2	SNV	4	25	7	17	5	9	4	32	57	0	34	0	35	0	57	3	CATCCCTAACTCAGAAGCTATCGTGATAGCTGTTTGCAAATGAAAAAAA[A]TAGTTTTCTCAAGGGACGGCTCACTGAGGAATTCCTAAGGGTAGGACCGA	0	0.22	0		HQ
F754	chr13	111867318	TA	T	.	slippage,PASS	.	.	Gm15326	upstream	.	Mutect2,Varscan	Indel	2	23	10	12	5	11	5	33	55	1	23	0	32	1	56	3	CACACACATACACACACATACACAGGCACATATACACTAAGAAGACTTC[T]AAAAAAAAAAAAGAATTTCCAATGTCGTCACTTAAAGCACGAATGATGTT	0	0.3	0.02		HQ
F754	chr13	113700777	T	C	.	PASS,PASS	.	.	Hspb3\x3bArl15	intergenic	.	Mutect2,Strelka2	SNV	2	30	4	15	2	18	3	34	51	0	29	0	32	0	51	3	GCGGGCACTCTTGGGTGGGTTGCTGGAAACACAGAGACAAGGGTGATGA[C]GTGTTTGAGCGAGGGAGTTTTCTCTAGACAGAGTTGGGAGAGGCAGACAG	0	0.12	0	lowTumorVAF	MQ
F754	chr13	113942619	TG	T	.	PASS,PASS	.	.	Arl15	intronic	.	Varscan,Strelka2	Indel	2	10	8	8	6	2	2	18	20	0	18	0	2	0	20	3	GCTAGAGAATTTTATCAGAATGCCATACAGAACAAATATTTTGAAAGCA[T]GGGGGGGGGGGTAAATGAAATAATAACAGAAGTGGGGCATGGATGATTGA	0	0.44	0		HQ
F754	chr13	115152812	A	C	.	PASS,,PASS,PASS	.	.	Itga1\x3bIsl1	intergenic	.	Mutect2,SomaticSniper,MuSE,Strelka2	SNV	4	30	7	16	4	17	3	37	35	0	20	0	18	0	35	3	ATGGTCAATTAATGCTACTGTATTTATGCTTGTGTCAGAACAACAACAA[C]AAAAAAAATCATACAAGAAGGATATGGAAGAAAAAAAGCTGTTTTCTTCA	0	0.19	0	lowTumorVAF	MQ
F754	chr13	115194034	C	CATA	.	slippage,PASS	.	.	Itga1\x3bIsl1	intergenic	.	Mutect2,Strelka2	Indel	2	30	7	15	4	15	3	37	32	0	17	0	15	0	32	3	ATATAAATAAATAAATAAATAAATAACCAACTAACTAATGAGTAAATGA[CATA]ATAATAATAATAATAATAATAATAATAATAATAATAATAGTAATTCTTTA	0	0.19	0	lowTumorVAF	MQ
F754	chr13	115523821	G	T	.	PASS,,PASS	.	.	Itga1\x3bIsl1	intergenic	.	Mutect2,SomaticSniper,Strelka2	SNV	3	22	10	12	8	15	6	32	47	1	20	0	31	1	48	3	AAGCAGATAATGGGCATGTTATTACCCAGACATCTTTCTTTTTAAAGCT[T]CTATTCTCAGGGATTAGACAGGTGACCTCCAGTCATGATTTTGATTCTGT	0	0.31	0.02		HQ
F754	chr13	117186704	C	A	.	,PASS	.	.	Gm6416\x3bEmb	intergenic	.	SomaticSniper,Strelka2	SNV	2	6	5	3	2	3	3	11	13	0	8	0	5	0	13	3	TTCCAGGACAGCCAGGGCTATACAGAGAGACCCTGTTTTGAAGAAAAAA[A]AACAACAACAACAACAACAACAACAACATATATCTATATCTATATCTATA	0	0.45	0		HQ
F754	chr13	117825978	G	GT	.	slippage,PASS,PASS	.	.	Hcn1	intronic	.	Mutect2,Varscan,Strelka2	Indel	3	19	8	8	2	11	6	27	45	1	23	0	22	1	46	3	AAAAAACAAAACAAAAACAAAAACAAAAACAAAGATTCCTCAGTTGTGG[GT]TTTTTTTTTTCTTTATATATTTTGGATATCAGCCTCTGTCAGATGTGGGG	0	0.3	0.02		HQ
F754	chr13	117871030	A	C	.	PASS,,PASS,PASS	.	.	Hcn1	intronic	.	Mutect2,SomaticSniper,MuSE,Strelka2	SNV	4	21	10	12	7	11	4	31	26	0	16	0	12	0	26	3	AACTATTAAATGTGTGCATTTGTACATTTACAATCTCTGGGTTGAACAA[C]GTAATACCACAATATGTCTTTACACTTCATCAGTAAGGAACATGTATCAT	0	0.32	0		HQ
F754	chr13	118279571	CT	C	.	slippage,PASS	.	.	Hcn1\x3bMrps30	intergenic	.	Mutect2,Strelka2	Indel	2	25	9	15	3	10	6	34	25	0	16	0	9	0	25	3	ATTTTTCTTTGTTTTTGAAATTCAACATCAGTCCTATTTTAATGTGGGA[C]TTTTTTTTTTTTTTTTGCTTCCTAAAACATTCCATTGACAGAAGTCTAAG	0	0.26	0		HQ
F754	chr13	118324103	GA	G	.	slippage,PASS,PASS	.	.	Hcn1\x3bMrps30	intergenic	.	Mutect2,Varscan,Strelka2	Indel	3	20	8	11	3	9	5	28	32	0	12	0	20	0	32	3	GGGAAAATGATGCTACAGTATCAGGACCACTACGTGCAGGAAAATCTTG[G]AAAAAAAAATCAACCTGTTTTAGCTCCGAATTTTCTGTTAGTCATTTCTA	0	0.29	0		HQ
F754	chr13	118521188	CTTGT	C	.	slippage,PASS,PASS	.	.	Mrps30\x3b1700003P14Rik	intergenic	.	Mutect2,Varscan,Strelka2	Indel	3	17	7	6	3	11	4	24	37	0	18	0	19	0	37	3	CATGATTATCTGGGCTTTCTGTTGTTTTTGTTTTTGTGAAGTTTTTGGA[C]TTGTTTGTTTGTTTGTTTGTTTGTTTGTTTGTTTTGAAGAACAGGCTTAG	0	0.29	0		HQ
F754	chr13	118931495	GA	G	.	slippage,PASS,PASS	.	.	Fgf10\x3bNnt	intergenic	.	Mutect2,Varscan,Strelka2	Indel	3	20	11	14	9	6	2	31	32	0	17	0	15	0	32	3	CTGGTGGAATCACCATGCCTGACCTCAAGCTGTACTACAGAGCAATTGT[G]AAAAAAAAAAAAAGTGCACGGTAGTGGTACAGCGACAGACAGGTAGATCA	0	0.35	0		HQ
F754	chr14	8236727	A	C	.	PASS,PASS,PASS	.	.	Acox2	intronic	.	Mutect2,MuSE,Strelka2	SNV	3	34	5	16	3	21	3	39	56	0	26	0	34	0	56	3	TACAGAGAAACCCTGTCTTGAAAAACAAAACAAAACAAACAAAAAACAA[C]AAAAAAAAACAAAAAAAAAGAAAAGAAAATATCCAATAAAAGGAAAAAAA	.	0.13	0	lowTumorVAF	MQ
F754	chr14	8238054	G	A	.	PASS,,PASS,PASS	.	.	Acox2	intronic	.	Mutect2,SomaticSniper,MuSE,Strelka2	SNV	4	34	15	17	10	23	6	49	39	0	22	0	21	0	39	3	AAATGTATATGTTCAGTCTGACACCTTTACTCTGCAGTCCCTTAGTGGA[A]GTGTTTGGCAGGACTTAAAGTGCTAAAACTGAGCTGGGTCAATTCACTGG	0	0.31	0		HQ
F754	chr14	10124314	A	AGT	.	slippage,PASS	.	.	Fhit	intronic	.	Mutect2,Varscan	Indel	2	23	14	14	9	9	5	37	50	0	26	0	24	0	50	3	CAGGAAACAAACTCCCCTATAGAAAATGTCCTTCCTATGCATGAAAAAA[AGT]GTGTGTGTGTGTGTGTGTGTGTGTGTGTGTGTGTGTGTGTGTGTGTATCT	0	0.38	0		HQ
F754	chr14	10322912	A	T	.	,PASS	.	.	Fhit	intronic	.	SomaticSniper,MuSE	SNV	2	18	6	12	2	7	4	24	27	0	12	0	18	0	27	3	TTCTCTCTCTCTCTCTCTCTCTCTCTCTCTCTCTCTCTCTCTCTCTCTC[T]CACACACACACACACACACACACACACACACACCCTCCAGGGAATGCTTT	0	0.25	0		HQ
F754	chr14	10976614	A	G	.	,PASS	.	.	Fhit	intronic	.	SomaticSniper,Strelka2	SNV	2	23	5	15	2	12	4	28	27	2	15	2	14	0	29	3	CTGGGTTTTGAACTTACTGGGATCAACTTGACCAATATTAAAATCAGAA[G]AAAAAAAAAAAACCAGCACCAATTTAACATGCCTTTGTCTCTCCAAGACA	0	0.18	0.07	lowTumorVAF	MQ
F754	chr14	16245422	G	C	.	,PASS	.	.	Oxsm	intronic	.	SomaticSniper,Strelka2	SNV	2	8	3	5	1	3	3	11	17	0	10	0	10	0	17	3	TCTCTCTCTCTCTCTCTCTCTCTCTCTCTCTTTCTCTCTCTCTCTCTCT[C]TGTGTGTGTGTGTGTGTGTGTGTGTGTGTGTGTGTATTTTGGTTTGGGTT	0	0.27	0		HQ
F754	chr14	18649782	AT	A	.	slippage,PASS,PASS	.	.	Ube2e2	intronic	.	Mutect2,Varscan,Strelka2	Indel	3	21	13	11	9	10	4	34	40	0	30	0	10	0	40	3	GATAAAGGAACGTCTGACAAGTTCTAGAAAGAGTGGTAAACTGGAATAG[A]TTTTTTTTTTCCTTTAAGGAGATCACTATAAAAGCAGGGATGGGGGTGGG	0	0.38	0		HQ
F754	chr14	19247188	GA	G	.	PASS,PASS	.	.	Ube2e2\x3bGm2237	intergenic	.	Varscan,Strelka2	Indel	2	20	5	11	2	9	3	25	42	0	20	0	22	0	42	3	AATTGGGTGGATAAATCAGGAGGGAAGATCTGGGAGGAGTTGGAGGAGG[G]AAAAAAAACATGCTCAAACTATTTTGTATGAAAAATTTTACAAGTGACTA	0	0.2	0		HQ
F754	chr14	19890663	G	GA	.	slippage,PASS,PASS	.	.	Gng2	intronic	.	Mutect2,Varscan,Strelka2	Indel	3	20	14	7	6	13	8	34	54	0	29	0	25	0	54	3	TGAAGGAAGGTACTTCATTCACTGAAATGCCTACCTAAGCCTCAAGTGT[GA]AAAAAAAAAATCAGTAAGATAGAAAGATGAAAACTTGTCAGTGATGAATG	0	0.41	0		HQ
F754	chr14	21012200	A	AAAAC	.	slippage,PASS,PASS	.	.	Vcl	intronic	.	Mutect2,Varscan,Strelka2	Indel	3	29	8	14	6	15	2	37	48	0	25	0	23	0	48	3	ACTCTTTTCACCTTTCTGTTGAAATCTCACTGTTGTGTGACTATACATA[AAAAC]AAACAAACAAACAAACAAACAAACAAACAAACAAACGGACCCACCCCTCA	0	0.22	0		HQ
F754	chr14	21918240	GT	G	.	slippage,PASS,PASS	.	.	A430057M04Rik\x3bZfp503	intergenic	.	Mutect2,Varscan,Strelka2	Indel	3	26	17	14	11	12	6	43	45	1	27	1	18	0	46	3	TTTGTTTTCTTACTTTCTTTTATTTACACTTGCATTTTTCTGTTTTTCT[G]TTTTTTTTTTTTAAATTTGTTTGTTTTTGAGTTTGGGTTTCACTGTATAA	0	0.4	0.02		HQ
F754	chr14	22884781	AGT	A	.	PASS,PASS	.	.	Lrmda	intronic	.	Varscan,Strelka2	Indel	2	20	5	10	4	10	1	25	59	0	25	0	34	0	59	3	AGGAATGGCCAGTCCTAAAGAATGACAATTCAGAGACATGTTAGTGGAA[A]GTGTGTGTGTGTGTGTGTGTGTGTGTGAAAATATGCCTGGGTGTCCTGGG	0	0.2	0		HQ
F754	chr14	22965249	C	T	.	PASS,,PASS,PASS	.	.	Lrmda	intronic	.	Mutect2,SomaticSniper,MuSE,Strelka2	SNV	4	18	5	11	4	10	2	23	58	0	38	0	25	0	58	3	GATAGCACATTAACCAGTGTTTATTATTTTTGACTCCAGTGTTTGAAAG[T]TCCTCTCCCCCCTTCATCCCCTCTAAAAGGAACTTTCTCCACCACTCAGG	0	0.22	0		HQ
F754	chr14	23120272	A	T	.	,PASS	.	.	Gm10248\x3bKcnma1	intergenic	.	SomaticSniper,Strelka2	SNV	2	16	6	7	2	10	4	22	30	1	17	0	16	1	31	3	GCGTTTGTGTGTGTGAGTGTGTGTGTGTGTGTGTGTGTGTGTGTGTGTG[T]GAGAGAGAGAGAGAGAGAGAGAGAGAGAGAGAGAGAGAGAGAGAGTGAGT	.	0.27	0.03		HQ
F754	chr14	23677221	C	T	.	PASS,,PASS,PASS	.	.	Kcnma1	intronic	.	Mutect2,SomaticSniper,MuSE,Strelka2	SNV	4	22	9	9	5	16	5	31	39	0	24	0	24	0	39	3	CAGAATCCAGAAATATAACAAAAACACTTGGCCAGAGACAGCTACTGTT[T]AAAGGGTCAAGAGAGAATCGGTAAGGCACAATACTGACGAATGTCAGACT	0	0.29	0		HQ
F754	chr14	25779502	T	TGATA	.	slippage,PASS	.	.	Zcchc24\x3bAnxa11	intergenic	.	Mutect2,Strelka2	Indel	2	24	4	16	3	8	1	28	30	0	17	0	13	0	30	3	TGATACATACATACATACATACATACATACATACATAGGAAGGGATAGA[TGATA]GATAGATAGATAGATAGATAGATAGATAGATAGATAGATAGATAGATAGA	0	0.14	0	lowTumorVAF	MQ
F754	chr14	26346494	G	C	.	PASS,,PASS,PASS	.	.	Duxbl1\x3b4933413J09Rik	intergenic	.	Mutect2,SomaticSniper,MuSE,Strelka2	SNV	4	25	6	14	3	16	3	31	51	0	27	0	36	0	51	3	GGGTCAAGTTCCCCAAGTGCTGCTAAAGCAGGGACCAATCCCCCTGAAC[C]TCCTTGTTGCCCCCCTCAGCATGTCCACCTTCTTCAGCTGGGTCTGTTCC	0	0.19	0	lowTumorVAF	MQ
F754	chr14	26354775	CA	C	.	PASS,PASS	.	.	Duxbl1\x3b4933413J09Rik	intergenic	.	Varscan,Strelka2	Indel	2	26	6	14	3	12	3	32	45	0	29	0	16	0	45	3	CTTTAGCCAGAAAACAACAACAACAACAAAAACCCAAAAAAACAAAAAC[C]AAAAAAAAAAACCCCTTATGTATTTAGGGATGTGTCAACTAGAAATTTGG	0	0.19	0	lowTumorVAF	MQ
F754	chr14	27678364	T	C	.	,PASS	.	.	Erc2	intronic	.	SomaticSniper,Strelka2	SNV	2	19	7	13	2	7	6	26	29	1	16	0	14	1	30	3	TAAATAATGACATGGGGTGTTTCTATCTATCTATCTATCTATCTATCTA[C]CTATCTACCTATCTATCTATCTATCTATCTATCTTCTACCTATCTACCTA	0	0.27	0.03		HQ
F754	chr14	28281833	TTAA	T	.	slippage,PASS	.	.	Erc2	intronic	.	Mutect2,Varscan	Indel	2	12	10	8	4	4	6	22	26	0	13	0	13	0	26	3	GAAGACTTCTTTCTAGTTGGTTTTCCATCTTCTTTTTCTTTGTTTGACA[T]TAATAATAATAATAATAATAATAATAATAATAATAATAATAATAATAATA	0	0.45	0		HQ
F754	chr14	29235845	A	G	.	PASS,,PASS,PASS	.	.	Cacna2d3	intronic	.	Mutect2,SomaticSniper,MuSE,Strelka2	SNV	4	27	13	14	12	18	5	40	41	0	27	0	22	0	41	3	GGCAGGAAAAACAAAATTGCCCACAAATTTCAATATTTTAGATGCACAC[G]GAAGGTGAATTCAAAATTTTACTCCACAGGAGAAAGCAATTCATGCTACA	0	0.32	0		HQ
F754	chr14	31005173	A	G	.	,PASS	.	.	Glt8d1	intronic	.	SomaticSniper,Strelka2	SNV	2	10	6	4	6	6	1	16	23	0	15	0	13	0	23	3	GAAGACCCTGGCTATGGTATGAGAAAGAGAAATACCATAGGGTGTGTGT[G]TATATATATATATATATATATATATATATAATATTGTTTGTTTTGGTTTT	0	0.38	0		HQ
F754	chr14	33077460	C	CATATGT	.	slippage,PASS	.	.	Wdfy4	intronic	.	Mutect2,Strelka2	Indel	2	35	8	21	4	14	4	43	43	0	30	0	13	0	43	3	TAATTACAAGAGCAATTAGCAATAGTTCCAGGATACATGTTTGTATGTA[CATATGT]ATATGTATATGTATATGTATATGTATATGTATATGTATATGTATATGTAT	0	0.19	0	lowTumorVAF	MQ
F754	chr14	33745425	CA	C	.	slippage,PASS,PASS	.	.	Ptpn20\x3b4930503F20Rik	intergenic	.	Mutect2,Varscan,Strelka2	Indel	3	22	8	9	4	13	4	30	33	0	17	0	16	0	33	3	AGGCATGCTTCTTCAGTGATTCCTGGATGAGAGGAATCACTTATATCTA[C]AAAAAAAAAATGGTCAGATTATTAGTTTTATTCACTTGTCCAAACAGAAA	0	0.27	0		HQ
F754	chr14	34876198	CA	C	.	slippage,PASS,PASS	.	.	Grid1	intronic	.	Mutect2,Varscan,Strelka2	Indel	3	24	19	15	10	9	9	43	54	1	36	0	18	1	55	3	ATTTTAACTTTAGCTGTCTTGTTTATTTTCCACAAAGCTTTTGTGCTTA[C]AAAAAAAAAAAAGATTTTTGAGACAGACTCTCACTATGTAGTCTAGACTG	0	0.44	0.02		HQ
F754	chr14	35049997	TA	T	.	slippage,PASS	.	.	Grid1	intronic	.	Mutect2,Varscan	Indel	2	20	11	14	5	6	6	31	52	1	30	0	22	1	53	3	GGTGCTGAGAATTTAATCCAGATGTTCAGAGCAACTGGAAATCACTACT[T]AAAAAAAAAAAAAACCACCTCTACCTAATTATGTGAATAAATAATGAGGT	0	0.35	0.02		HQ
F754	chr14	36353412	CA	C	.	PASS,PASS	.	.	4930474N05Rik\x3bCcser2	intergenic	.	Varscan,Strelka2	Indel	2	28	9	11	4	17	5	37	32	1	15	0	17	1	33	3	GTTGAAAATGCTTTCACTTTTCTTTTGTGTCTAATTATGGTTTCTTTGT[C]AAAAAAAAAAATCAAGGTGCGTGGTTTTATTTATGGGACTTCAGTTAGAT	0	0.24	0.03		HQ
F754	chr14	36355833	GAT	G	.	slippage,PASS	.	.	4930474N05Rik\x3bCcser2	intergenic	.	Mutect2,Strelka2	Indel	2	36	7	22	2	14	5	43	43	0	22	0	21	0	43	3	TCATGGTTATAAAATATCTGAAATAATCACCTTATAAAAAATAAAGGGT[G]ATATATATATATATGTATATGTATATGGCCTGACATTTATTAAGTTTTGA	0	0.16	0	lowTumorVAF	MQ
F754	chr14	36778098	TA	T	.	slippage,PASS,PASS	.	.	4930474N05Rik\x3bCcser2	intergenic	.	Mutect2,Varscan,Strelka2	Indel	3	24	14	13	5	11	9	38	50	0	28	0	22	0	50	3	AAAAGTCCTGGGATTTGTGAGGCTGTAGGGTGCTAGGCTTTCTAGGACT[T]AAAAAAAAAAATGCATCAGAAAGGGTCAGGTGCCTGAACAGATCAGAAAA	0	0.37	0		HQ
F754	chr14	37410324	T	TTATC	.	slippage,PASS,PASS	.	.	Ghitm\x3bNrg3	intergenic	.	Mutect2,Varscan,Strelka2	Indel	3	23	11	11	6	12	5	34	32	0	13	0	19	0	32	3	ATCTATCTATGTATCTATCTAGCTATGTATCTTTCTAGCTATCTATCTA[TTATC]TATCTATCTATCTATCTATCTATCTATCTATCTATCTATCTATCTATCAT	0	0.32	0		HQ
F754	chr14	37648266	G	GA	.	PASS,PASS	.	.	Ghitm\x3bNrg3	intergenic	.	Varscan,Strelka2	Indel	2	23	5	9	4	14	1	28	50	0	28	0	22	0	50	3	AGAAAAAGATAGTGATTGGCTAATGTTTTGATTCATGAGGACAAAGAAT[GA]AAAAAAACAATTATAGTTAAAAGTGCAGAAGGAAAATGTGAATATGTAGA	0	0.18	0	lowTumorVAF	MQ
F754	chr14	37860661	GCACACACACACACA	G	.	PASS,PASS	.	.	Ghitm\x3bNrg3	intergenic	.	Mutect2,Varscan	Indel	2	17	4	12	1	5	3	21	46	0	27	0	19	0	46	3	TTCCTTGAATTGTTATTTTAAACACACCCATGTGTGCATGCACGCAAAT[G]CACACACACACACACACACACACACACACACACACACACACACACACACA	0	0.19	0	lowTumorVAF	MQ
F754	chr14	38749483	T	G	.	PASS,,PASS,PASS	.	.	Nrg3	intronic	.	Mutect2,SomaticSniper,MuSE,Strelka2	SNV	4	17	7	10	3	7	5	24	50	0	18	0	35	0	50	3	GGAAAAAGCTTAAAGACAGTAAAAATGTGGCTGATTACATCCATAGCAA[G]TATGATACCATTGCACAAGTGGGAGCACTTTCTTGGCATGCTGGTTATAT	0	0.29	0		HQ
F754	chr14	39369749	CAA	C	.	PASS,PASS	.	.	Nrg3	intronic	.	Mutect2,Strelka2	Indel	2	24	8	13	5	11	3	32	36	0	16	0	20	0	36	3	TTGGCAAACAAACAAACAAAAAACAAAAACAAAAACAAAAAACAAAAAA[C]AAAAAAAAAAAAACCGACAAAAACAAAAAAACAAATAAAACCAGGTAAAT	0	0.25	0		HQ
F754	chr14	39426141	C	T	.	PASS,,PASS,PASS	.	.	Nrg3	intronic	.	Mutect2,SomaticSniper,MuSE,Strelka2	SNV	4	24	5	13	3	14	3	29	20	0	13	0	10	0	20	3	CAACTAAGAAAATATGAAAGAAATATAAATAAATAAATAAATAAATAAA[T]AAACAAACAAATAAAGGCAAAATAGTTCAACAGAAGGAAAATGAAGCTAA	0	0.17	0	lowTumorVAF	MQ
F754	chr14	39795056	AT	A	.	slippage,PASS,PASS	.	.	1700109I08Rik\x3bSh2d4b	intergenic	.	Mutect2,Varscan,Strelka2	Indel	3	29	16	13	10	16	6	45	21	0	8	0	13	0	21	3	GTCAGGGTTGTTTTGATTTGTATTTTCCTGATGACTAAGGATGTTGAAC[A]TTTTTTTTTTTCAGGTGCTTCTCAGCCAGTAGGCATTCCTCATGTGAGAA	0	0.36	0		HQ
F754	chr14	44790524	G	C	.	PASS,,PASS	.	.	Gm8267\x3bPtgdr	intergenic	.	Mutect2,SomaticSniper,Strelka2	SNV	3	29	9	14	5	19	4	38	49	0	31	0	24	0	49	3	TCTCTGTCTCTCTGTCTCTGTCTCTGTCTCTCTGTCTCTGTCTCTCTGT[C]TGTGTGTGTGTGTGTGTGTGTGTGTGTGTGTGTGTGTGTGTGTTTACGTG	.	0.24	0		HQ
F754	chr14	45045652	G	A	.	PASS,PASS	.	.	Ptger2\x3bTxndc16	intergenic	.	Mutect2,MuSE	SNV	2	32	5	19	2	17	3	37	44	0	25	0	24	0	44	3	TTATTCCCTCCAGAACATTTTACTTTTTATTTTTTAAGTGTGTGTGTGT[A]TGTGTGTGTGTGTGTGTGTGTGTGTGTGTGTGTGTGTGAGCACATATCAG	0	0.14	0	lowTumorVAF	MQ
F754	chr14	45700683	C	CTCTA	.	PASS,PASS	.	.	Ddhd1\x3bUbb-ps	intergenic	.	Varscan,Strelka2	Indel	2	19	6	10	4	9	2	25	54	0	22	0	32	0	54	3	TTGGCCTGAGTGTAGCAAGATCATTTTTTTTAGAGGATGTCTTTTATAT[CTCTA]TCTATCTATCTATCTATCTATCTATCTATCTATCTATCTATCTATCTATC	0	0.24	0		HQ
F754	chr14	46030316	A	G	.	PASS,,PASS,PASS	.	.	Ddhd1\x3bUbb-ps	intergenic	.	Mutect2,SomaticSniper,MuSE,Strelka2	SNV	4	20	8	9	6	13	3	28	51	0	23	0	35	0	51	3	GGCTTTTTACAAGGGTGCTGGGACGCAAACTCACGTAAGCATGCTGTGC[G]GCAGGGACTTTGCCAACTTTCCCCAGCCCAGTTGAACACTTAAAAATAAT	0	0.29	0		HQ
F754	chr14	48452816	C	A	.	,PASS	.	.	Tmem260	intronic	.	SomaticSniper,Strelka2	SNV	2	8	8	4	4	4	5	16	27	0	16	0	14	0	27	3	AGCTTTCTTAAATACATTACTACTACTACTACTACTACTACTACTACTA[A]TAATAATAATAATAATAATAATAATAATAATAATAATAATCTAAATGTAG	0	0.5	0		HQ
F754	chr14	48964353	AACAAAAAAC	A	.	PASS,PASS	.	.	4933429O19Rik\x3bExoc5	intergenic	.	Mutect2,Varscan	Indel	2	28	7	13	4	15	3	35	58	1	24	1	34	0	59	3	GCCAGGGCTACACAGAGAAACCCTGTCTCAAAAAAAAAAAACAAAAAAA[A]ACAAAAAACAAAAAACAAAAAACAAAAGCCTTTGCAGCTGTTGAGGTGGT	0	0.2	0.02		HQ
F754	chr14	50765183	T	TCATA	.	slippage,PASS	.	.	Ttc5	downstream	.	Mutect2,Strelka2	Indel	2	34	4	16	2	18	2	38	42	0	18	0	24	0	42	3	AAGAAACAAAACTTTTAGGCCTTGTTAGTTGGTTCAGCATACATACTAC[TCATA]CATACATACATACATACATACATACATACATACATACATACGTACATACA	0	0.11	0	lowTumorVAF	MQ
F754	chr14	51499811	CA	C	.	PASS,PASS	.	.	Vmn2r89\x3bGm5622	intergenic	.	Varscan,Strelka2	Indel	2	22	7	12	4	10	3	29	21	0	16	0	5	0	21	3	AACCCTAAAACCCTAAAAAACAAAAACAAAAACAAAAACAAAACAAAAA[C]AAAAAAAAACCCCATAATTCTGAAATACTCAAGAACACTAAAAAGACCCA	0	0.24	0		HQ
F754	chr14	53137350	A	G	.	PASS,PASS	.	.	Gm30214\x3bDad1	intergenic	.	Mutect2,Strelka2	SNV	2	12	8	6	6	7	2	20	18	0	9	0	11	0	18	3	AAACCCCTGAGAGTCAAACTTATCTGTGTGTATAATGTTAAGCATTTAG[G]ATTTGGTTAGGAATTACACTGGCTTAGGGAAGTGGCACCAGTATGTTCTC	0	0.4	0		HQ
F754	chr14	53742893	AAG	A	.	PASS,PASS	.	.	Gm30214\x3bDad1	intergenic	.	Varscan,Strelka2	Indel	2	14	4	9	3	5	1	18	41	1	17	0	24	1	42	3	GAAATGTAATTGAGGAAAATATGTAATAAAAAAAACTAAAAAAAAAAAA[A]AGAAAGAAAGAAAATTAGTCCATTTTCTTATGATGGTTTCTGGTCCATTA	0	0.22	0.02		HQ
F754	chr14	56004379	A	AT	.	slippage,PASS	.	.	Cma2\x3bGm5801	intergenic	.	Mutect2,Varscan	Indel	2	17	7	11	4	6	3	24	32	2	18	1	14	1	34	3	GTTTGGTCTTCTCATTGTGTCCTGGATTTCCTGGATGTTTTGGGTTAGG[AT]TTTTTTTTTTTTTTTTTTTTTGCATTTTGCATTATCTTTGATTGTTGTGT	0	0.29	0.06		HQ
F754	chr14	57186301	T	TCACA	.	PASS,PASS,PASS	.	.	Gjb6\x3bCryl1	intergenic	.	Mutect2,Varscan,Strelka2	Indel	3	27	7	14	4	13	3	34	63	0	32	0	31	0	63	3	GCACATGGCCGATTTGTGTGGTCACCAGAGGCTGTGTGCTCAACAGTTC[TCACA]CACACACACACACACACACACACACACACACACACACACACACACCATGC	0	0.21	0		HQ
F754	chr14	58367114	TAC	T	.	slippage,PASS,PASS	.	.	Fgf9\x3b1700129C05Rik	intergenic	.	Mutect2,Varscan,Strelka2	Indel	3	31	11	16	6	15	5	42	40	0	24	0	16	0	40	3	CATGCCTGTGAGGTGAGCCTATTTCCACATATATGTGCACACACAAGCA[T]ACACACACACACACACACACACACACACACACACACACACCTTTATACCA	0	0.26	0		HQ
F754	chr14	58651197	GT	G	.	slippage,PASS,PASS	.	.	Fgf9\x3b1700129C05Rik	intergenic	.	Mutect2,Varscan,Strelka2	Indel	3	35	10	20	4	15	6	45	40	0	20	0	20	0	40	3	GATAAAAGCTAAGCTTCTTGGGTGTTCTTATGGCTGCATAATCTTTTGG[G]TTTTTTTTTTTCCCCCCACTGAAGATGCATTTCTGTTTTGTTTCAAAGCT	0	0.22	0		HQ
F754	chr14	120279372	TTGTGTG	T	.	PASS,PASS	.	.	Mbnl2	intronic	.	Mutect2,Varscan	Indel	2	31	7	15	3	16	4	38	58	0	28	0	30	0	58	3	ATGAAGTGGGTTTTATCCGGGCCTTGGTGGATCAGTTTTGCTGCTGGTT[T]TGTGTGTGTGTGTGTGTGTGTGTGTGTGTGTGTGTGTGTGTGTGTGTTTT	0	0.18	0	lowTumorVAF	MQ
F754	chr14	122112740	GCTTCTTCTTCTTCTT	G	.	PASS,PASS	.	.	Tm9sf2	intronic	.	Mutect2,Strelka2	Indel	2	34	5	17	3	17	2	39	71	0	37	0	34	0	71	3	CTACATAGCATGTTCTAGACAATCTAGGGTGGCGTCTGCTGCTGCGGCG[G]CTTCTTCTTCTTCTTCTTCTTCTTCTTCTTCTTCTTCTTCTTCTTCTTCT	0	0.13	0	lowTumorVAF	MQ
F754	chr14	122308307	CA	C	.	slippage,PASS	.	.	Clybl	intronic	.	Mutect2,Varscan	Indel	2	24	10	12	3	12	7	34	34	2	16	0	18	2	36	3	TTCTGTCAGAATACTTGGTCAAACTAATATTTTATAGGTTAAAACCAGT[C]AAAAAAAAAAAAAACAGTCAAATTCCAGCAATTTCAAGTCATTTATTTGG	0	0.29	0.06		HQ
F754	chr14	123647958	GC	G	.	slippage,PASS,PASS	.	.	Nalcn\x3bItgbl1	intergenic	.	Mutect2,Varscan,Strelka2	Indel	3	21	14	12	6	9	8	35	55	1	29	1	26	0	56	3	TACCCCACAAAGCAGAAGCAGAACTTGTAGAGACCATATCCAGAGGTTA[G]CCCCCCCCCCCAGGGATGGGGCCAGACACCATCTCCAAAATTTTAACCCA	0	0.4	0.02		HQ
F754	chr14	123965499	G	GT	.	slippage,PASS	.	.	Itgbl1	intronic	.	Mutect2,Strelka2	Indel	2	32	6	15	1	17	5	38	28	0	16	0	12	0	28	3	ACAGCATTTATGAGGGAAGGCTTTTGGGAATAGGTATACTCATTTAATT[GT]TTTTTTTTTTATTGGTTTTTTATCTGTTTTTTTATTAATATTTTTATTCT	0	0.16	0	lowTumorVAF	MQ
F754	chr14	124016261	G	T	.	PASS,,PASS,PASS	.	.	Fgf14	intronic	.	Mutect2,SomaticSniper,MuSE,Strelka2	SNV	4	29	14	17	12	16	5	43	23	0	14	0	15	0	23	3	TAATGAGATTGGGAACTAACATTAAGCATTAAAGAGTTGCTGTGAGATA[T]ACAAAGAAATGGATAACTCAGAATGACAGATCTTAAACTACAGTAGGCAT	0	0.33	0		HQ
F754	chr14	124252655	C	CA	.	PASS,PASS	.	.	Fgf14	intronic	.	Varscan,Strelka2	Indel	2	46	13	15	7	31	6	59	44	0	24	0	20	0	44	3	AATACAGGGATGGAAACCACACCCTAGAAAAAGCAAGAAAGTAATCCCT[CA]AACAAACCAAAAAGAAGACATCCACAAGAACAGAATGCCAACTCTAAAAA	0	0.22	0		HQ
F754	chr14	62126862	G	C	.	,PASS	.	.	Dleu2\x3bDleu7	intergenic	.	SomaticSniper,MuSE	SNV	2	24	6	14	2	12	4	30	29	1	17	0	16	1	30	3	CTTAATTCTCTCTCTCTCTCTCTCTCTCTCTCTCTCTCTCTCTCTCTCT[C]TGTGTGTGTGTGTGTGTGTGTGTGTGTGTGTGTGTGTGTGTGTGTGTTTG	.	0.2	0.03		HQ
F754	chr14	62546250	T	TA	.	slippage,PASS	.	.	Gucy1b2\x3bFam124a	intergenic	.	Mutect2,Varscan	Indel	2	33	11	17	5	16	6	44	37	1	20	1	17	0	38	3	TGGTGTGTCTCATGTCTATGTATTCATATACATAAAGTAAAAAAAAATC[TA]AAAAAAAAAAAGAGAATGAGATAACTAGAATGTTCCAAATTCAATTTGAA	0	0.25	0.03		HQ
F754	chr14	63673559	C	T	.	PASS,,PASS,PASS	.	.	Xkr6	intronic	.	Mutect2,SomaticSniper,MuSE,Strelka2	SNV	4	18	13	14	7	8	6	31	45	0	24	0	26	0	45	3	CCTGTTTTTTTGATTTCCTCTTTGGCTAAGATGGGGTGAAGAGTCCCTT[T]TCTCTCTGTGGATGTGAGCAGTCCTCTCTCTGTGGAGGTGGCCATGGCAA	0	0.42	0		HQ
F754	chr14	63875348	T	G	.	PASS,PASS,PASS	.	.	Pinx1	intronic	.	Mutect2,MuSE,Strelka2	SNV	3	34	5	16	2	23	4	39	44	0	28	0	21	0	44	3	AACGGTCTGCAGCTGGTAAAGATCATGCCCCTCCCAGAGCATGAGATAA[G]TATAGCTAATGGCTATGGACAAACTGAAGCAGCCCCATATCCCACACCTG	0	0.13	0	lowTumorVAF	MQ
F754	chr14	63880974	C	T	.	PASS,PASS,PASS	.	.	Pinx1	intronic	.	Mutect2,MuSE,Strelka2	SNV	3	21	4	9	3	14	1	25	45	0	30	0	17	0	45	3	GTGTCCCACAGTTTGCAGATTGAAGTTAGAAGACACTGAAAAACAAATT[T]CATTAGTTCCTATCTGGGTGAACTTCCTGATACTTTCTAGTTTGCTCCCC	0	0.16	0	lowTumorVAF	MQ
F754	chr14	64716794	C	T	.	PASS,,PASS,PASS	.	.	Kif13b	intronic	.	Mutect2,SomaticSniper,MuSE,Strelka2	SNV	4	16	9	4	3	12	7	25	31	0	6	0	25	0	31	3	TCCCCTCCCCTCCCCATTTTTTTTTTTCCTGAGACAGGGTTTCTCTGTA[T]AGCCCTGGCTGTCCTGGGACTCACTTTGTAGACCAGGCTGGCCTCAAACT	0	0.36	0		HQ
F754	chr14	65710627	TA	T	.	slippage,PASS,PASS	.	.	Scara5	intronic	.	Mutect2,Varscan,Strelka2	Indel	3	17	10	11	6	6	4	27	50	0	25	0	25	0	50	3	ATCTGAGGACAGCTACAGTGTACTTACATATAATAAATAAATAAATCTT[T]AAAAAAAAAACCACAGTCTGGCTCATAGTAGGTATTCACCTAGAGCTCGT	0	0.37	0		HQ
F754	chr14	67232711	C	T	.	PASS,,PASS,PASS	.	.	Ebf2	upstream	.	Mutect2,SomaticSniper,MuSE,Strelka2	SNV	4	26	17	11	11	18	6	43	58	0	31	0	38	0	58	3	AACAAAAGCCAGCCGTTTCATCCACACGTCGGAGGGCTCATTGGCTGGT[T]CACACTCTTCACCGAGGAACCTGAGGCCTTGCCCAGCTGGGAACATGGCC	0	0.4	0		HQ
F754	chr14	68117826	G	A	.	,PASS	.	.	Nefl\x3bNefm	intergenic	.	SomaticSniper,Strelka2	SNV	2	31	6	13	5	20	2	37	45	2	25	1	28	1	47	3	CTCAGGGGAGAGCTCAGCTGACAGATACCACTTTTAAATAGCACATGCT[A]GAAAAAAAGGCAATACAGGCATTAAAAAAATTTATTTCTACCCCAGGGAC	0	0.16	0.04	lowTumorVAF	MQ
F754	chr14	70159715	G	GAC	.	slippage,PASS	.	.	9930012K11Rik	upstream	.	Mutect2,Varscan	Indel	2	22	12	7	7	15	5	34	54	1	32	1	22	0	55	3	CGAGGGCTTTAGCCGGCTGGCTGCGAGAGGTCACCGCTCCCCACCCCGA[GAC]ACACACACACACACACACACACACACACACACACTGCTCGAGTTGCCTGT	0	0.35	0.02		HQ
F754	chr14	70886746	A	C	.	PASS,,PASS,PASS	.	.	2410012E07Rik\x3bGfra2	intergenic	.	Mutect2,SomaticSniper,MuSE,Strelka2	SNV	4	10	6	6	3	5	4	16	26	0	19	0	14	0	26	3	TAGCATGATGGGGTGCTCTCTCTCTCTCTCTCTCTCTCTCTCTCTCTCT[C]TATATATATATATATATATATACCTATATATCTCTATCTCTGTCTCTCTG	0	0.38	0		HQ
F754	chr14	71474165	AAG	A	.	PASS,PASS,PASS	.	.	Gm4251\x3b4930434J06Rik	intergenic	.	Mutect2,Varscan,Strelka2	Indel	3	24	11	11	8	13	3	35	57	0	38	0	19	0	57	3	AAGCACCGATGAGTCCTGGGCTGGCTTCCAAATGTCAGGGCCCAAGAAA[A]AGAGAGGCAGTAGAAAGCAGTAGGGGGTCCTGCTGTTGGGATGAACCCAG	0	0.31	0		HQ
F754	chr14	72824704	G	C	.	PASS,,PASS,PASS	.	.	Fndc3a\x3bGm9199	intergenic	.	Mutect2,SomaticSniper,MuSE,Strelka2	SNV	4	28	14	14	10	18	6	42	44	0	25	0	24	0	44	3	TTTGTGTCTTCAGGAAGCAATCCAGACAAACAGATAAACAATTTCCACA[C]TAACTCTCAGCCTTATGCTCGAAAAAACACAGAGTTAAATAGGACTTGAG	0	0.33	0		HQ
F754	chr14	73944260	CT	C	.	slippage,PASS	.	.	Sucla2\x3b4933402J15Rik	intergenic	.	Mutect2,Varscan	Indel	2	18	13	7	6	11	7	31	36	0	16	0	20	0	36	3	CAGAGAGTTACCACATGCTAATATAATGCTTTTTTTTTTCTTTTCTTTT[C]TTTTTTTTTTTGTTATCGCTGGGAATTACTCCAGTCACCTTCACATCTCT	0	0.42	0		HQ
F754	chr14	74378425	T	C	.	PASS,PASS,PASS	.	.	4933402J15Rik\x3bHtr2a	intergenic	.	Mutect2,MuSE,Strelka2	SNV	3	28	6	15	4	16	2	34	13	0	5	0	9	0	13	3	CTGGCTTTCATAGTCTCTGGTGAGAAGACTGGTGTAATTCTAATAGGCA[C]GCTTTTATATGTTACTTGACCTTTTTCCCTTACTGCTTTTATTATTCTAT	0	0.18	0	lowTumorVAF	MQ
F754	chr14	74482235	G	GTAGA	.	PASS,PASS	.	.	4933402J15Rik\x3bHtr2a	intergenic	.	Varscan,Strelka2	Indel	2	20	8	11	5	9	3	28	21	0	12	0	9	0	21	3	AAAGAAGATGTACAACCAAAACTTTCAAAATTAATAGATAGGTAGATAG[GTAGA]TAGATAGATAGATAGATAGATAGATAGATAGATAGATAGATAGATAGATA	0	0.29	0		HQ
F754	chr14	75478130	G	C	.	,PASS	.	.	Siah3	intronic	.	SomaticSniper,Strelka2	SNV	2	34	10	20	7	19	3	44	38	0	24	0	16	0	38	3	AATCAGGCCTTTGATAATACACACACACACACATACACACACACACACA[C]AGAGAGAGAGAGAGAGAGAGAGAGAGAAAGAGAGAGAGACAGAGAGAGAG	0	0.23	0		HQ
F754	chr14	75938039	C	T	.	PASS,,PASS,PASS	.	.	Gtf2f2	intronic	.	Mutect2,SomaticSniper,MuSE,Strelka2	SNV	4	38	8	23	7	21	3	46	34	0	20	0	17	0	34	3	AGAAAAGTATATAAATCAGTGTGACATGCCATAGCTTAAACAGAAATGA[T]TCATAGTTTCCAAAGTCCTGGGAAGCCTGGGAGACTCTGGGTTGAGCACA	0	0.17	0	lowTumorVAF	MQ
F754	chr14	76318939	AT	A	.	slippage,PASS,PASS	.	.	2900040C04Rik\x3bTsc22d1	intergenic	.	Mutect2,Varscan,Strelka2	Indel	3	30	14	13	7	17	7	44	67	1	32	1	35	0	68	3	CCAAGTAGCCGTTCTTGCCAGATGAGCAGGCCTGAATACCAACCTCTCT[A]TTTTTTTTTTTCCACCAGTGCATCTCCCTATTTGGAGTTCAAGTCAGGAG	0	0.32	0.01		HQ
F754	chr14	76348958	CT	C	.	slippage,PASS,PASS	.	.	2900040C04Rik\x3bTsc22d1	intergenic	.	Mutect2,Varscan,Strelka2	Indel	3	15	7	7	2	8	5	22	42	1	27	1	15	0	43	3	GATGATAGAGCTATCCCAGTTTGCCTCCTGTTTCTGTGTGTCTTAGTTA[C]TTTTTTTTTTAATTGCTCTGACAAACCACGACGACTAAGGCAACCTATAA	0	0.32	0.02		HQ
F754	chr14	77032355	GT	G	.	PASS,PASS	.	.	Lacc1	intronic	.	Varscan,Strelka2	Indel	2	23	9	10	3	13	6	32	58	1	28	0	30	1	59	3	TGTGGGGTGGGGGTTGATTTTGTTTTTTGTTGTTGTTGTTGTTTGTTTG[G]TTTTTTTTTTTTCCTGCTTTGGAGACCGAAAAACTCTATTACCTAATCCA	0	0.28	0.02		HQ
F754	chr14	77194250	G	A	.	PASS,,PASS,PASS	.	.	Enox1	intronic	.	Mutect2,SomaticSniper,MuSE,Strelka2	SNV	4	12	12	10	8	3	7	24	42	0	23	0	30	0	42	3	TTGCCTTTGCCAGCCAACTGTCCTGGAGGGGCAGAGCCTGGAACTGAAC[A]GTTTAGCAGCTCCAGTCCCAGGCAGCATCTGGGACACTGACTTGGACTAA	0	0.5	0		HQ
F754	chr14	79602932	G	GT	.	slippage,PASS	.	.	Sugt1	intronic	.	Mutect2,Varscan	Indel	2	34	13	20	6	14	7	47	43	0	25	0	18	0	43	3	GCCAAGAAATTCAGAATGGTAAGTATGTTGGGTAGGCTTCCACAGTCCT[GT]TTTTTTTTTTGTTTGTTTGTTTTGGTTTTTCAAGACAAGGTTTCTCTGTA	0	0.28	0		HQ
F754	chr14	79983149	TC	T	.	slippage,PASS,PASS	.	.	Gm10845\x3bOlfm4	intergenic	.	Mutect2,Varscan,Strelka2	Indel	3	30	11	12	7	18	4	41	46	0	23	0	23	0	46	3	CAGCCCCTCTAGAACTCACTGCCTACTATTACCTTTTACTGCAAAATGA[T]CCCCCCCCAAATGCTTGCCTCAATGAAGTTTTGGGATGAAAGCAATTGAT	0	0.27	0		HQ
F754	chr14	80130420	A	ATTAT	.	slippage,PASS	.	.	Olfm4\x3bNONE	intergenic	.	Mutect2,Strelka2	Indel	2	31	7	10	4	21	3	38	51	0	25	0	26	0	51	3	AGTAACCTACAACAGGGATAGAAAGTAAGTCTTCAAATCATATCACATC[ATTAT]TTATTTATTTATTTATTTATTTATTTATTTGATATTTTCTTTATTTACAT	0	0.18	0	lowTumorVAF	MQ
F754	chr14	80506173	AT	A	.	slippage,PASS,PASS	.	.	Olfm4\x3bNONE	intergenic	.	Mutect2,Varscan,Strelka2	Indel	3	24	11	11	5	13	6	35	45	0	25	0	20	0	45	3	AATTTTATTTTAATTAATTTACTGCTCTTTGTGGAAAGAGGGGAAACAT[A]TTTTTTTTGTTTTTGTGTGTTTTTTGTTTTTTTTTTTATACATGCTAAAT	0	0.31	0		HQ
F754	chr14	81276757	CT	C	.	slippage,PASS,PASS	.	.	Olfm4\x3bNONE	intergenic	.	Mutect2,Varscan,Strelka2	Indel	3	24	9	13	5	11	4	33	46	0	24	0	22	0	46	3	GCCTCAGACATAGCTTGAGTAAGACCACTTCATCCCAAGATTTTCTAGC[C]TTTTTTTTTTCTTTTTTTTTTATTACGTATTTTCTTCAATTACATTTCCA	0	0.27	0		HQ
F754	chr14	81490016	T	G	.	PASS,,PASS,PASS	.	.	Olfm4\x3bNONE	intergenic	.	Mutect2,SomaticSniper,MuSE,Strelka2	SNV	4	27	10	13	8	17	6	37	15	0	7	0	10	0	15	3	GTTAGAGTTACATCAAGATATTTTATATTATTTGTGACTATTGAGAAGG[G]TGTTGTTCCCTATTTTCTTTCTCAGCCCATTTATCCTTGTGTAGAGGAAA	0	0.27	0		HQ
F754	chr14	81490835	G	A	.	PASS,,PASS,PASS	.	.	Olfm4\x3bNONE	intergenic	.	Mutect2,SomaticSniper,MuSE,Strelka2	SNV	4	12	9	7	3	6	8	21	14	0	7	0	9	0	14	3	GTTTATAAGTTGTGGAATAGGTTGAGAGTCTTGTTCTTATATCTTCTTT[A]GAGTTCTTATAGAATTCTGCACTAAAACCATTTGTCCCTGGTCTTATTAT	0	0.43	0		HQ
F754	chr14	81714911	A	G	.	,PASS	.	.	Olfm4\x3bNONE	intergenic	.	SomaticSniper,MuSE	SNV	2	15	6	12	3	3	3	21	31	0	18	0	15	0	31	3	AAGAAAAATGGGGGAAAGATAACAGGAAGTAGCAAGCAGAAAATAATGG[G]AAAAAAGCTATAGAATCCAACAGCAAAATGTAAGTACTAATGTACATACT	0	0.29	0		HQ
F754	chr14	82221575	C	CT	.	slippage,PASS	.	.	NONE\x3bGm32455	intergenic	.	Mutect2,Varscan	Indel	2	21	10	7	4	14	6	31	35	1	20	0	15	1	36	3	GTTTGTTTGTTTGGTTTTTTTTTCTCCCTTGCCTGTGTGGGATACCTTT[CT]TTTTTTTTTTTTTTAATACTTTAATTTTATTAAAATTACCTGAAATATAA	0	0.32	0.03		HQ
F754	chr14	82631708	A	G	.	PASS,PASS,PASS	.	.	NONE\x3bGm32455	intergenic	.	Mutect2,MuSE,Strelka2	SNV	3	21	4	15	3	8	2	25	13	0	7	0	6	0	13	3	ATTCCACATATTAAGCCATTCCTGCATTCCTGGGAAATCATGATAATTG[G]TCATGTTGGATGATTGTGTGAATGTGTTCTTGGATTCCATTTGAGAGAAT	0	0.16	0	lowTumorVAF	MQ
F754	chr14	82676004	C	T	.	PASS,PASS,PASS	.	.	NONE\x3bGm32455	intergenic	.	Mutect2,MuSE,Strelka2	SNV	3	18	7	12	4	8	4	25	18	0	14	0	6	0	18	3	ATATTCTTGACAATTGCAAAATTGCCTATATTTTGCCATGTATCTGATA[T]CATGTCACTATATAAATCCTTAAATCTGGACAGAAAATAGTGCACATCCT	0	0.28	0		HQ
F754	chr14	83203742	A	G	.	PASS,,PASS,PASS	.	.	NONE\x3bGm32455	intergenic	.	Mutect2,SomaticSniper,MuSE,Strelka2	SNV	4	24	7	14	6	14	2	31	32	0	17	0	18	0	32	3	ATAAACTCAGTTCACAGGATTCTAACAATGTAGCACTATAATGTGTTTT[G]TTTTTTATTTTATTTCATTTACTAAAACTTAAAGCATTCAAAAATAATAT	0	0.23	0		HQ
F754	chr14	83614033	C	T	.	PASS,PASS	.	.	NONE\x3bGm32455	intergenic	.	Mutect2,MuSE	SNV	2	18	10	13	7	10	6	28	11	0	5	0	8	0	11	3	AGGTTTATTAACATTTCCAGATACCTGTTTACATTTTGGCAATGAAAAT[T]CAGAAGTAAAACTGTAATTTATTTTAATATAATATCCATAGGAAGATATT	0	0.36	0		HQ
F754	chr14	84142783	CA	C	.	PASS,PASS	.	.	Gm32455\x3bPcdh17	intergenic	.	Varscan,Strelka2	Indel	2	17	4	9	3	8	1	21	17	0	10	0	7	0	17	3	TTAATATGCACTTTCCTTCCTTGCTTGCCTGAGGCACCTTCTACATAGT[C]AAAAAAAAAAAAAAAAAAAAAACCTTCCATACCATAGTCTGCCTGAGATG	0	0.19	0	lowTumorVAF	MQ
F754	chr14	84267645	G	A	.	PASS,,PASS,PASS	.	.	Gm32455\x3bPcdh17	intergenic	.	Mutect2,SomaticSniper,MuSE,Strelka2	SNV	4	18	11	12	11	8	1	29	30	0	13	0	19	0	30	3	TTCAGACTCAGTCACAACTCCAACTCACTCAAGTTCAATCATTCCTGAC[A]TACCAGAAATGAATGCACTTGGAACATGAGTAACAGTGTTCATTGTTCCT	0	0.38	0		HQ
F754	chr14	85169970	AAAT	A	.	PASS,PASS	.	.	Pcdh17\x3b4930529K09Rik	intergenic	.	Mutect2,Varscan	Indel	2	28	8	14	4	14	4	36	40	0	25	0	15	0	40	3	TTGTGCACCAGGCTGGCCTAGAGGGAATAAAGGTTAGTAATTAAAAAAA[A]AATATATATATATATATATACATACAAGAGCAAGCATTAAAAAGATAGTT	0	0.22	0		HQ
F754	chr14	85276013	C	A	.	PASS,PASS,PASS	.	.	Pcdh17\x3b4930529K09Rik	intergenic	.	Mutect2,MuSE,Strelka2	SNV	3	24	5	16	3	13	2	29	12	0	7	0	6	0	12	3	ATGAAAGAAGAATAGCAGAAAGGAGGGACAATAATTCTCTCCAAAGAAC[A]TCTGTGGTGTGATATTGAAGGTTATCTGTGCATTCAGTAAAGATTTTCAG	0	0.17	0	lowTumorVAF	MQ
F754	chr14	85607066	C	CATCT	.	slippage,PASS	.	.	Pcdh17\x3b4930529K09Rik	intergenic	.	Mutect2,Strelka2	Indel	2	38	8	19	4	19	4	46	35	0	19	0	16	0	35	3	CACACACACACACACACACACACACACATACATGCAGAGCATACACACA[CATCT]ATCTATCTATCTATCTATCTATCTATCTATCTATCTATCTATCTACCTAC	0	0.17	0	lowTumorVAF	MQ
F754	chr14	85685839	A	T	.	PASS,PASS,PASS	.	.	Pcdh17\x3b4930529K09Rik	intergenic	.	Mutect2,MuSE,Strelka2	SNV	3	20	5	9	1	13	4	25	32	0	18	0	17	0	32	3	CAGAATGCATATGTAAAGCTCTTCCCTTGACAAAGACTCCTTTGTATCA[T]TTTTTTTTTTAAACTTCCATATTTCAAATCTAAATCTTCTTGAGCTTTTC	0	0.2	0		HQ
F754	chr14	85788667	AT	A	.	PASS,PASS,PASS	.	.	Pcdh17\x3b4930529K09Rik	intergenic	.	Mutect2,Varscan,Strelka2	Indel	3	18	9	10	5	8	4	27	34	0	18	0	16	0	34	3	GACTGTATTGGGGGTACTATGGACATGGAAAGTCTAACTGAAAAGTACC[A]TTTTTTTCTGATAGAAAAAGGAAAAAAGGAAAATTTTCCATATGTTTCTC	0	0.33	0		HQ
F754	chr14	85937953	A	AT	.	PASS,PASS	.	.	Pcdh17\x3b4930529K09Rik	intergenic	.	Varscan,Strelka2	Indel	2	26	6	11	4	15	2	32	35	0	13	0	22	0	35	3	CAAGTCATCTCTCCAACCCCATTGCCAACATTCTAACACATCTCAACTC[AT]TTTTTTTTCCTAGAAATTCCATGTAACTCCCATCCTCCTCCTATTTAACT	0	0.19	0	lowTumorVAF	MQ
F754	chr14	87064855	G	A	.	,PASS	.	.	Diaph3	intronic	.	SomaticSniper,Strelka2	SNV	2	18	5	6	3	13	3	23	32	0	19	0	18	0	32	3	AATGGATCCCATGGCGCGTGCACGCACATGTGTGTGTGTGTGTGTGTGT[A]TGTGTGTGTGTGTGTGTGTGTGTGTGTGTGTGTGTATACACATCTTCTCT	0	0.22	0		HQ
F754	chr14	88414589	G	T	.	PASS,,PASS,PASS	.	.	Tdrd3\x3bPcdh20	intergenic	.	Mutect2,SomaticSniper,MuSE,Strelka2	SNV	4	12	9	11	6	4	3	21	44	0	29	0	24	0	44	3	TAAATAGCTACTTCCTGCTGACATTAGGGAGTCATTGTTAGGGGGCCAA[T]GTTGTTCAAGGACATAGAGAGTGGGTTGTGTCAGTTAATGTCCAGGTTAT	0	0.43	0		HQ
F754	chr14	88956934	A	G	.	PASS,PASS	.	.	Pcdh20\x3bGm5088	intergenic	.	Mutect2,MuSE	SNV	2	12	9	6	5	7	5	21	10	0	7	0	6	0	10	3	GTCATAATATTTGCAGATTTTATACATGATGTAGACTGTGTATATATAC[G]TGTATACATAGACATATTCATAGATGTAAATGTAAAAGTAAATGTGTGTG	0	0.43	0		HQ
F754	chr14	89125801	T	A	.	PASS,,PASS,PASS	.	.	Pcdh20\x3bGm5088	intergenic	.	Mutect2,SomaticSniper,MuSE,Strelka2	SNV	4	26	9	16	2	18	8	35	22	0	14	0	10	0	22	3	TTTATTCATAATATAAACTGGAAACATCCTAGCTATCAATCAACAAAAA[A]TGATTATTATTCATCTATTAAAATGATTATCATGAAATTTGCAGGCCATT	0	0.26	0		HQ
F754	chr14	89963973	C	T	.	PASS,,PASS,PASS	.	.	Gm5088\x3b4930474H20Rik	intergenic	.	Mutect2,SomaticSniper,MuSE,Strelka2	SNV	4	13	11	10	7	5	4	24	43	0	28	0	25	0	43	3	AAAGTGTGGAGTAAAGACTAAAGGAAAGGCCATGCAGAGACTGTCCCAC[T]TGGGGATACATTCCATCCATACTCTGTCACCGAACCAGACACTAATGAGG	0	0.46	0		HQ
F754	chr14	90028618	G	A	.	,PASS	.	.	Gm5088\x3b4930474H20Rik	intergenic	.	SomaticSniper,MuSE	SNV	2	12	5	7	4	5	1	17	14	0	9	0	7	0	14	3	TAGATAGATAGATAGATAGATAGATAGATAGATAGATAGATAGATAGAT[A]GATGGATGGATGGATGGATGGATGGATGGATGGATGGATGGATGGATGGA	.	0.29	0		HQ
F754	chr14	90574962	TC	T	.	PASS,PASS	.	.	4930474H20Rik\x3bNONE	intergenic	.	Varscan,Strelka2	Indel	2	17	12	6	9	11	3	29	37	0	16	0	21	0	37	3	ATTATTTTATTTTTTAATTGATTAACTAATTACAATGCTATCCCAAAAC[T]CCCCCCACTTCCCCCCCCCGACTCCCACTTCTTGGCCCTGTCGTTCCCCT	0	0.41	0		HQ
F754	chr14	90635945	T	C	.	PASS,,PASS	.	.	4930474H20Rik\x3bNONE	intergenic	.	Mutect2,SomaticSniper,MuSE	SNV	3	10	8	6	2	6	7	18	28	0	13	0	15	0	28	3	CTCTCTCTCTTTCTCTCTCTCTCTCTCTCTCCCTCCCTGCCTCCCTCCC[C]CCCTCTCTCTTATTTTCTTTGTCCTGCAGGGAAAAAATTGTCCAATGATA	0	0.44	0		HQ
F754	chr14	90864941	G	T	.	,PASS	.	.	4930474H20Rik\x3bNONE	intergenic	.	SomaticSniper,Strelka2	SNV	2	15	4	11	3	5	2	19	20	0	11	0	11	0	20	3	ATACATATGTATGTATGTATATATATATATATATATATATATATATATA[T]AGAGAGAGAGAGAGAGAGAGAGATTTCACTCTCATTTTTCAACCATAAAT	0	0.21	0		HQ
F754	chr14	91326202	A	G	.	PASS,PASS,PASS	.	.	4930474H20Rik\x3bPcdh9	intergenic	.	Mutect2,MuSE,Strelka2	SNV	3	18	9	7	6	12	4	27	35	0	18	0	20	0	35	3	AATAAATACATATTATATATATACATTTTATTTCTTGGTTAAAAATCAG[G]GTTGTCTGGCAAGGTCTTAGGAAAAATATGGCCTTTGTGTATTTAGTGTT	0	0.33	0		HQ
F754	chr14	91502674	T	A	.	PASS,,PASS,PASS	.	.	4930474H20Rik\x3bPcdh9	intergenic	.	Mutect2,SomaticSniper,MuSE,Strelka2	SNV	4	15	7	10	3	8	5	22	12	0	4	0	9	0	12	3	AGACACCCTCAAAAAGATAAAAAAGCAGCCTACAGAATGGGAAAATACC[A]TCATTGACCCCACATCCAACAAGAGCTGATATCCAAAATATATAAATTAC	0	0.32	0		HQ
F754	chr14	91710416	C	T	.	PASS,PASS,PASS	.	.	4930474H20Rik\x3bPcdh9	intergenic	.	Mutect2,MuSE,Strelka2	SNV	3	20	12	9	6	12	6	32	45	0	28	0	25	0	45	3	TGTTCCAAATGCAAGGGCAGCCACATTCATTAAAGAGACTTTAGGAAAC[T]TCAAAGCACACATTGCATGTCACAGAATAATAGTGGGAGACTTCAGCACA	0	0.38	0		HQ
F754	chr14	91965303	T	A	.	,PASS	.	.	4930474H20Rik\x3bPcdh9	intergenic	.	SomaticSniper,Strelka2	SNV	2	18	5	11	2	8	3	23	14	0	8	0	6	0	14	3	CTTTAATCAGTAGCAGGAAATTCACAAGTTTTAAAACAAAAATAGAAAT[A]TTAAATTAAAACCCAATTCAATAAAAATGAATATCTCATATATTTCCCAT	0	0.22	0		HQ
F754	chr14	92154698	A	T	.	PASS,,PASS,PASS	.	.	4930474H20Rik\x3bPcdh9	intergenic	.	Mutect2,SomaticSniper,MuSE,Strelka2	SNV	4	16	11	7	7	9	7	27	24	0	9	0	16	0	24	3	AACATGCATACCAATATTGCACCTGCATATCATATAGGCAAGTCACTGT[T]GTAGTTTGAAAGGTTTGAGGCTGAGGATTACATTTTCCTCCAGTATAATG	0	0.41	0		HQ
F754	chr14	92531646	G	T	.	PASS,PASS,PASS	.	.	NONE\x3bPcdh9	intergenic	.	Mutect2,MuSE,Strelka2	SNV	3	25	4	14	3	14	1	29	49	0	34	0	24	0	49	3	AGCTACTTGTTGGTTCTTTGAGAGTACAGTCATTTAGGTCCCTTTTTGT[T]AGCATTCCATAGCTTCAGTAATAATGTAAGGTCTTGTGACCTCCCCTTGA	0	0.14	0	lowTumorVAF	MQ
F754	chr14	92616411	TA	T	.	PASS,PASS	.	.	NONE\x3bPcdh9	intergenic	.	Mutect2,Strelka2	Indel	2	13	6	7	4	6	2	19	15	1	5	0	10	1	16	3	TATATATATATATATATACATATATATATATACATTACCCATATTTAAA[T]AAAAAAATAGAAAAAGCTTACTATATTAAAATGCATTTTTTCTCAGTAAG	0	0.32	0.06		HQ
F754	chr14	92709451	T	C	.	PASS,,PASS,PASS	.	.	NONE\x3bPcdh9	intergenic	.	Mutect2,SomaticSniper,MuSE,Strelka2	SNV	4	13	11	7	6	6	6	24	30	0	19	0	17	0	30	3	TTCAATGCATAATTTGTCAATGATTTTAATTATCTCAAGACATATTTCA[C]ATTATTCATTCTAAATAATGTTATGTTCTGTTCCTGATAGTACTGCATGT	0	0.46	0		HQ
F754	chr14	92992172	G	A	.	PASS,,PASS,PASS	.	.	NONE\x3bPcdh9	intergenic	.	Mutect2,SomaticSniper,MuSE,Strelka2	SNV	4	27	8	14	4	13	4	35	30	0	19	0	12	0	30	3	CAATTTCTTCATTTGGAAGTAAGACAAACTGCAGAATGTAAGAACACTT[A]TTCAGAATTTGAGATGCAGGAAGAGAGGGCATTTGTGTTTGAAGGTTCAC	0	0.23	0		HQ
F754	chr14	93234099	G	A	.	PASS,,PASS,PASS	.	.	Pcdh9	intronic	.	Mutect2,SomaticSniper,MuSE,Strelka2	SNV	4	25	7	10	3	17	5	32	43	0	27	0	23	0	43	3	CAAGACCTGCATTTAAATCTTTTTTCATGTCTTTTGAAAACACCGCTTT[A]AGTTGCACTAACTGAGATAAAATACAGTATTAGCCTTTCCATGTGTTGTG	0	0.22	0		HQ
F754	chr14	93256800	GA	G	.	PASS,PASS,PASS	.	.	Pcdh9	intronic	.	Mutect2,Varscan,Strelka2	Indel	3	23	13	10	6	13	7	36	33	0	18	0	15	0	33	3	TCACCGCATTGCATTTCTGCTAGCAAAATCCTAGTAGAAAGAAATCTGG[G]AGAAAAAAATTGTTCCTTTATCCAGAAAATAAGTATTTCCTTTTGCCTTT	0	0.36	0		HQ
F754	chr14	93256803	A	G	.	PASS,PASS	.	.	Pcdh9	intronic	.	Mutect2,Strelka2	SNV	2	18	11	10	6	12	6	29	29	0	18	0	16	0	29	3	CCGCATTGCATTTCTGCTAGCAAAATCCTAGTAGAAAGAAATCTGGGAG[G]AAAAAATTGTTCCTTTATCCAGAAAATAAGTATTTCCTTTTGCCTTTTTG	0	0.38	0		HQ
F754	chr14	94029502	A	AAAAT	.	slippage,PASS	.	.	Pcdh9\x3bSpertl	intergenic	.	Mutect2,Varscan	Indel	2	23	7	10	3	13	4	30	19	0	11	0	8	0	19	3	CAGGGGAAGGAATTAAATAAAACCATCCAGGATTTAAAAATGGAAGTTA[AAAAT]AAATAAATAAATAAATAAATAAATAAATAAATAAATAAATAAATAAATCC	0	0.23	0		HQ
F754	chr14	94892929	A	C	.	PASS,,PASS,PASS	.	.	Pcdh9\x3bSpertl	intergenic	.	Mutect2,SomaticSniper,MuSE,Strelka2	SNV	4	31	7	22	5	13	4	38	23	0	10	0	17	0	23	3	TATTAATGTTTTGTATTGCTGTTTGGTGAAATAATTGGGTTTACTAAAA[C]ATGTCTTTACATAAAGGTAAAAATAGACTGGTTATCAGGTAAAAGAACTC	0	0.18	0	lowTumorVAF	MQ
F754	chr14	95651585	T	C	.	PASS,PASS	.	.	Pcdh9\x3bSpertl	intergenic	.	Mutect2,MuSE	SNV	2	10	8	5	4	7	4	18	11	0	6	0	7	0	11	3	ATTCCTAAGCCTTTTCTTACAGAGAGGACTATAGAATTTGTGTTGCTCA[C]GCAGGATATATACATACATACATATGTATACATATATATATATCCTGTAT	0	0.44	0		HQ
F754	chr14	95803617	A	T	.	,PASS,PASS	.	.	Pcdh9\x3bSpertl	intergenic	.	SomaticSniper,MuSE,Strelka2	SNV	3	11	14	5	3	6	11	25	31	1	14	0	19	1	32	3	GTGCGTGCGTGCGTGTGTGTGTGTTTGTGTGTTTGTGTGTGTGTGTGTG[T]GAGAGAGAGAGAGAGAGAGAGAGAGAGAATGAGAGAATATTAATCTTAAT	0	0.56	0.03		HQ
F754	chr14	95862277	G	A	.	,PASS	.	.	Pcdh9\x3bSpertl	intergenic	.	SomaticSniper,MuSE	SNV	2	11	8	10	6	2	2	19	17	0	11	0	8	0	17	3	AAGAAAGAAAGAAAGAAAGAAAGAAAGAAAGAAAGAAAGAAAGAAAGAA[A]GAAGGAAGGAAGGAAGGAAGGAAGGAAGGAAGGAAGGAAGGAAGGAAGGA	.	0.42	0		HQ
F754	chr14	98630323	TA	T	.	PASS,PASS,PASS	.	.	Dach1\x3bMzt1	intergenic	.	Mutect2,Varscan,Strelka2	Indel	3	33	10	14	4	19	6	43	44	0	22	0	22	0	44	3	GCTGACTAGCTCAGAGGATCTGTGTTTCAGACTATGATAAGATTTTTTT[T]AAAACAGTTCTATTGAAAAAAAGTTCAATTTATTTCACCTGTATTTGCCT	0	0.23	0		HQ
F754	chr14	99507451	T	TC	.	PASS,PASS,PASS	.	.	Klf5\x3bKlf12	intergenic	.	Mutect2,Varscan,Strelka2	Indel	3	19	12	7	5	12	7	31	22	0	10	0	12	0	22	3	ACAGAGGACTCAGCTAGCAGTGGATTGAATAAGCAGGAACTTAGTTTTC[TC]CCCCCCCTCTTCTCCTCTGTCTCTCTGTCTCTCTGTCTCTCTGTCTCTCT	0	0.39	0		HQ
F754	chr14	101936303	A	T	.	,PASS	.	.	Lmo7\x3bKctd12	intergenic	.	SomaticSniper,Strelka2	SNV	2	11	8	7	5	4	3	19	36	0	20	0	19	0	36	3	AGAATGTGAGCATGTAGTGCCACTGTGTGAATGTGTGTGTGAGTGTGTG[T]GAGAGAGAGAGAGAGAGAGAGAGAGAGAGAGAGAGGGAGAGGAGAGAGAG	0	0.42	0		HQ
F754	chr14	102211335	G	T	.	PASS,,PASS,PASS	.	.	Lmo7\x3bKctd12	intergenic	.	Mutect2,SomaticSniper,MuSE,Strelka2	SNV	4	15	13	7	8	10	6	28	34	0	19	0	18	0	34	3	TTTATATAATATCTACATCTATAGATAGATATCTTTAGATATCTAAATA[T]GTAGGTACAGATATATATCACAAGACATATACACATATACCTTGTAGGAA	0	0.46	0		HQ
F754	chr14	102983414	A	AG	.	slippage,PASS,PASS	.	.	Kctd12\x3bMir5130	upstream	.	Mutect2,Varscan,Strelka2	Indel	3	13	12	8	11	5	1	25	55	0	26	0	29	0	55	3	GTACTGCAGTGAGCAGAAATGACTAGGAGAGGAAGTTGGGTGGACACAA[AG]GGGGGGGGGAGGGGCTTACACTGCGTGGGCAAGAAAAGCTAATAAGCGCC	0	0.48	0		HQ
F754	chr14	104869890	CA	C	.	slippage,PASS,PASS	.	.	D130009I18Rik	ncRNA_intronic	.	Mutect2,Varscan,Strelka2	Indel	3	22	7	11	2	11	5	29	29	0	14	0	15	0	29	3	CTTGCCTTCAAAGTCACCACAAATCCACCATCTTCACATAATGTAATTC[C]AAAAAAAAATATTATTTTAGGCATAAGAAATTCTATAGACAGAAACATAT	0	0.24	0		HQ
F754	chr14	105135571	ACCTTTTTCTTTTTT	A	.	PASS,PASS,PASS	.	.	Rbm26	intronic	.	Mutect2,Varscan,Strelka2	Indel	3	33	8	12	2	21	6	41	31	0	18	0	13	0	31	3	AGACAAAAGTTAATTTTTCCAAACTGGTAAGAGGTTATGCTCCAATGAT[A]CCTTTTTCTTTTTTCCTTTAAATTGATTTTATATGTATTAGTGTTTTGCC	0	0.2	0		HQ
F754	chr14	105412738	T	TA	.	PASS,PASS,PASS	.	.	Ndfip2\x3b5430440P10Rik	intergenic	.	Mutect2,Varscan,Strelka2	Indel	3	23	14	13	8	10	6	37	52	0	28	0	24	0	52	3	TTTGCCAGGCACTGGCTGGAAGCTACTCTTAAGTATAATTTATTTATAC[TA]AAAAAAACTTTTTCTAAACAAATCTCTCATGTGTAACTGATGGAATTTTG	0	0.38	0		HQ
F754	chr14	105598384	AT	A	.	slippage,PASS	.	.	9330188P03Rik\x3bMir6390	intergenic	.	Mutect2,Varscan	Indel	2	26	16	15	8	11	8	42	35	1	19	1	16	0	36	3	TCCAGAAATGATCTATGTGTTGTATTTTTTTCTTTTTTCTTTTCTTTCT[A]TTTTTTTTTTTTTGTTTGTTTCTCCAGAGTTTTCTATAGATCTATCAGAA	0	0.38	0.03		HQ
F754	chr14	105683548	T	C	.	PASS,,PASS,PASS	.	.	Mir6390\x3bSpry2	intergenic	.	Mutect2,SomaticSniper,MuSE,Strelka2	SNV	4	23	8	11	3	13	5	31	42	0	28	0	16	0	42	3	GCAGTTATTGGTTTATGGATTAAAGCATTCAAAGTTTGAGAGAATGAGG[C]CCTTGCCCTTGAACATGTAGCAAGATGTAGCACATATTATTTTCTTTAGA	0	0.26	0		HQ
F754	chr14	105993059	A	AAT	.	slippage,PASS,PASS	.	.	Spry2\x3bTrim52	intergenic	.	Mutect2,Varscan,Strelka2	Indel	3	20	8	11	2	9	6	28	31	0	20	0	11	0	31	3	TCTATTTCTCAATAAGTTCTGTTTGGAAAGGCAGACAGTAGTGGTAGTA[AAT]ATATATATATATATTTATAGGTTACAGGATAATACATCCTCCTAGTTAAA	0	0.29	0		HQ
F754	chr14	106257074	TA	T	.	slippage,PASS	.	.	Trim52\x3b1700128A07Rik	intergenic	.	Mutect2,Varscan	Indel	2	16	12	8	6	8	6	28	51	2	26	1	25	1	53	3	AAAGATAAGCTATCACACCAACCGAAGGATAAACAAGACAATAAGACAT[T]AAAAAAAAAAAAAAACTCCAGATATTATTCCCTTCCAGGTCCACTCCCAT	0	0.43	0.04		HQ
F754	chr14	106508897	GA	G	.	PASS,PASS	.	.	1700128A07Rik\x3bNONE	intergenic	.	Varscan,Strelka2	Indel	2	28	7	14	5	14	2	35	24	0	14	0	10	0	24	3	CTTTGTGCACTCAGAATTCAGAGCTTGTGATTATGTCTTGGTACTTTCT[G]AAAAAAAAAAAAGAAAAAAGAAAAAAGAAAGAAAAGAAAATCATTTGCTC	0	0.2	0		HQ
F754	chr14	106671965	CT	C	.	PASS,PASS,PASS	.	.	1700128A07Rik\x3bNONE	intergenic	.	Mutect2,Varscan,Strelka2	Indel	3	21	7	7	5	14	2	28	35	0	23	0	12	0	35	3	TATTTATTTTTCTTAAGGAAACTTTATTTGAATAATATTCCATTTTTTG[C]TTTTTTTAATGGGATATTTTCTTTATTTAATGGGATATTTTCTTTATTAT	0	0.25	0		HQ
F754	chr14	107025275	A	G	.	PASS,PASS,PASS	.	.	1700128A07Rik\x3bSlitrk1	intergenic	.	Mutect2,MuSE,Strelka2	SNV	3	24	4	12	1	12	3	28	39	0	18	0	25	0	39	3	GTCTGACTTTCTGCTTCAATACATCTTCTTCAGCTCATCATCCAGTTCC[G]GGTATGGTCTGACTAATGCTGCCTGCACTACAACTAACTGTAGACTTCCA	0	0.14	0	lowTumorVAF	MQ
F754	chr14	107412415	C	T	.	PASS,,PASS,PASS	.	.	1700128A07Rik\x3bSlitrk1	intergenic	.	Mutect2,SomaticSniper,MuSE,Strelka2	SNV	4	22	17	11	9	15	10	39	38	0	24	0	17	0	38	3	TTTGCTGGTCTTTACAGATCTTCACTTGTAGATGTGTAAAGAGAAATTG[T]CTCCTTTTCCATTTGCTTCTCGCCACTTCTGCAAACTCATGCCAAGTCAG	0	0.44	0		HQ
F754	chr14	107549421	A	C	.	PASS,,PASS,PASS	.	.	1700128A07Rik\x3bSlitrk1	intergenic	.	Mutect2,SomaticSniper,MuSE,Strelka2	SNV	4	22	8	11	4	13	4	30	30	0	13	0	18	0	30	3	TATACATAAATATATAAACAAGTCTTAAAAGGTTGTTTTAAGTAGTAAA[C]GCTATAATAAAATACATTGTTACAAAAAAAAAAAGTTCAGCTGGTACTGA	0	0.27	0		HQ
F754	chr14	107619288	TA	T	.	PASS,PASS,PASS	.	.	1700128A07Rik\x3bSlitrk1	intergenic	.	Mutect2,Varscan,Strelka2	Indel	3	23	8	11	5	12	3	31	42	0	13	0	29	0	42	3	TAGTGACTAGTTCTATAACTTTTTATGAAGATATAACATTGGTAACTCA[T]AAAAAATGGAAATTAATCGTGACATGTACATATTCAGTGACCTGGAAATT	0	0.26	0		HQ
F754	chr14	107764233	A	G	.	PASS,PASS,PASS	.	.	1700128A07Rik\x3bSlitrk1	intergenic	.	Mutect2,MuSE,Strelka2	SNV	3	24	4	15	4	14	1	28	21	0	13	0	11	0	21	3	AAAGAAACTTTAAATACATACATAATAAAAATGTGATTCTTACATTTGG[G]CATATGTGAAACGTATTTGCATTTGTCATAATTGTGCAAGTATTTTCTTA	0	0.14	0	lowTumorVAF	MQ
F754	chr14	108249631	TA	T	.	PASS,PASS,PASS	.	.	1700128A07Rik\x3bSlitrk1	intergenic	.	Mutect2,Varscan,Strelka2	Indel	3	23	13	9	6	14	7	36	41	0	21	0	20	0	41	3	AAGTTAATATATGACCAATTTTTTTAATTATTTTAGAACCACTTAGTTC[T]AAAAACTGTCTATGGCATTTTTATGTATATGAGATAATAAAGGTTAATTT	0	0.36	0		HQ
F754	chr14	109186454	A	G	.	PASS,,PASS,PASS	.	.	Slitrk1\x3bSlitrk6	intergenic	.	Mutect2,SomaticSniper,MuSE,Strelka2	SNV	4	16	8	3	4	13	4	24	20	0	14	0	9	0	20	3	ACCCATATTTGAATCATATCATGTTAATTTTGCATTTCTGTGCTAATAA[G]TCAATGGCTAAAAACACTTATCTGTTGGACTAAGATCTACCTGTCTCCTA	0	0.33	0		HQ
F754	chr14	109202238	C	A	.	PASS,,PASS,PASS	.	.	Slitrk1\x3bSlitrk6	intergenic	.	Mutect2,SomaticSniper,MuSE,Strelka2	SNV	4	13	12	7	8	8	6	25	37	0	22	0	20	0	37	3	TGTCCTTATTCCAATTTGTTTTTGCTTTTGTTTTTTTGAGACGGTTTCT[A]TATGTAGCCCTGGCTGTTTTGGAACTCACTATGTAGACCAGACTGGCCTC	0	0.48	0		HQ
F754	chr14	109209486	AAC	A	.	PASS,PASS	.	.	Slitrk1\x3bSlitrk6	intergenic	.	Varscan,Strelka2	Indel	2	10	4	5	2	5	2	14	16	0	6	0	10	0	16	3	CAAAGTGAGTTCCAGGACAGCCAGGGCTACACAGAGATACCCTGTCTCA[A]ACACACACACACACACACACACACACACACACACACACACACGCACACAC	0	0.29	0		HQ
F754	chr14	109263355	C	G	.	PASS,PASS,PASS	.	.	Slitrk1\x3bSlitrk6	intergenic	.	Mutect2,MuSE,Strelka2	SNV	3	22	4	15	2	8	3	26	29	0	18	0	14	0	29	3	TAGGTCAGTCTCTATCCATAAGTTCATCCTAGAACTCTATTAAATCTCC[G]TTACTCCACCAGTTGTAAGACCCAGTGAAAGGGTCTGGGCTTGATAACGT	0	0.15	0	lowTumorVAF	MQ
F754	chr14	109270335	TA	T	.	PASS,PASS	.	.	Slitrk1\x3bSlitrk6	intergenic	.	Varscan,Strelka2	Indel	2	18	8	10	3	8	5	26	35	2	13	1	22	1	37	3	ACTAGGAATGGGGATAGCATTTGAAATGTAAATAAAGAAAATACCTAAT[T]AAAAAAAAAAGTCAAAACAAGAAAGAAGACGAAGAAGAAGGAGGAGGAGG	0	0.31	0.05		HQ
F754	chr14	109276221	C	CT	.	slippage,PASS,PASS	.	.	Slitrk1\x3bSlitrk6	intergenic	.	Mutect2,Varscan,Strelka2	Indel	3	26	9	15	3	11	6	35	42	0	23	0	19	0	42	3	TTTCCTTTTTTTCATTTTCTATCAATTTGTATTTTTAAATTATAGTAAA[CT]TTTTTTTTTGCATTTCTATTATCAAAAATCACACCTTTTAAGAATCTGTA	0	0.26	0		HQ
F754	chr14	109312403	G	GA	.	PASS,PASS	.	.	Slitrk1\x3bSlitrk6	intergenic	.	Varscan,Strelka2	Indel	2	18	15	4	7	14	8	33	14	0	6	0	8	0	14	3	CTCATAATATACTTGCTATCTTAAAAAGATAGAAGAGACCATTTTAGAA[GA]AAAAAAAAAGCTCATAACTATTGAGAAGACCGATTCATTTATCTGCACTA	0	0.45	0		HQ
F754	chr14	109401259	TTA	T	.	PASS,PASS	.	.	Slitrk1\x3bSlitrk6	intergenic	.	Varscan,Strelka2	Indel	2	10	7	6	2	4	5	17	13	0	9	0	4	0	13	3	GCATGATAACACTCTGCTTGGTGTATCACATGGTTATTTGATTGAATAA[T]TATATATATATATATATATATATATATTTCATATATTGGTTGGAATATAT	0	0.41	0		HQ
F754	chr14	109477729	A	C	.	,PASS,PASS	.	.	Slitrk1\x3bSlitrk6	intergenic	.	SomaticSniper,MuSE,Strelka2	SNV	3	12	6	9	4	4	3	18	13	0	12	0	1	0	13	3	AGAAGAAGTCAATTTTAATGATCTCTCTCTTCTCTCTCTCTCTCTCTCT[C]TATATATATATATATATATATATATGTGTGTGTGTGTGTGTGTGTGTGTG	0	0.33	0		HQ
F754	chr14	109731892	T	C	.	PASS,,PASS	.	.	Slitrk1\x3bSlitrk6	intergenic	.	Mutect2,SomaticSniper,Strelka2	SNV	3	13	6	8	4	6	2	19	41	0	22	0	26	0	41	3	GAACCCTGACCCTGAATCAGGTTGTTTTCTTTTTCTTTTCTTTTCTTTT[C]TTTTTTTTTTTTTGGTTTTGTTTGTTTGTTTGTTTGTTTGTTTGTTTGTT	0	0.32	0		HQ
F754	chr14	109837339	C	A	.	PASS,,PASS,PASS	.	.	Slitrk1\x3bSlitrk6	intergenic	.	Mutect2,SomaticSniper,MuSE,Strelka2	SNV	4	13	9	9	3	7	7	22	47	0	18	0	33	0	47	3	CAATGACATCAATGACAGAAAGCCTGGAGTTGCTCCAGTGCCAAATGAA[A]TCTCTGGCCCGATTAGTGTTACAGAATAGGACAGCTTTTGATCTTATAAC	0	0.41	0		HQ
F754	chr14	109960277	G	A	.	PASS,,PASS,PASS	.	.	Slitrk1\x3bSlitrk6	intergenic	.	Mutect2,SomaticSniper,MuSE,Strelka2	SNV	4	16	5	7	4	12	2	21	26	0	18	0	11	0	26	3	GAGGACTGTCTGGTGTGGCCTCACTGAGAGAAGATGCACCTAATCCTTG[A]GAGACTTGATGTTTCTGGGAGTGGGAAGACCTGGCAGGGTGTTGGGGTGA	0	0.24	0		HQ
F754	chr14	109997203	GA	G	.	slippage,PASS,PASS	.	.	Slitrk1\x3bSlitrk6	intergenic	.	Mutect2,Varscan,Strelka2	Indel	3	19	14	11	7	8	7	33	46	0	16	0	30	0	46	3	GTGATTTTGCCTCTGCACCACCACTCACCCTAGTGGAGCACATTATGGA[G]AAAAAAAATGGATGAACAACTTTGCTACCTTCAGCCCCAGATTCAGGGCT	0	0.42	0		HQ
F754	chr14	110127137	C	CA	.	slippage,PASS	.	.	Slitrk1\x3bSlitrk6	intergenic	.	Mutect2,Strelka2	Indel	2	36	8	16	5	20	3	44	23	0	7	0	16	0	23	3	CAACACAATATCTCTTCCAAGAAAAATCAAAAAACAAAAAACAAAAAAA[CA]AAAAAAAAAAACAGAACACAAGATAATCAAATAAACAAAAATTCTATAGT	0	0.18	0	lowTumorVAF	MQ
F754	chr14	110402228	G	GA	.	slippage,PASS,PASS	.	.	Slitrk1\x3bSlitrk6	intergenic	.	Mutect2,Varscan,Strelka2	Indel	3	30	13	20	5	10	8	43	15	0	4	0	11	0	15	3	AATTCATACGTTCAAATGCAAGCCTCCGAGGTGATTATGCTAAGAGAGA[GA]AAAAAAAAAGCATTGAGTAGTGATTAGACTAAAAATATAGAGTACTTTAA	0	0.3	0		HQ
F754	chr14	110428886	A	AT	.	slippage,PASS	.	.	Slitrk1\x3bSlitrk6	intergenic	.	Mutect2,Strelka2	Indel	2	35	8	17	4	18	4	43	39	0	21	0	18	0	39	3	GGATTAAAACAATCTGCTCAATATAAAAGTCATTATGAAGTCATCACAT[AT]TTTTTTTTTCTGAAAACTAGAAAAATACAAGATTTCCATTGTGTGAGGAT	0	0.19	0	lowTumorVAF	MQ
F754	chr14	110746386	GA	G	.	slippage,PASS,PASS	.	.	Slitrk1\x3bSlitrk6	intergenic	.	Mutect2,Varscan,Strelka2	Indel	3	27	14	14	5	13	9	41	17	0	4	0	13	0	17	3	TCAACCATATGAGGGGCTCTGTTAAAAATTCTGTGTATATTTTTTTCTG[G]AAAAAAAATGCATGACTAAGAGCTAGCAAGTTGTTAGTCTCCTCATCTTT	0	0.34	0		HQ
F754	chr14	111155058	CAT	C	.	PASS,PASS	.	.	Slitrk6\x3bSlitrk5	intergenic	.	Varscan,Strelka2	Indel	2	29	13	15	6	14	7	42	43	1	22	1	21	0	44	3	AATATGATTTCTGAAATAGTCTGTAATTAGTTTCTAATTAATATAAAAG[C]ATATATATATATATATATATATCTTTATCAGCATGGCTAAAGAAATATTC	0	0.31	0.02		HQ
F754	chr14	111418260	T	C	.	PASS,,PASS,PASS	.	.	Slitrk6\x3bSlitrk5	intergenic	.	Mutect2,SomaticSniper,MuSE,Strelka2	SNV	4	20	11	10	6	11	5	31	42	0	27	0	23	0	42	3	CATTTTTTCTCTTTATTTACCCTAGATCTCTTTTCTCTTCCTTGCTTCT[C]CCCCCCTTCAATAAAGAACCTCTTTCGTGGGAACTGTGCTGACTCCCCAT	0	0.35	0		HQ
F754	chr14	111747805	CA	C	.	PASS,PASS	.	.	Slitrk5\x3bNONE	intergenic	.	Varscan,Strelka2	Indel	2	12	9	7	3	5	6	21	28	0	11	0	17	0	28	3	AAACCTTTGTTTAGAAGATATGTCTGAAATAGCTTCAAAATCAACTTTT[C]AAAAAAAAAAAATGTAATTCTTGTTTGATCTGCTGTTCAGTGACCAAAGC	0	0.43	0		HQ
F754	chr14	112358050	A	AAC	.	slippage,PASS,PASS	.	.	Slitrk5\x3bNONE	intergenic	.	Mutect2,Varscan,Strelka2	Indel	3	15	8	8	6	7	2	23	44	1	25	0	19	1	45	3	CGAACCTCTCATTTTCCAGGTTTCTAGGATTTTCTAGATGTCCTCCCCT[AAC]ACACACACACACACACACACACACACACACACACACACATACACACAGCT	0	0.35	0.02		HQ
F754	chr14	112638565	T	TA	.	slippage,PASS	.	.	Slitrk5\x3bNONE	intergenic	.	Mutect2,Strelka2	Indel	2	27	6	17	4	10	2	33	12	0	7	0	5	0	12	3	AATACTCATTTTTATTGTTACAATATTTTATAAATTTTAAAGAAAATGT[TA]AAAAAAAAAAAAACAAACCGAAAGGTATTTCAGGTTTTGAAAGGGGAGGA	0	0.18	0	lowTumorVAF	MQ
F754	chr14	113079088	GT	G	.	PASS,PASS	.	.	Slitrk5\x3b4930524C18Rik	intergenic	.	Varscan,Strelka2	Indel	2	23	6	9	3	14	3	29	19	0	13	0	6	0	19	3	TTGTTTCTCAAGTGCAAAACCAAGTGATTTTTTTCCAGTAATAGAAATT[G]TTTTTTTTTTTTTTGTATTCTTACAAAATAAGATTTAATGCATTTTAAAA	0	0.21	0		HQ
F754	chr14	113129492	C	T	.	PASS,,PASS,PASS	.	.	Slitrk5\x3b4930524C18Rik	intergenic	.	Mutect2,SomaticSniper,MuSE,Strelka2	SNV	4	18	10	12	3	10	8	28	28	0	15	0	16	0	28	3	TTTTCAGTAGATACTTTCCTCTTATTCTGTCACTCAGGCTTCTGATTTG[T]TCTTCTTTTAATGAATCATCCACAAGTACATATCAAACATTAATCTAAAT	0	0.36	0		HQ
F754	chr14	113133441	G	GTA	.	PASS,PASS	.	.	Slitrk5\x3b4930524C18Rik	intergenic	.	Varscan,Strelka2	Indel	2	9	3	4	2	5	1	12	11	0	9	0	2	0	11	3	TTAACAACCTAATTGAAATATTAATAACCTAATGTGTGTGTATATATAT[GTA]TATATATATATATATACATATACAAATATATATATATATATATATATATA	0	0.25	0		HQ
F754	chr14	114179816	GT	G	.	slippage,PASS	.	.	NONE\x3b4930524C18Rik	intergenic	.	Mutect2,Varscan	Indel	2	27	6	15	4	12	2	33	36	0	16	0	20	0	36	3	TGACAACAACAAACTAAACCTCTGGACCGTAAGCCAGTCTTGATTAAAT[G]TTTTTTTTTTTTTATAAGAGTTGCCATGGTCATATTGTCTCTTCACAGCA	0	0.18	0	lowTumorVAF	MQ
F754	chr14	114475949	C	A	.	PASS,,PASS,PASS	.	.	NONE\x3b4930524C18Rik	intergenic	.	Mutect2,SomaticSniper,MuSE,Strelka2	SNV	4	15	8	9	5	11	4	23	40	0	26	0	19	0	40	3	GTAGAGTCACATGTTACTGCCCTTAAGCAAGGGCTCTGTGAAGCTATGA[A]TTCCCATAACAGACTTGGCTGCCAGCCATGTGTCTACCTTTAACCAAGAT	0	0.35	0		HQ
F754	chr14	115166761	T	C	.	PASS,,PASS,PASS	.	.	Gpc5	intronic	.	Mutect2,SomaticSniper,MuSE,Strelka2	SNV	4	13	6	9	1	5	5	19	29	0	14	0	18	0	29	3	ACTAATTAAACAAGCATGTAGGATGTCTGGTTGTTTTTAATTTCTACCC[C]TTTTTAATTTATTTACTCAGCAGGGGGTGTAGGTGAAGTAATGTCCATGT	0	0.32	0		HQ
F754	chr14	115222844	A	G	.	PASS,,PASS,PASS	.	.	Gpc5	intronic	.	Mutect2,SomaticSniper,MuSE,Strelka2	SNV	4	21	12	12	8	14	7	33	48	0	32	0	23	0	48	3	CCAGGTCATTTCCACCATTTCTACTTCTCTGTGGGAACTTAACTGAAGG[G]CGGTTAACTGCCACTATCAGCTCCATTCTCATTATTTTTTCAAGGGTCAG	0	0.36	0		HQ
F754	chr14	116425635	TCTC	T	.	PASS,PASS	.	.	Gpc5	intronic	.	Varscan,Strelka2	Indel	2	19	5	7	2	12	3	24	40	1	14	0	26	1	41	3	TTCTTCTTCTTCTTCTTCTTCTTCTTCTTCTTCTTCTTCTTCTTCTTCT[T]CTCCTTCTCCTTCTCCTTCTCCTTCTCCTTCTCCTTCTCCTTCTCCTTCT	.	0.21	0.02		HQ
F754	chr14	117452095	G	A	.	,PASS	.	.	Gpc6	intronic	.	SomaticSniper,MuSE	SNV	2	10	4	8	3	2	1	14	12	0	6	0	6	0	12	3	GAGAGAGAGAGAGAGAGAGAGAGAGAGAGGAAGGAAGGAAGGAAGGAAG[A]AAGAAAGAAAGAAAGAAAGAAAGAAAGAAAGAAAGAAAGAAAGAAAGAAA	.	0.29	0		HQ
F754	chr14	117480602	A	T	.	PASS,PASS	.	.	Gpc6	intronic	.	MuSE,Strelka2	SNV	2	21	5	10	1	12	4	26	39	0	26	0	17	0	39	3	TCCATCCTCTCTCTCTCTCTCTCTCTCTCTCTCTCTCTCTCTCTCTCTC[T]CACACACACACACACACACACACACACACACACACACACACACTTAAAAG	.	0.19	0	lowTumorVAF	MQ
F754	chr14	117559872	G	GCA	.	PASS,PASS	.	.	Gpc6	intronic	.	Varscan,Strelka2	Indel	2	26	14	14	6	12	8	40	52	2	27	0	25	2	54	3	TAATTCACCTGTGAAAATGGGCAATGCGTGCACATGCACGCACGCGCGC[GCA]CACACACACACACACACACACACACACGAGTCCTTCATATTTGATAAAAA	0	0.35	0.04		HQ
F754	chr14	118561606	AAT	A	.	PASS,PASS	.	.	Abcc4	intronic	.	Varscan,Strelka2	Indel	2	28	6	19	4	9	2	34	46	0	31	0	15	0	46	3	AAACCAATGGCTAACATGCAGGAAGTGCACAAATACTTCCTGTGCACAA[A]ATATATATATATATATACAGAAAGCCCTGCTGCTACAGACAGCAAATGGT	0	0.18	0	lowTumorVAF	MQ
F754	chr14	118751958	C	G	.	,PASS	.	.	Abcc4\x3bCldn10	intergenic	.	SomaticSniper,Strelka2	SNV	2	28	11	20	7	10	6	39	34	2	23	1	15	1	36	3	TTACACATCATATAGTAAATTCTCTCTCTCTCTCTCTCTCTCTCTCTCT[G]TGTGTGTGTGTGTGTGTGTGTGTGTGTGTGTGTGTGTGTGTGTGTGTGTG	0	0.28	0.06		HQ
F754	chr14	118823586	T	TA	.	PASS,PASS,PASS	.	.	Cldn10	intronic	.	Mutect2,Varscan,Strelka2	Indel	3	21	13	15	8	6	5	34	33	0	23	0	10	0	33	3	ACATGACTCACACTTCCTGCCAGAGTGAACTTTACCCTTGATATATATA[TA]TTTTTTTTTTTTTTTGAGATAGTGTTTCTCTGTATGGCCGCCTGGCTGTC	0	0.38	0		HQ
F754	chr14	119790194	GT	G	.	PASS,PASS	.	.	Hs6st3	intronic	.	Varscan,Strelka2	Indel	2	13	6	4	3	9	3	19	28	0	16	0	12	0	28	3	ATAAGAATTTTCTTTAAAAAAAAGAAGTTTTAAAATGTTATGTAACTCA[G]TTTTTTTTTTTTCCTTCATGATTTTGTAACAAATGGCATAGCTGTTCTTG	0	0.32	0		HQ
F754	chr15	3178587	C	G	.	PASS,PASS	.	.	NONE\x3bSelenop	intergenic	.	MuSE,Strelka2	SNV	2	18	4	12	1	8	3	22	24	0	12	0	16	0	24	3	TCTCTCTCTCTCTCTCTCTCTCTCTCTCTCTCTCTCTCTCTCTCTCTCT[G]TGTGTGTGTGTGTGTGTGTGTGTGTGTGTGTGTGTGTGTGTGTGTGTGAT	.	0.18	0	lowTumorVAF	MQ
F754	chr15	5413839	G	A	.	PASS,,PASS,PASS	.	.	Ptger4\x3b5430437J10Rik	intergenic	.	Mutect2,SomaticSniper,MuSE,Strelka2	SNV	4	23	13	13	5	14	11	36	44	0	27	0	20	0	44	3	CCTTACTACACCCTCAATTTCCTGGTTCACCTTAGACACATTACTCAAC[A]TTTCTCTCACTATCAAGTTCTACAGAAATGACATTTGATTTCTTAGGTCC	0	0.36	0		HQ
F754	chr15	5976908	C	T	.	PASS,,PASS,PASS	.	.	5430437J10Rik\x3bGm41259	intergenic	.	Mutect2,SomaticSniper,MuSE,Strelka2	SNV	4	23	7	13	6	14	1	30	17	0	8	0	9	0	17	3	CCTTTCCTTAAAACACATATACATATGAATACCACCAAATGGACTCAGC[T]AGTTCTTTTTATATATTGATTCATTTATAAATATATGTAACAATAATAGT	0	0.23	0		HQ
F754	chr15	6021851	CTAATAA	C	.	PASS,PASS,PASS	.	.	5430437J10Rik\x3bGm41259	intergenic	.	Mutect2,Varscan,Strelka2	Indel	3	25	10	15	5	10	5	35	42	0	23	0	19	0	42	3	GTATATGGGACTTTCAGGATAACATTTGAAATGTAGATAAAGAAAATAT[C]TAATAATAATAATAATAATAATAATAATAATAAAGATACAAAAAGAGATG	0	0.29	0		HQ
F754	chr15	7525580	A	C	.	PASS,,PASS,PASS	.	.	Egflam\x3bGdnf	intergenic	.	Mutect2,SomaticSniper,MuSE,Strelka2	SNV	4	17	14	8	6	9	9	31	37	0	14	0	26	0	37	3	CAGCCAGGGATATACAGAGAAACCCTGTCTCAAACAAACAAACAAACAA[C]CAAAACCAAAACCAAAACCAAAACAAACAAACAAAAAAAACCTGAAAAGT	0	0.45	0		HQ
F754	chr15	7717618	GT	G	.	slippage,PASS	.	.	Egflam\x3bGdnf	intergenic	.	Mutect2,Strelka2	Indel	2	29	8	18	1	11	7	37	35	0	14	0	21	0	35	3	AACTGTTTTTTGTTTGTTTGTTTGTTTGTTTTTTGTTTTGTTTTGTTTT[G]TTTTTTTTTAAATAAATGTACTGGTCTAACGTGGCTTTGAAACACTGTCA	0	0.22	0		HQ
F754	chr15	8442278	C	A	.	PASS,PASS	.	.	Nipbl	intronic	.	MuSE,Strelka2	SNV	2	15	3	12	2	4	1	18	33	0	13	0	26	0	33	3	ACGGGAAGTCTTCCTCACTTCAGCATTCCCTCCTGGCATACTCCCCCCC[A]CACACACACACACCGCCTTCACCCCCGTAGGCCTGAGGCCCCGTAGCAAA	0	0.17	0	lowTumorVAF	MQ
F754	chr15	9204301	T	C	.	PASS,,PASS,PASS	.	.	Lmbrd2\x3bUgt3a1	intergenic	.	Mutect2,SomaticSniper,MuSE,Strelka2	SNV	4	21	10	10	6	12	5	31	39	0	16	0	27	0	39	3	AGAAGGTATGGTGTGTGTGTGTGTGTGTGTGTGTGTGTGTGTGTGTGTG[C]GCGCGCTATCAGAAAGCTTTTGAAGTCCAATCAACTAAATCTCCACATTC	0	0.32	0		HQ
F754	chr15	10032538	C	CA	.	PASS,PASS,PASS	.	.	Spef2\x3bPrlr	intergenic	.	Mutect2,Varscan,Strelka2	Indel	3	27	11	14	7	13	4	38	30	0	14	0	16	0	30	3	AATTCTTCAAAGACATAGAGATAGCAATTTTCAAATTCATCTGGAAAGG[CA]AAAAAAACCAGAATAGCAAAAACAATTCTTAACAATAAGAGAACAGCTGG	0	0.29	0		HQ
F754	chr15	10105243	C	CA	.	slippage,PASS,PASS	.	.	Spef2\x3bPrlr	intergenic	.	Mutect2,Varscan,Strelka2	Indel	3	29	17	15	11	14	6	46	44	1	23	1	21	0	45	3	AACAAAGCAAATAAAACAACAATAAAACCAATAACAAGAAACAAACAAA[CA]AAAAAAAAACAAAACCAAAACAACAACAAAAACAAATACAAACAAACAAA	0	0.37	0.02		HQ
F754	chr15	10250189	T	TGA	.	slippage,PASS,PASS	.	.	Prlr	intronic	.	Mutect2,Varscan,Strelka2	Indel	3	30	16	17	11	13	5	46	33	0	14	0	19	0	33	3	GATTCATCAGGTATGTTTGTATGCATATGTGTGCATGTGTGTGTGTGTG[TGA]GAGAGAGAGAGAGAGAGAGAGAGAGAGACAGAGAGACAGAGAGACAGAGA	0	0.35	0		HQ
F754	chr15	10519702	A	AT	.	slippage,PASS	.	.	Ttc23l	intronic	.	Mutect2,Varscan	Indel	2	21	8	11	4	10	4	29	55	1	25	0	30	1	56	3	AGTCTTTGGAACTGGCAAGAAACTGAAGCACACCACCAGAAGTTTTTTG[AT]TTTTTTTTTTTTTCCTCTATGGAGTCCCGTGAAATGCAGCTCAACTATGC	0	0.28	0.02		HQ
F754	chr15	10614655	G	C	.	,PASS,PASS	.	.	Rai14	intronic	.	SomaticSniper,MuSE,Strelka2	SNV	3	15	9	10	5	6	5	24	47	0	28	0	23	0	47	3	TCTCTCTGTCTCTCTCTGTCTCTCTCTGTCTCTCTCTCTCTCTCTCTCT[C]TGTGTGTGTGTGTGTGTGTGTGTGTGTGTGTGTGTGTGTGTGTGTGTGTA	.	0.38	0		HQ
F754	chr15	11200775	CA	C	.	PASS,PASS	.	.	Adamts12	intronic	.	Varscan,Strelka2	Indel	2	24	5	12	4	12	1	29	34	0	15	0	19	0	34	3	TTGAGTTCAACAGCCACACAGTTGGGTTTGTTTTTTTTTTTCATTCTCA[C]AAAAAAAAAAAAAAAGAAAGAAAGAAAGAAAGAAAGAAAGAAAGAAAGAA	0	0.17	0	lowTumorVAF	MQ
F754	chr15	11298726	TG	T	.	PASS,PASS	.	.	Adamts12	intronic	.	Varscan,Strelka2	Indel	2	13	7	8	6	5	1	20	29	0	21	0	8	0	29	3	TTCTGCTTTCTGAGCAGTAGCCGTTTGCATGTTGATGGAAATCGAAGAA[T]GGGGGGGGGGGCGATCCCAGTACGAATCCCTGCCATTTCTCAAAAGAGCT	0	0.35	0		HQ
F754	chr15	11724331	G	GT	.	slippage,PASS	.	.	Tars\x3bNpr3	intergenic	.	Mutect2,Strelka2	Indel	2	39	7	21	4	18	3	46	46	0	20	0	26	0	46	3	TTGTTTGCTTGTTTTTTGTTTGTTTGTTTGTTTGTTTGTTTTTGTTTTT[GT]TTTTTTTTTGGTAATTAAGTGTTCATACCCTGCAGTGAAAGTATGAAAGT	0	0.15	0	lowTumorVAF	MQ
F754	chr15	11801676	TG	T	.	PASS,PASS	.	.	Tars\x3bNpr3	intergenic	.	Varscan,Strelka2	Indel	2	13	11	10	6	3	5	24	27	1	23	1	4	0	28	3	AGCAAGTCGATACAAAACCATAATCCAAAGTGATTATTGCTAAGAGATT[T]GGGGGGGGGGCAGTGCTTTTAGAGTGTTTTTCAGCAATCTTGTCCTCAGC	0	0.46	0.04		HQ
F754	chr15	12090292	TCA	T	.	slippage,PASS	.	.	Sub1\x3bZfr	intergenic	.	Mutect2,Varscan	Indel	2	26	7	16	4	10	3	33	53	0	26	0	27	0	53	3	CGTGGGCTTCTCCAGAGAGTCAGTCATGCTTAAGGGTTCTCCAATAGCC[T]CACACACACACACACACACACACACACACACACACACACACACACGAGGG	0	0.21	0		HQ
F754	chr15	12095037	TA	T	.	slippage,PASS	.	.	Sub1\x3bZfr	intergenic	.	Mutect2,Varscan	Indel	2	34	13	15	5	19	8	47	57	1	28	1	29	0	58	3	AAGGGGGAAGGAAATAGAAAAGACATAAAGACGTCATTTTAAGTACAAT[T]AAAAAAAAAAAAACAACTAAATGATTGGAAGACACGGGATTCTTTTATAC	0	0.28	0.02		HQ
F754	chr15	12789855	G	A	.	PASS,,PASS,PASS	.	.	Pdzd2\x3b6030458C11Rik	intergenic	.	Mutect2,SomaticSniper,MuSE,Strelka2	SNV	4	24	8	14	4	12	6	32	38	0	25	0	19	0	38	3	TGGCGAGCTGGGCGCAGCAGCATAGAGCAACTTAGCTTTCTAATTCCCC[A]GATTCTAGAACACTAGAAGCCAGGGCTGCACCTCCTGGAACAGAGCAGAA	0	0.25	0		HQ
F754	chr15	12943973	G	A	.	PASS,,PASS,PASS	.	.	Drosha\x3bCdh6	intergenic	.	Mutect2,SomaticSniper,MuSE,Strelka2	SNV	4	18	12	11	9	11	4	30	46	0	23	0	25	0	46	3	ATCTTTATGAAGAAAAAGTACCTGTACGAAACCAAGGCTGCTAGAAGTC[A]TAGTTTGCTGCCTGAGGTCAGCCACCAGAACGGATGGCAGGGTTCGCAGG	0	0.4	0		HQ
F754	chr15	13472132	C	CT	.	slippage,PASS,PASS	.	.	Cdh6\x3bNONE	intergenic	.	Mutect2,Varscan,Strelka2	Indel	3	27	15	14	7	13	8	42	34	1	20	1	14	0	35	3	CTATGGATCTCACGTGAGACTGAAGGAAGTTCTTTTTTAATTCTTTAAT[CT]TTTTTTTTTTATGCAGAAGTACATTTGTGTGCCATGGACTAAATAGAATT	0	0.36	0.03		HQ
F754	chr15	13817494	C	A	.	PASS,,PASS,PASS	.	.	Cdh6\x3bNONE	intergenic	.	Mutect2,SomaticSniper,MuSE,Strelka2	SNV	4	14	11	7	3	8	9	25	31	0	16	0	21	0	31	3	CAGCCCTTTCCAATAGCTGCTTGACTTTCTGCTCTCCTATCCAGATAAA[A]TCATCAAAGCATGATTTATTCTAGAGTTTTCTGCCTGTTCTCCTTTCATT	0	0.44	0		HQ
F754	chr15	14331254	A	C	.	PASS,,PASS,PASS	.	.	Cdh6\x3bNONE	intergenic	.	Mutect2,SomaticSniper,MuSE,Strelka2	SNV	4	17	6	12	4	7	3	23	14	0	11	0	4	0	14	3	AAAGGTCTTCACCATTGCCATAAGTCTTAGTGAGTTATGTGTGTTTTAT[C]ACAGGAAAAAAAAGATAATGGCTATAATGCCACTATGTGAATTTCAACTC	0	0.26	0		HQ
F754	chr15	15321533	TA	T	.	PASS,PASS	.	.	NONE\x3bCdh9	intergenic	.	Varscan,Strelka2	Indel	2	12	13	7	7	5	6	25	21	0	8	0	13	0	21	3	GATAGCATTGAAAATGTAATTGAAGAAAATACGTAATAAAAAAATTGTT[T]AAAAAAATAAAAGAATTTGTTCTCGGTATTATTAGATAATTTGTTTCACA	0	0.52	0		HQ
F754	chr15	16352068	C	T	.	PASS,,PASS,PASS	.	.	NONE\x3bCdh9	intergenic	.	Mutect2,SomaticSniper,MuSE,Strelka2	SNV	4	22	8	11	5	13	3	30	57	0	28	0	33	0	57	3	AAGCCCACCCGGGCATGGCGGTCACCACTCCTCTGGCAGTGAAGGTGCC[T]GGATGTCTGGAGCCCGAAAAGGGGTCTGTCTCAGAAGCTGTCCTCTAGGG	0	0.27	0		HQ
F754	chr15	16481056	G	GATA	.	slippage,PASS,PASS	.	.	NONE\x3bCdh9	intergenic	.	Mutect2,Varscan,Strelka2	Indel	3	17	6	8	3	9	3	23	21	0	9	0	12	0	21	3	ACCAGGAAGGAGATAATGATTGGACTGTAAAGAAAGATTAAATGATGAT[GATA]ATAATAATAATAATAATAATAATAATAATAATAATAATATATTTCAAATG	0	0.26	0		HQ
F754	chr15	16975468	G	A	.	PASS,,PASS,PASS	.	.	Cdh9\x3b4921515E04Rik	intergenic	.	Mutect2,SomaticSniper,MuSE,Strelka2	SNV	4	16	5	5	4	13	1	21	33	0	14	0	20	0	33	3	AGAGAGAGAGAGAGAGAGAGAGAGAGAGAGAGAGAGAGAGAGAAAGCAT[A]CCTGGCTTAAAATAACTTGAAAAGTTTAGGATATATGTAAATTTTTATTA	0	0.24	0		HQ
F754	chr15	17208445	G	GCA	.	slippage,PASS,PASS	.	.	Cdh9\x3b4921515E04Rik	intergenic	.	Mutect2,Varscan,Strelka2	Indel	3	19	6	9	2	10	4	25	47	0	25	0	22	0	47	3	CTTTCTACAGCCTGCCTCTAAAAACTGTACCAGTAAAGCACACACAAAT[GCA]CACACACACACACACACACACACACACACACACACCACACCACAGACCAA	0	0.24	0		HQ
F754	chr15	17301397	T	TATAG	.	PASS,PASS	.	.	Cdh9\x3b4921515E04Rik	intergenic	.	Varscan,Strelka2	Indel	2	23	5	13	4	10	1	28	18	0	9	0	9	0	18	3	AAGCTAATGATAAATATATACAGAAAATTATAAATAGATGGCAGACAGA[TATAG]ATAGATAGATAGATAGATAGATAGATAGATAGATAGATAGATAGAATTAA	0	0.18	0	lowTumorVAF	MQ
F754	chr15	17352244	T	G	.	,PASS	.	.	Cdh9\x3b4921515E04Rik	intergenic	.	SomaticSniper,Strelka2	SNV	2	9	9	2	6	7	5	18	19	2	9	2	14	0	21	3	TTTAAATCATATATATATGATTCTATATATATATATATATATATATATA[G]AGAGAGAGAGAGAGAGAGAGCTATGAAAAGGGTTGTTCAGTGAGGACAAG	0	0.5	0.1		HQ
F754	chr15	17431467	T	TTA	.	PASS,PASS	.	.	Cdh9\x3b4921515E04Rik	intergenic	.	Varscan,Strelka2	Indel	2	13	5	6	1	7	4	18	20	0	8	0	12	0	20	3	AGAAAGTAACAAGAAAAACTTTCAGTAAAGTTACACGTAATCACTTGTT[TTA]TATATATATATATATATATATATATATATATGTGTGTGTGTGTGTGTGTG	0	0.28	0		HQ
F754	chr15	17762116	T	TTCTC	.	PASS,PASS,PASS	.	.	Cdh9\x3b4921515E04Rik	intergenic	.	Mutect2,Varscan,Strelka2	Indel	3	32	13	17	7	15	6	45	33	0	20	0	13	0	33	3	TGTGGCTGAAAATTATATTTATGAGAAAAGTGATAGGAGCACATTTCTA[TTCTC]TCTCTCTCTCTCTCTCTCTCTCTCTCTCTCTCTCTCTCTCTCTCTTCTCA	0	0.29	0		HQ
F754	chr15	17915384	A	C	.	,PASS	.	.	Cdh9\x3b4921515E04Rik	intergenic	.	SomaticSniper,Strelka2	SNV	2	11	7	5	5	7	2	18	19	1	11	0	10	1	20	3	ACGCACACATTTCTCCTCTCTCTCTCTCTCTCTCTCTCTCTCTCTCTCT[C]TATATATATATATATATATATATATAAAGTTCCTTAGTATAGTGTCCTCA	0	0.39	0.05		HQ
F754	chr15	17987407	C	G	.	,PASS,PASS	.	.	Cdh9\x3b4921515E04Rik	intergenic	.	SomaticSniper,MuSE,Strelka2	SNV	3	13	5	3	4	11	1	18	30	0	15	0	18	0	30	3	TTTCTCTCTCTCTCTCTCTCTCTCTCTCTCTCTCTCTCTCTCTCTCTCT[G]TGTGTGTGTGTGTAAGGGATATTCCAGTGGAGGATTTAAATTTTTCTCAG	0	0.28	0		HQ
F754	chr15	18659133	CT	C	.	PASS,PASS	.	.	4921515E04Rik\x3bCdh10	intergenic	.	Varscan,Strelka2	Indel	2	28	9	15	4	13	5	37	23	0	13	0	10	0	23	3	TACCAGAACAGAATAACTAATGTAGCAAGGACTGGTGTACTATATGGGA[C]TTTTTTTTTTTTTTATTCTGGTAACGGAACTAAAATTATCAACACAATAG	0	0.24	0		HQ
F754	chr15	18823103	T	TTGTA	.	PASS,PASS	.	.	Cdh10	intronic	.	Varscan,Strelka2	Indel	2	28	6	10	2	18	4	34	27	0	13	0	14	0	27	3	GTTAGTAACACTGGAAAGCACTTTACCATCATGTGATTTCAGTGCTCAG[TTGTA]TGTATGTATGTATGTATGTATGTATGTATGTATGTATGTATGTATGTATG	0	0.18	0	lowTumorVAF	MQ
F754	chr15	19204146	C	A	.	PASS,,PASS,PASS	.	.	Gm35496	downstream	.	Mutect2,SomaticSniper,MuSE,Strelka2	SNV	4	20	14	11	9	12	6	34	64	0	39	0	36	0	64	3	TTAGTTTTGATACAGGACCCCCAACAGCTAGAATGTGGGCTTACCACGA[A]TCTGTAGCCTGCCTATAGATCCTGCTCCCCTAATTAGGATGTCTTGACTA	0	0.41	0		HQ
F754	chr15	19270847	G	T	.	PASS,,PASS,PASS	.	.	Gm35496\x3bAcot10	intergenic	.	Mutect2,SomaticSniper,MuSE,Strelka2	SNV	4	23	12	13	8	13	7	35	20	0	10	0	11	0	20	3	GGATACTTTGATTCTTCCTTTCCTATTTGCATTCACTTGATCTCCTTCT[T]TTGTCTTATTCCTGTAGCTAAAATTTCAAGTACTGTATTGCATAGGTACG	0	0.34	0		HQ
F754	chr15	20485995	G	T	.	PASS,PASS,PASS	.	.	Gm35496\x3bAcot10	intergenic	.	Mutect2,MuSE,Strelka2	SNV	3	25	4	16	2	15	3	29	20	0	10	0	12	0	20	3	ATCTGTAAGTTTATTAATTCTGGAAATGCACAAATAACTACCTTCAGTA[T]AATTCTATCATTCTACTGAGATGAGCATTAGATGAAGAGGAGATGAAATC	0	0.14	0	lowTumorVAF	MQ
F754	chr15	20793833	G	C	.	PASS,,PASS,PASS	.	.	Acot10\x3bCdh12	intergenic	.	Mutect2,SomaticSniper,MuSE,Strelka2	SNV	4	17	17	10	6	10	12	34	32	0	20	0	18	0	32	3	GGCTGGACTTCAATAACAACAAAAACAAAGGAAAGCCCTCATGCACATG[C]AAGACGATTTACTAAACCTATGTAAATACCATATAACCATATATTAAAAC	0	0.5	0		HQ
F754	chr15	20896636	TA	T	.	slippage,PASS	.	.	Acot10\x3bCdh12	intergenic	.	Mutect2,Varscan	Indel	2	15	16	7	7	8	9	31	48	1	24	0	24	1	49	3	AAAAATGGAACCAAGTCTCACTTAGAATGAAGGTGAAGACATTTCTACA[T]AAAAAAAAAAAAAAAAATGTTCACACCAAAGTTACTGCCAATTTTGACAG	0	0.52	0.02		HQ
F754	chr15	20939951	CA	C	.	PASS,PASS	.	.	Acot10\x3bCdh12	intergenic	.	Varscan,Strelka2	Indel	2	12	9	10	3	2	6	21	13	0	10	0	3	0	13	3	TAGAAAGAACCAATAATTTTGATAACAGGTGTCCAAAATAAAGGCACTT[C]AAAAAAAAAAAAAAAAATAAAGACACTGAGAATTGAATCCTCCAAAATTT	0	0.43	0		HQ
F754	chr15	21117373	GT	G	.	slippage,PASS,PASS	.	.	Cdh12	intronic	.	Mutect2,Varscan,Strelka2	Indel	3	30	8	15	4	15	4	38	21	0	15	0	6	0	21	3	ATCTACACAAAACTTTCATAGAAAAGAATTTTCAGCAATGCAATCCATT[G]TTTTTTTTTTCCAAACTACAATCCACATATCCTTATAATTCTCTGTGTAC	0	0.21	0		HQ
F754	chr15	21129224	TAA	T	.	PASS,PASS,PASS	.	.	Cdh12	intronic	.	Mutect2,Varscan,Strelka2	Indel	3	18	7	9	6	9	1	25	38	0	24	0	14	0	38	3	GATAGCATTGGAATGTAATTGAGGAAAATACGTAACAAAAAAAAATAAG[T]AAAAAAAAAAACCAAAAAAACAAACAAACAAACAAAAAAACAGGAACACT	0	0.28	0		HQ
F754	chr15	21298971	A	AAT	.	PASS,PASS,PASS	.	.	Cdh12	intronic	.	Mutect2,Varscan,Strelka2	Indel	3	20	18	7	12	13	6	38	17	0	7	0	10	0	17	3	ATATATTCATCTAGAAAAAGAAATGCAATCCAAAAAATTTACTTATTTG[AAT]ATATATATATATATGTATGTATATGTATATGCATATGTATATATTTGAAG	0	0.47	0		HQ
F754	chr15	21521409	T	TA	.	slippage,PASS	.	.	Cdh12	intronic	.	Mutect2,Varscan	Indel	2	24	14	12	10	12	4	38	34	1	15	0	19	1	35	3	AAAGTAGAATTTTGGTTATGGTAACCCAAAATATAAAGAGTTTAATATG[TA]AAAAAAAAAAATAGTGGGAAGAATTGTGAAAACTTTGGAACTTTAGCCTA	0	0.37	0.03		HQ
F754	chr15	21633290	G	GA	.	PASS,PASS	.	.	Cdh12\x3bHnrnpa1l2-ps2	intergenic	.	Mutect2,Strelka2	Indel	2	47	6	24	1	23	5	53	52	0	20	0	32	0	52	3	GGCTGCAATCCCAATGTAAAAATGCATAAATAAATGACTTATTGGAAAA[GA]AAAAAAAGTAGCAATATAGTTCATGTGACTCAATGGTAGAGCACTTGCCT	0	0.11	0	lowTumorVAF	MQ
F754	chr15	21683129	T	C	.	PASS,,PASS,PASS	.	.	Cdh12\x3bHnrnpa1l2-ps2	intergenic	.	Mutect2,SomaticSniper,MuSE,Strelka2	SNV	4	19	6	12	4	11	4	25	43	0	26	0	26	0	43	3	CTCTAGTAGATAAGCATGGCCCACAGAGAAAGGGGGGGGCACCGACACA[C]CTAAATTTTTTTAACCCAAAATTGTCCCTGTCTAAAGGAAATGCAAGGAT	0	0.24	0		HQ
F754	chr15	22036403	G	A	.	PASS,,PASS,PASS	.	.	Cdh12\x3bHnrnpa1l2-ps2	intergenic	.	Mutect2,SomaticSniper,MuSE,Strelka2	SNV	4	17	9	14	3	4	6	26	33	0	19	0	19	0	33	3	GGAATTTATACTTGCTCATGGGTTGGGTCTCAAGTTGGGCTTTTTATTG[A]TACATCATACACTCAGTCTCTGTATCATCTGCTGTTTCTGCCTTTCTTTA	0	0.35	0		HQ
F754	chr15	22282301	C	A	.	PASS,,PASS,PASS	.	.	Cdh12\x3bHnrnpa1l2-ps2	intergenic	.	Mutect2,SomaticSniper,MuSE,Strelka2	SNV	4	14	7	6	4	9	3	21	19	0	12	0	8	0	19	3	TATATCATAGAGGTGAGCTTCAAACTTGTTATCATTTTGTTTGATCCTA[A]AACACCTTAGAGTTTTTACATAAATCACCCAAACTGACCCATGAATAAAT	0	0.33	0		HQ
F754	chr15	23071852	A	T	.	PASS,,PASS,PASS	.	.	Cdh18	intronic	.	Mutect2,SomaticSniper,MuSE,Strelka2	SNV	4	18	15	10	9	13	7	33	28	0	16	0	15	0	28	3	TCAAGTTCAGTTATTTTTCTGTCATGTCTAATGTAGTTTCAGAAAAAAA[T]ATATATATATATATATGAACTAACATTTATTTTCTTAGCTTTCAGAGAAC	0	0.45	0		HQ
F754	chr15	23167947	C	T	.	PASS,,PASS,PASS	.	.	Cdh18	intronic	.	Mutect2,SomaticSniper,MuSE,Strelka2	SNV	4	24	9	14	6	13	5	33	34	0	17	0	20	0	34	3	TTCACAATTTCATCTTTCTTATCTGCTAAATAAAATTTCATCATATGTG[T]GCACCGTAATTTCATTTTATGTTTATCTGCTAACAGAGGTAGTGACTCGA	0	0.27	0		HQ
F754	chr15	23173454	GA	G	.	PASS,PASS,PASS	.	.	Cdh18	UTR5	.	Mutect2,Varscan,Strelka2	Indel	3	24	8	14	4	10	4	32	30	0	18	0	12	0	30	3	AAATTCACATGTTTAGTAATGTGTACAAATTTTCTCTTCATTATAGGTG[G]AAAATGATGATCTGTGCTAACCTACAGTGACAACTTGGGATACAATGGCT	0	0.25	0		HQ
F754	chr15	23589104	C	T	.	PASS,,PASS,PASS	.	.	Cdh18\x3bBasp1	intergenic	.	Mutect2,SomaticSniper,MuSE,Strelka2	SNV	4	26	9	13	5	18	5	35	28	0	16	0	14	0	28	3	AACATCATTTCACCTTGAATACTGACCAAATAAAAAGAGACCAAAATCG[T]GAAGCCATCCACATTCAACTTGGCAAACCAATGATATTTTAGGGATAAGA	0	0.26	0		HQ
F754	chr15	23727559	A	G	.	PASS,,PASS,PASS	.	.	Cdh18\x3bBasp1	intergenic	.	Mutect2,SomaticSniper,MuSE,Strelka2	SNV	4	26	8	14	4	19	6	34	19	0	14	0	9	0	19	3	CTGTCCATGCTGCCAATCTGATTTCAGGCTATGGATCATACAAGGCAGG[G]ATGAAAGAACCTATTCTGGCAAGTTGTACTTTGACTTTTACATTCATGCT	0	0.24	0		HQ
F754	chr15	24387874	A	T	.	,PASS	.	.	Cdh18\x3bBasp1	intergenic	.	SomaticSniper,Strelka2	SNV	2	22	7	7	1	16	6	29	37	2	14	0	26	2	39	3	GTGTGTTTGTGTGTGTGTGTGTGTGTGTGTGTGTGTGTGTGTGTGTGTG[T]GAGAGAGAGAGAGAGAGAGAGAGAGAGAGATGTTTCCTGTGCTTTTCCTT	0	0.24	0.05		HQ
F754	chr15	24432657	AT	A	.	slippage,PASS,PASS	.	.	Cdh18\x3bBasp1	intergenic	.	Mutect2,Varscan,Strelka2	Indel	3	22	12	16	4	6	8	34	28	0	17	0	11	0	28	3	AATCTCAGGAACCCAGAAAGCTCAAATTCCTGACAAGACTCTCAAAAGA[A]TTTTTTTTTTTTCAGAAACCTTAGGAGACTAGAAGGCAGTAGTTTCATGT	0	0.35	0		HQ
F754	chr15	24618930	T	TA	.	slippage,PASS	.	.	Cdh18\x3bBasp1	intergenic	.	Mutect2,Varscan	Indel	2	20	11	11	6	9	5	31	22	0	10	0	12	0	22	3	GAGAACCATTACTTCAGATGTCTAACCCATCAAGAAAAAACTAGAGAAA[TA]AAAAAAAAAACTTGAATGATAAGTCAAATAAAGTGATAATTTAAAAGGAT	0	0.35	0		HQ
F754	chr15	24642689	GT	G	.	PASS,PASS	.	.	Cdh18\x3bBasp1	intergenic	.	Varscan,Strelka2	Indel	2	18	9	10	5	8	4	27	59	0	35	0	24	0	59	3	AATCAGAACAAATACCAGAAATTTTTTTTTTTACACTTTCCTTCTTTTG[G]TTTTTTTTTTTCCATTTTTTATTAGGTATTTAGCTCATTTACATTCCCAA	0	0.33	0		HQ
F754	chr15	24968093	ATG	A	.	PASS,PASS	.	.	Cdh18\x3bBasp1	intergenic	.	Varscan,Strelka2	Indel	2	23	6	9	4	14	2	29	20	0	14	0	6	0	20	3	TACATAAATGTGTGAATGTATATACCAGTATATATATATATATATATGT[A]TGTGTGTGTGTGTGTGTGTGTGTGTGTGTGCTGACTATGTGTGTGTGTAT	0	0.21	0		HQ
F754	chr15	25071304	C	CA	.	slippage,PASS,PASS	.	.	Cdh18\x3bBasp1	intergenic	.	Mutect2,Varscan,Strelka2	Indel	3	21	11	15	6	6	5	32	37	0	16	0	21	0	37	3	ATCTGAGGTAAGAGGACCAGCCAAATAAAATAAAATGTAGATAATATAG[CA]AAAAAAAAATGTTTTTGAGAAAGGTTTACAAATGAGATTAAGAAATAGAA	0	0.34	0		HQ
F754	chr15	26054454	CA	C	.	PASS,PASS	.	.	Gm41279	ncRNA_exonic	.	Varscan,Strelka2	Indel	2	22	5	15	4	7	1	27	23	0	13	0	10	0	23	1	CTACTGAATTACTATATTAAGTTAAACTCAACTGTATATTAAGAAGGTA[C]AAAAAAAAAAAAAGAAGAAGAAGAGACAGAACATAGAGCAGAGAGATCCC	0	0.19	0	lowTumorVAF	MQ
F754	chr15	26198989	CT	C	.	slippage,PASS,PASS	.	.	Gm41279\x3bMarchf11	intergenic	.	Mutect2,Varscan,Strelka2	Indel	3	18	7	9	5	9	2	25	43	0	27	0	16	0	43	3	AGTAGTAAGCACTCTAAACCTCTGAGCCATCTCTTCAGCTTCCCCTCAG[C]TTTTTTTTTTCTTTTTTAATCTATCAAGACTGATTTGTGTGGTTCAAGTA	0	0.28	0		HQ
F754	chr15	27474074	T	TACACACACAC	.	PASS,PASS	.	.	Ank	intronic	.	Mutect2,Strelka2	Indel	2	33	8	24	5	9	3	41	38	0	22	0	16	0	38	3	TTTGATCCTTTGAGGGTTTCAAACAATGTATTTTGGTCATATACATGCA[TACACACACAC]ACACACACACACACACACACACACACACACACACACACACACATACATAT	0	0.2	0		HQ
F754	chr15	28163679	AT	A	.	slippage,PASS	.	.	Trio\x3bDnah5	intergenic	.	Mutect2,Varscan	Indel	2	27	8	10	3	17	5	35	42	1	22	0	20	1	43	3	CAAAGCCTCCCTTCCTAAGAGTGACAATCCCTTTGTGCCTGCTGGGGCC[A]TTTTTTTTTTTTTTAATTCAAACTGCCACACCCACCAGCATGTTGCTCAC	0	0.23	0.02		HQ
F754	chr15	28544612	A	ACTAT	.	slippage,PASS	.	.	Dnah5\x3bMir3964	intergenic	.	Mutect2,Strelka2	Indel	2	28	3	12	1	16	2	31	27	0	11	0	16	0	27	3	ATCTATCTATCTATCTATCTATCTATCTATCTATCTATCTATCTATCTA[ACTAT]CTATCTATCTATCTATCTATCTATCTATCTATCTATCTATCTATCAATCA	0	0.1	0	lowTumorVAF	MQ
F754	chr15	28675552	A	AAC	.	PASS,PASS	.	.	Dnah5\x3bMir3964	intergenic	.	Varscan,Strelka2	Indel	2	20	9	10	5	10	4	29	30	1	15	0	15	1	31	3	TATATATAACTATATATATAACTATATATATAAATAAAACTATATATAT[AAC]TAACTATATATAAATAAAACTATATGTATATATATAACTATATATAACTA	0	0.31	0.03		HQ
F754	chr15	29209525	TTTCTTC	T	.	PASS,PASS	.	.	Dnah5\x3bMir3964	intergenic	.	Varscan,Strelka2	Indel	2	14	7	9	4	5	3	21	21	0	10	0	11	0	21	3	GAAAACAGAACATTTCTTGTGGTGCTTGCTTGCTTTCTTTCTTTTCTTC[T]TTCTTCTTCTTCTTCTTCTTCTTCTTCTTCTTCTTCTTCTTCTTCTTCTT	0	0.33	0		HQ
F754	chr15	29522024	C	G	.	PASS,,PASS	.	.	Dnah5\x3bMir3964	intergenic	.	Mutect2,SomaticSniper,Strelka2	SNV	3	17	4	11	2	6	3	21	42	0	26	0	21	0	42	3	AATGTGCTCCTGCAATCATACACACAACACACACACACACACACACACA[G]ACACACACACACACAGACACACACACACACACACACTGCTGGCTCTAGAC	0	0.19	0	lowTumorVAF	MQ
F754	chr15	30821272	CT	C	.	slippage,PASS	.	.	Ctnnd2	intronic	.	Mutect2,Varscan	Indel	2	35	10	20	4	15	6	45	51	1	21	0	30	1	52	3	GTTCCACACCCAGGACTGCATTCTGTTCTTAAAATCTAGTAACTGGTTT[C]TTTTTTTTTTTTTAATATTTTTATTAGGTATTTTCCTCATTTACATTTCC	0	0.22	0.02		HQ
F754	chr15	32535696	C	G	.	PASS,,PASS,PASS	.	.	Sema5a	intronic	.	Mutect2,SomaticSniper,MuSE,Strelka2	SNV	4	17	5	11	2	10	4	22	37	0	24	0	19	0	37	3	CTTGTCCTTGGCTAATATTTATCTTGAAAATGTGAAGGCTACTTGAGCA[G]CCGCTAGAATTGAGAAGCTGTTTGTTTACCAGCAGCAGCAGCATGGATGG	0	0.23	0		HQ
F754	chr15	33496947	AT	A	.	PASS,PASS	.	.	Cpq	intronic	.	Varscan,Strelka2	Indel	2	12	9	6	3	6	6	21	27	0	16	0	11	0	27	3	TAGGAAAAGTAATTGAGCAATTTTATTACATTTGCTCCATTATATATAT[A]TTTTTTTTTGTAACTTTTCAAGTCAACTCTTAGGTTTGGTGAATCTCAGG	0	0.43	0		HQ
F754	chr15	35306974	A	C	.	PASS,,PASS,PASS	.	.	BC048602	downstream	.	Mutect2,SomaticSniper,MuSE,Strelka2	SNV	4	22	6	11	2	13	5	28	40	0	23	0	24	0	40	3	AGTTTAAAAAAAAAAAAACATTGCAAGTAACCTTAAAAGCCGCCCCCCC[C]CACACACACACAAATAGGTAAATTATACCATATCTGTTATGATGATTTTT	0	0.21	0		HQ
F754	chr15	36127754	C	CT	.	slippage,PASS	.	.	Rgs22	intronic	.	Mutect2,Varscan	Indel	2	19	9	8	3	11	6	28	47	1	22	1	25	0	48	3	CTCATTTTCTCCCCTTGTCCACATGGGGGATGTGGTAGTGTCTCTAAAT[CT]TTTTTTTTTTTTTTAAGGGACAACATTGAATTTCGGATGGCTTTACATTT	0	0.32	0.02		HQ
F754	chr15	37322629	GA	G	.	slippage,PASS,PASS	.	.	Grhl2	intronic	.	Mutect2,Varscan,Strelka2	Indel	3	37	12	23	6	14	6	49	61	0	28	0	33	0	61	3	GTCATTCCATCTGCACTCAAGCACAATCTTACTGAAGTGGAAGAAAAAT[G]AAAAAAAAAAATGTAAGGAAGGTGTATAAAGGGCTTTAATAAGAAGCATG	0	0.24	0		HQ
F754	chr15	37541547	A	G	.	PASS,,PASS	.	.	Ncald	intronic	.	Mutect2,SomaticSniper,MuSE	SNV	3	21	6	12	3	14	3	27	33	0	17	0	16	0	33	3	GTTTCTCTCCCTCTGCTGCAAACTAGTTTGCCAGTTTTAGAAAGCTTGG[G]TCTTCTCTCCTTTATTTTTGGAATATCTTTAAACTATAGTGCACACACAC	0	0.22	0		HQ
F754	chr15	37768749	G	A	.	PASS,PASS,PASS	.	.	Ncald	intronic	.	Mutect2,MuSE,Strelka2	SNV	3	23	5	11	3	17	2	28	44	0	21	0	28	0	44	3	TTTGTACTTCAGTGTCTTCCAGGCTCTAAAACTAAAGGGTCTCATCAGC[A]TGCACAGTAACTGGAGAAAGGCCAACCAGTTTCATTCTGATCAAGAAAAT	0	0.18	0	lowTumorVAF	MQ
F754	chr15	37922444	C	T	.	PASS,PASS,PASS	.	.	Ncald\x3bRrm2b	intergenic	.	Mutect2,MuSE,Strelka2	SNV	3	21	8	12	5	13	3	29	54	0	24	0	39	0	54	3	CTGTTGGGCATTTCTTAATTCATGACTGATGTGGGAGGGCCCAGCTCAT[T]GTGTGTGGACTATCCCTGGACTGCTGGGTCTGTGTTCTATAAGAAAGTAG	0	0.28	0		HQ
F754	chr15	38065414	A	C	.	PASS,PASS	.	.	Ubr5	intronic	.	MuSE,Strelka2	SNV	2	24	6	1	1	23	5	30	16	0	1	0	15	0	16	3	TAGAGTGAGTTCCAGGACAGCCAGGGCTAGAGAAACCTGCCCCCCCCCC[C]AAAAATAAATAAAACGAAGTGTTTATATAGAAAAAGATCCACATATAGGG	0	0.2	0		HQ
F754	chr15	39836358	G	T	.	PASS,PASS	.	.	Dpys	intronic	.	Mutect2,Strelka2	SNV	2	24	5	15	2	12	3	29	47	1	26	0	22	1	48	3	GAGGGTCAGCTAGCAGAGCCCTCAAACCACCCCTCTGTGTGTGTGTGTG[T]GGGGGGGGGGGTGTCAGCCTTCATAATGTGTTGATACCACTGAGTAAAAA	0	0.17	0.02	lowTumorVAF	MQ
F754	chr15	42746798	TAAAG	T	.	PASS,PASS	.	.	Angpt1\x3bRspo2	intergenic	.	Varscan,Strelka2	Indel	2	15	5	10	3	5	2	20	21	0	12	0	9	0	21	3	GGTAAGCGGAACTGGGGATTGACTCTCACAAAGAATCAATATAATTTTT[T]AAAGAAAGAAAGAAAGAAAGAAAGAAAGAAAGAAAGAAAGAAAGAAAGAA	0	0.25	0		HQ
F754	chr15	43160954	C	T	.	PASS,,PASS,PASS	.	.	Rspo2	intronic	.	Mutect2,SomaticSniper,MuSE,Strelka2	SNV	4	24	9	11	3	15	6	33	35	0	18	0	19	0	35	3	CACACAGGAATAAAAGCTTTTAGAAAACAAAATTTGCATCGCTTTGAAG[T]AGCTATTAGATACTGTGTTCATTAAGGTTTCTCCACTATTCAATTAACCA	0	0.27	0		HQ
F754	chr15	43476754	T	C	.	,PASS,PASS	.	.	Gm10373	ncRNA_intronic	.	SomaticSniper,MuSE,Strelka2	SNV	3	19	5	10	2	12	3	24	21	0	15	0	9	0	21	3	CATTACCCTATACACCATATATATATATATATATGTATATATATATATA[C]ATACATATATATATACATATATATATATATATTCTTTTGTCAATGATACT	0	0.21	0		HQ
F754	chr15	44777057	TA	T	.	slippage,PASS,PASS	.	.	Sybu	intronic	.	Mutect2,Varscan,Strelka2	Indel	3	20	13	12	5	8	8	33	31	0	16	0	15	0	31	3	TGTCTCAAAAAATGTAACATAAAGACAAAGTATCAGTCACATTAAAAAA[T]AAAAAAAAATTGTAGAATTTTTAATAATACTTCTATCAGTGAGTTTAATA	0	0.39	0		HQ
F754	chr15	44920403	A	G	.	,PASS	.	.	A930017M01Rik\x3bKcnv1	intergenic	.	SomaticSniper,MuSE	SNV	2	6	8	5	6	1	2	14	22	0	18	0	4	0	22	3	GTGTGTGTGTGTGTGTGTGAGAGAGAGAGAGAGAGAGAGAGAGAGAGAG[G]GAGAGGGAGAGGGAGAGGGAGAGGGAGAGGGAGAGAGAGAGAGAGAGAGA	.	0.57	0		HQ
F754	chr15	45181388	C	A	.	PASS,,PASS,PASS	.	.	Kcnv1\x3b1700022A22Rik	intergenic	.	Mutect2,SomaticSniper,MuSE,Strelka2	SNV	4	32	10	15	5	19	6	42	27	0	14	0	16	0	27	3	AAGAGATTTCTGGAGACAACAAACTGCTAAAAGGTTGTTAACAGTGTTT[A]AAATGATAGTTAATTTGTAATGTTCAGCAAAGAAGAAGATAAAATAGCTA	0	0.24	0		HQ
F754	chr15	45343436	G	T	.	PASS,,PASS	.	.	Kcnv1\x3b1700022A22Rik	intergenic	.	Mutect2,SomaticSniper,MuSE	SNV	3	15	9	6	4	10	6	24	11	0	4	0	8	0	11	3	CCCCCAAAAAAAACAAAACCAAAATAAAAAAAATTAAAACCCTAACTTT[T]ATTTCTGTTGGAACAAAAATAATTGACTAATTATGCATAAGAAGTGAAAA	0	0.38	0		HQ
F754	chr15	45469938	GA	G	.	PASS,PASS	.	.	Kcnv1\x3b1700022A22Rik	intergenic	.	Varscan,Strelka2	Indel	2	34	14	22	5	12	9	48	12	0	5	0	7	0	12	3	AATATAAGGAAATACAACAACATAAGCCACTATAAAAACAAACTCAAAG[G]AAAAAAAAAAAACAACAACAACAACATGATTACCTCTTTAGATGCTGAGA	0	0.29	0		HQ
F754	chr15	45501474	G	GA	.	slippage,PASS	.	.	Kcnv1\x3b1700022A22Rik	intergenic	.	Mutect2,Strelka2	Indel	2	23	9	13	5	10	4	32	16	0	8	0	8	0	16	3	AGAATCATGCCTTTGATCTTTTATTATGTTGTGATTCTTTGGGTGGCTT[GA]AAAAAAAACGGTATAAAATCTTTATATAAGCAAAAATAATTAGTTACTTT	0	0.28	0		HQ
F754	chr15	45631939	A	C	.	PASS,,PASS,PASS	.	.	Kcnv1\x3b1700022A22Rik	intergenic	.	Mutect2,SomaticSniper,MuSE,Strelka2	SNV	4	13	13	7	4	7	10	26	47	0	24	0	28	0	47	3	AGTCCACGGGGCTAGAGAGGGAGTAATTCAGGGTCCCTGCGTCTCACAG[C]GGCCAGAGACTACAGGTTCTCAGTCTTGGACATCTCAGACATCGTTGTGT	0	0.5	0		HQ
F754	chr15	45633144	T	TAAACAAAAAAAAA	.	slippage,PASS	.	.	Kcnv1\x3b1700022A22Rik	intergenic	.	Mutect2,Strelka2	Indel	2	22	6	11	3	11	3	28	24	0	11	0	13	0	24	3	AACTTTAAATCTCCTCACAAGTCTCTCATCTTTGCACATTTTTCTAGAT[TAAACAAAAAAAAA]AAACAAAAAAAAAACAAAAAAAAATTTACACTATATCTGAGCTGCTTTCA	0	0.21	0		HQ
F754	chr15	45966414	C	A	.	PASS,,PASS,PASS	.	.	Kcnv1\x3b1700022A22Rik	intergenic	.	Mutect2,SomaticSniper,MuSE,Strelka2	SNV	4	32	7	16	3	19	5	39	36	0	17	0	23	0	36	3	AGTCTTCTGGGGATCCTGGGACCCTCCTTGGAGATCACTTACATTTCAC[A]TTTTAATCCTGTGGCTGGTAAACTGACATGCCATTATTATGTGCCTTTAA	0	0.18	0	lowTumorVAF	MQ
F754	chr15	46880581	CTT	C	.	PASS,PASS	.	.	4930548G14Rik\x3bCsmd3	intergenic	.	Varscan,Strelka2	Indel	2	21	13	7	6	14	7	34	18	0	9	0	9	0	18	3	TCCAATCACTCTATGTTCAGGCCACTTTTGTAACTGTTTACATTAAATT[C]TTTTTTTTTTTTTTTCAGGTTAGTTCTTCATATACATCAACAGAATGTAA	0	0.38	0		HQ
F754	chr15	47441395	AT	A	.	slippage,PASS,PASS	.	.	4930548G14Rik\x3bCsmd3	intergenic	.	Mutect2,Varscan,Strelka2	Indel	3	20	16	5	10	15	6	36	40	1	19	0	21	1	41	3	GGCCCAATTTGCATTCTTCCACATGTTGACTACCACATAAGCCAGCACC[A]TTTTTTTTTTTTGAATATGCTGTTGTTTTTCCATTGGATGGTTTTTAGCT	0	0.44	0.02		HQ
F754	chr15	47626955	C	T	.	PASS,,PASS,PASS	.	.	Csmd3	intronic	.	Mutect2,SomaticSniper,MuSE,Strelka2	SNV	4	18	5	7	1	11	4	23	54	0	24	0	37	0	54	3	ATAAACTAATTATTGTGTAGCACTGAGTTCTACATAGTCAGGAAGTCCT[T]GAATGCTGCCATTTCTCTGCTTTTGACCTATGCAATACAAGTCTAGAACA	0	0.22	0		HQ
F754	chr15	47716337	T	TC	.	PASS,PASS	.	.	Csmd3	intronic	.	Varscan,Strelka2	Indel	2	26	9	13	5	13	4	35	37	0	19	0	18	0	37	3	ATAAACCATCTAAACAGTCCCATAAAGAAATGGAAGAAGTCATTAAAAG[TC]CCCCCCCCAAAAAAAAACAAAAACAACAACAACAACAACAACAACAACAA	0	0.26	0		HQ
F754	chr15	48043320	AT	A	.	PASS,PASS	.	.	Csmd3	intronic	.	Varscan,Strelka2	Indel	2	19	7	12	3	7	4	26	19	0	4	0	15	0	19	3	TCCTTTGTCTCTGCCCTGTGTGAGGAGGGAGAATGCCATGGTAGGGAAC[A]TTTTTTTTTTTTTTTTGGAGCAATGTGGCTCACATTTGGCAGGTATAAAA	0	0.27	0		HQ
F754	chr15	48349783	GTCTA	G	.	PASS,PASS,PASS	.	.	Csmd3	intronic	.	Mutect2,Varscan,Strelka2	Indel	3	21	15	10	5	11	10	36	25	0	10	0	15	0	25	3	ATACTTCATACAAGTATATCTATATCTATATCTGTCTGTCTGTCTGTCT[G]TCTATCTATCTATCTATCTATCTATCTATCTATCTATTGATCTATCCTTT	0	0.42	0		HQ
F754	chr15	48607336	AAAAGAAAG	A	.	PASS,PASS	.	.	Csmd3	intronic	.	Mutect2,Strelka2	Indel	2	34	7	14	2	20	5	41	24	0	14	0	10	0	24	3	AATAATGGAGTTCAGCACAACAAAATCAGACATTTTTAAAAGAAAGAAA[A]AAAGAAAGAAAGAAAGAAAGAAAGAAAGCTAAAATGTGGCTCAAAGGTGC	0	0.17	0	lowTumorVAF	MQ
F754	chr15	50306299	GAGAC	G	.	PASS,PASS	.	.	Csmd3\x3bTrps1	intergenic	.	Varscan,Strelka2	Indel	2	18	5	9	1	9	4	23	43	1	16	0	27	1	44	3	AGAGAGACAGAGAGACAGAGAGACAGAGAGGCAGAGAGACAGAGAGACA[G]AGACAGAGACAGAGAGACAGAGAGAGACAGAGAGACAGAGACTACACCAT	0	0.22	0.02		HQ
F754	chr15	50720995	A	G	.	,PASS	.	.	Trps1	intronic	.	SomaticSniper,MuSE	SNV	2	18	7	13	5	8	3	25	19	0	10	0	12	0	19	3	AAGAAAGAAAGAAAGAAAGAAAGAAAGAAAGAAAGAAAGAAAGAAAGAA[G]GAAGGAAGGAAGGAAGGAAGGAAGGAAGGAAGGAAGGAAGGAAGGAAGGA	.	0.28	0		HQ
F754	chr15	51090613	C	T	.	PASS,,PASS,PASS	.	.	Trps1\x3bGm19303	intergenic	.	Mutect2,SomaticSniper,MuSE,Strelka2	SNV	4	14	12	12	6	4	6	26	37	0	21	0	22	0	37	3	GGAACTTTGTGTAGGAAGCTGTGTAATCAGCCAAAAAAAAGTGTATATC[T]CCAGAGGTGAAATGTCAATGGGGCCTGCAAAAAGGAGTTAACAATGAAAT	0	0.46	0		HQ
F754	chr15	52063057	A	ATATT	.	PASS,PASS	.	.	Aard\x3bSlc30a8	intergenic	.	Varscan,Strelka2	Indel	2	21	7	11	5	10	2	28	45	0	26	0	19	0	45	3	AACACAGGAGAGCTGGGGGTTTGAGTTCTCTCTCTCTCTTTTTAAAAAA[ATATT]TATTTATTTATTTATTTATTTATTTATTTATTTATTTATTTATTCATTTA	0	0.25	0		HQ
F754	chr15	54615135	G	GTA	.	PASS,PASS	.	.	Mal2\x3bCcn3	intergenic	.	Varscan,Strelka2	Indel	2	20	7	4	2	16	5	27	52	0	32	0	20	0	52	3	ACACATGCATGCACACTTGCACACACACACACATACACACATATATAGT[GTA]TATATATATATATATGTATATATAGCACATATGCAATGGAGTATATATTC	0	0.26	0		HQ
F754	chr15	56597883	GA	G	.	slippage,PASS,PASS	.	.	Sntb1\x3bHas2	intergenic	.	Mutect2,Varscan,Strelka2	Indel	3	17	11	12	5	5	6	28	35	0	17	0	18	0	35	3	TTATGGAAAAAATATTACCCAAGGGTGAAATCCAAAAGCATATGATTAG[G]AAAAAAAAAAAAAACATGAACCAAAGTTAGCACTTCCAGATTCATAAAAG	0	0.39	0		HQ
F754	chr15	56972482	AT	A	.	PASS,PASS,PASS	.	.	Has2\x3bSlc22a22	intergenic	.	Mutect2,Varscan,Strelka2	Indel	3	16	8	8	4	8	4	24	28	0	11	0	17	0	28	3	ACCTTCTAAGTGCTGGGACTGTAGACATCTATGAAACCTATCAAAAAAA[A]TAAAATCCAAGCAGAAAATTAATAATAAAACCCTCATTTTGATTCATTGT	0	0.33	0		HQ
F754	chr15	58334761	G	A	.	PASS,,PASS,PASS	.	.	Klhl38\x3bAnxa13	intergenic	.	Mutect2,SomaticSniper,MuSE,Strelka2	SNV	4	18	8	11	3	11	6	26	48	0	25	0	30	0	48	3	GACCATGCTGGTCTGGTGTCTGAGTGGTAGAGGAAAAGACCAAGGGTCC[A]CCTTCACCTGGTATCTGCTCCTTCCATTTACCTCCTTCTGTGGTGGACTG	0	0.31	0		HQ
F754	chr15	58354000	CT	C	.	slippage,PASS	.	.	Anxa13	intronic	.	Mutect2,Varscan	Indel	2	25	8	7	4	18	4	33	53	1	26	1	27	0	54	3	CTCTAGGTTTTCAGGGTGTTTTCTTTTTTCTTTTCTTTTCTTTTCTTTT[C]TTTTTTTTTTTTCTTTTTCTTTTAGCACCCTGGTCTTAGCTCCCAGGAGA	0	0.24	0.02		HQ
F754	chr15	60178451	TA	T	.	slippage,PASS	.	.	4933412E24Rik\x3bLratd2	intergenic	.	Mutect2,Strelka2	Indel	2	30	7	12	3	18	4	37	34	0	16	0	18	0	34	3	GGATAGCATTCTAAATGTAATTGAGGAAAATACATAATAGTAAAAATAT[T]AAAAAAAAAGAACTAAAAAAAATAGTGGGACATAGAGCTAAACAAAGAAT	0	0.19	0	lowTumorVAF	MQ
F754	chr15	61108666	T	C	.	PASS,PASS	.	.	A1bg\x3bD030024E09Rik	intergenic	.	MuSE,Strelka2	SNV	2	19	3	14	3	7	2	22	35	0	28	0	9	0	35	3	ATATATGTATGAGTATACACACACACACACACACACACACACACACACA[C]ATATATATATATATACATGCAAATGACAACATTCAGGAGTCAGTTCTTTT	0	0.14	0	lowTumorVAF	MQ
F754	chr15	61120853	C	T	.	PASS,PASS	.	.	A1bg\x3bD030024E09Rik	intergenic	.	Mutect2,Strelka2	SNV	2	11	15	6	11	6	5	26	22	2	7	1	18	1	24	3	ATTATGATTGGCTTGAGGTAGAATCTCAGGGTCATTTTGATTTGCCTTT[T]CCTGATGACTAAGGTTGTTGAACATTTCTTTAAGTGTTTCTCAGTCATTT	0	0.58	0.08		HQ
F754	chr15	61950606	T	TTGTG	.	PASS,PASS	.	.	D030024E09Rik\x3bMyc	intergenic	.	Mutect2,Varscan	Indel	2	18	11	9	8	9	3	29	26	0	13	0	13	0	26	3	GATGAGGGAAGTATCCCAGACCAACACACTGGTCCCATTGACATCCAGG[TTGTG]TGTGTGTGTGTGTGTGTGTGTGTGTGTGTGTGTGTGTGTGTAATGAATGA	0	0.38	0		HQ
F754	chr15	62656957	G	T	.	PASS,,PASS,PASS	.	.	Pvt1\x3bGm20740	intergenic	.	Mutect2,SomaticSniper,MuSE,Strelka2	SNV	4	25	13	12	8	16	6	38	20	0	13	0	8	0	20	3	CAATTATGTATCTCTTCTCTCACTTTATAAAATATATTTCAATGGCAAA[T]CAACTATCTGGTTAACTGCTTCAATTCAGCAGAATACTCTTATATACTGC	0	0.34	0		HQ
F754	chr15	63709970	G	A	.	,PASS	.	.	Gm20740\x3bGsdmc	intergenic	.	SomaticSniper,MuSE	SNV	2	18	5	13	2	7	3	23	19	0	10	0	10	0	19	3	AGGAAGGAAGGAAGGAAGGAAGGAAGGAAGGAAGGAAGGAAGGAAGGAA[A]GAAAGAAAGAAAGAAAGAAAGAAAGAAAGAAAGAAAGAAAGAAAGAAAGA	.	0.22	0		HQ
F754	chr15	64802103	CTGT	C	.	slippage,PASS,PASS	.	.	Adcy8	intronic	.	Mutect2,Varscan,Strelka2	Indel	3	21	10	15	6	6	4	31	54	0	28	0	26	0	54	3	GTTAGGGGAACTGAAACTATGGAACTCTCCAGCTCTGAATATTTTATTA[C]TGTTGTTGTTGTTGTTGTTGTTGTTGTTGTTGTTGTTGTTGTTGTTGTTG	0	0.32	0		HQ
F754	chr15	65007216	GA	G	.	PASS,PASS,PASS	.	.	Adcy8\x3bEfr3a	intergenic	.	Mutect2,Varscan,Strelka2	Indel	3	37	13	18	6	19	7	50	50	0	24	0	26	0	50	3	TTACTTCCATGGTCAAGGAGAGTTTGTCCAGGGCAGAGGTATATCTTGG[G]AAAAAAATGGAGGTGAGGCTCCTTTGACTTCACCAGATGGATGTATATGA	0	0.26	0		HQ
F754	chr15	67256832	A	G	.	,PASS	.	.	1700012I11Rik	ncRNA_intronic	.	SomaticSniper,MuSE	SNV	2	16	6	4	2	12	4	22	31	1	12	0	21	1	32	3	AAGCACAAACACAGAGACACAGATTCTACACACACACACACACACACAC[G]CACACACACACACACACACACTTCAAGAGAAAAATACATACATGAAATGA	0	0.27	0.03		HQ
F754	chr15	67825084	A	AAC	.	slippage,PASS	.	.	1700012I11Rik\x3bZfat	intergenic	.	Mutect2,Varscan	Indel	2	28	9	14	3	14	6	37	35	1	21	1	14	0	36	3	CTACTTTTTCAAAGTTCAGATCTTAAACTTCTCATTTTAAACATAACAC[AAC]ACACACACACACACACACACACACACACACACACACACAATCAATCAATC	0	0.24	0.03		HQ
F754	chr15	70227916	T	A	.	PASS,PASS	.	.	Gm19782\x3bFam135b	intergenic	.	Mutect2,MuSE	SNV	2	13	11	7	4	7	10	24	13	0	8	0	5	0	13	3	ATATTTCAAGTTCTTACTTAGGATTGTGGAAATGTCAAAGGACCTAAAA[A]TTCAGGAATAAATTAACATTTCTAATTCTGCTATTAAGTGTAGTACAGTT	0	0.46	0		HQ
F754	chr15	70753306	G	A	.	PASS,,PASS,PASS	.	.	Gm19782\x3bFam135b	intergenic	.	Mutect2,SomaticSniper,MuSE,Strelka2	SNV	4	25	15	17	8	16	10	40	27	0	18	0	13	0	27	3	CAGTGACTTTTTTTTACTGAGAGGCAAACTACAAGGTGGAGGTATGAAA[A]CATTCACTCCTGGGACATCCCTACGTGAGGAAGAGAATCCACAATATAGT	0	0.38	0		HQ
F754	chr15	71448692	C	T	.	PASS,,PASS,PASS	p.A1329T	NM_177819	Fam135b	exonic	nonsynonymous_SNV	Mutect2,SomaticSniper,MuSE,Strelka2	SNV	4	17	10	12	5	6	7	27	39	0	21	0	22	0	39	1	CTTTCAAGAGGACCTATAGCTTACTTACCTGTGTGTCTGTCCTTGAGGG[T]GGTTTTACACATTTCAATCCTGGCTGAATGAAATGGCACATAGCGGTCTT	0	0.37	0		HQ
F754	chr15	73241600	CA	C	.	slippage,PASS,PASS	.	.	Ptk2	intronic	.	Mutect2,Varscan,Strelka2	Indel	3	27	8	17	3	10	5	35	51	0	28	0	23	0	51	3	CTAACCAATATATCATATAGCAGGAAACAACTTAAAAAAAACAAACAAA[C]AAAAAAAAAAACCCCTGTTGTGTTCTTACTTTCAGGAAAACGTCTGAATT	0	0.23	0		HQ
F754	chr15	73400015	TTG	T	.	slippage,PASS	.	.	Ptk2	intronic	.	Mutect2,Varscan	Indel	2	27	9	13	3	14	6	36	51	2	26	1	25	1	53	3	TAATTTTAAGTTATTTACTGTTCCTAGTCCCTGACCCAGAGTTGTGTGT[T]TGTGTGTGTGTGTGTGTGTGTGTGTGTGTGTGTGTATGTGTGTGTGTGTG	0	0.25	0.04		HQ
F754	chr15	74224171	A	AC	.	PASS,PASS	.	.	Gm6569\x3bGm32168	intergenic	.	Varscan,Strelka2	Indel	2	9	7	2	1	7	6	16	25	0	3	0	22	0	25	3	CAGGACATCTCACTGAGACCTTCACCCCTACAACAGTCAGCCTGGAGAG[AC]CCCCCCCCCCACTTTGGTATGGTTGAGTTCTTTCCCCCCCTCTGCTTGAC	0	0.44	0		HQ
F754	chr15	74301944	A	T	.	PASS,,PASS,PASS	.	.	Gm6569\x3bGm32168	intergenic	.	Mutect2,SomaticSniper,MuSE,Strelka2	SNV	4	22	23	9	15	14	12	45	46	0	30	0	26	0	46	3	GTGTGAGTTCCTATCCTGACTTGGTGATGAACAGTAATGTGGACCTGTG[T]GCTGAATAAACCCTTTCCTTCCCAACTTGCTTTTTGGTCAGCAGCCGTTG	0	0.51	0		HQ
F754	chr15	74451151	G	A	.	PASS,,PASS,PASS	.	.	Gm32168	ncRNA_intronic	.	Mutect2,SomaticSniper,MuSE,Strelka2	SNV	4	20	16	11	10	9	9	36	59	0	21	0	43	0	59	3	CTTTGCAAGCCAGACCACTGCAACTTCAGAGCTTCCTCCATCCTAGCTT[A]CTTTCTGGGATTCCACTCATCAGCACCAAGGGTGTCTCCAACCCCAGTGA	0	0.44	0		HQ
F754	chr15	75140948	C	T	.	PASS,PASS	.	.	Ly6c2\x3bLy6g	intergenic	.	MuSE,Strelka2	SNV	2	19	7	13	4	9	3	26	21	0	8	0	15	0	21	3	CTTCTGGTAGGAGGAAGCTAGTATTTTATTAATGCATTCCTAAAGATTC[T]GTTAGTCACAGTATGTTACATCAGAAGAGAAGTAGCCAAGGAATGGCCAT	0	0.27	0		HQ
F754	chr15	77075139	G	T	.	PASS,PASS,PASS	.	.	Apol6\x3bRbfox2	intergenic	.	Mutect2,MuSE,Strelka2	SNV	3	38	7	28	4	20	4	45	61	0	34	0	37	0	61	3	CCTTGTTGGAAGGCACTTGTCACTGGGGGTGGGCTTTGAGGCTTCAAAA[T]CCCACATCATTCCTGGTGTCTCTCTGCCTTTCGTTTGTGGATCAGATAGA	0	0.16	0	lowTumorVAF	MQ
F754	chr15	77460931	G	T	.	PASS,,PASS,PASS	.	.	Apol7b\x3bApol10a	intergenic	.	Mutect2,SomaticSniper,MuSE,Strelka2	SNV	4	25	14	12	10	15	7	39	31	0	25	0	11	0	31	3	ATTTAAGAGCTCAGAGCTCATATTGGATTGCCTGGACAATCCCCTTAGG[T]CAATGCCACAGCAGATTTGTATAACAGGCAGATTATAGGCCTTACATAGG	0	0.36	0		HQ
F754	chr15	77535342	A	ACAGCGTC	.	PASS,PASS	.	.	Apol7c\x3b1700025B11Rik	intergenic	.	Varscan,Strelka2	Indel	2	36	10	21	5	15	5	46	56	2	26	2	30	0	58	3	TTTTGGCTAATTGCATGGACAAAGGAAGTCTCAGAAAAGAACAACATAG[ACAGCGTC]CTCTGGTTTATGCTCATGAAGTGCAGTCTGATTGAGTGTAGCAAGCTTAG	0	0.22	0.03		HQ
F754	chr15	77562610	G	GA	.	slippage,PASS,PASS	.	.	1700025B11Rik	upstream	.	Mutect2,Varscan,Strelka2	Indel	3	36	12	16	5	20	7	48	40	1	15	1	25	0	41	3	AGAGACAGATGGCTTATTGAGACAGAAGTCCCTCTTTGAATCCTCTGTA[GA]AAAAAAAAAATAGACGAAGAATCCACTAATTTTTTTAAAAAGATTCTTGT	0	0.25	0.02		HQ
F754	chr15	78832626	G	GGA	.	PASS,PASS,PASS	.	.	Card10\x3bCdc42ep1	intergenic	.	Mutect2,Varscan,Strelka2	Indel	3	32	13	17	7	15	6	45	58	0	30	0	28	0	58	3	TGTTTCCTGTCCGCTGGGCTAGAGGAGAGAGGGAGACTGAAATGGTCTG[GGA]GGGGGGGGGCATGCGGGGGAGGGTGACAGCTGAGGAGAGCCAGACCCCGA	0	0.29	0		HQ
F754	chr15	79041128	T	C	.	PASS,,PASS,PASS	.	.	Gcat	intronic	.	Mutect2,SomaticSniper,MuSE,Strelka2	SNV	4	25	10	15	7	12	5	35	64	0	39	0	36	0	64	3	TCCCCCTTCTTCTGTCCTCCCTGCCTCCTGAACCCCTGCTCCTAAGTCA[C]CTCACTGCTGCACTGGGTCCCTGAGCACAAGGGGACCCACAGGTTGTAAA	0	0.29	0		HQ
F754	chr15	79358953	A	T	.	,PASS	.	.	Maff	UTR3	.	SomaticSniper,Strelka2	SNV	2	10	5	4	4	6	1	15	23	1	13	0	14	1	24	3	TAATCTTATATTTAGGGAGAGCTGGGTGGCAACAATAGGTTTTTTTTTT[T]AAAAAAAAAAAAAATTTGCGCAGCTCCCAGAGTTTATTTATTTTCTGACT	0	0.33	0.04		HQ
F754	chr15	80277763	T	A	.	PASS,,PASS,PASS	.	.	Rps19bp1\x3bCacna1i	intergenic	.	Mutect2,SomaticSniper,MuSE,Strelka2	SNV	4	26	10	10	4	20	10	36	41	0	15	0	31	0	41	3	TTTCTTCTTGTCCTTTCCTGTGGCCACAGTCTCTTCCCTGAGTCTACTG[A]ACTGTCAAGATTGCAGAAAAGACAGCCATGTCTGGGCTGGAAGAACAATT	0	0.28	0		HQ
F754	chr15	80345535	A	G	.	PASS,,PASS,PASS	.	.	Cacna1i	intronic	.	Mutect2,SomaticSniper,MuSE,Strelka2	SNV	4	30	14	14	10	21	7	44	56	0	33	0	27	0	56	3	TGTGTGATGGCTCAGAGGGATGCAAGAAGCTGGGTCTGCAGAGAATACA[G]TGGTACAGAGGATACAGTGGTACAGAGGATACAGTGGTACAGGCTAGGGC	0	0.32	0		HQ
F754	chr15	80379578	C	A	.	PASS,,PASS,PASS	.	.	Cacna1i	intronic	.	Mutect2,SomaticSniper,MuSE,Strelka2	SNV	4	13	13	2	7	11	8	26	35	0	10	0	26	0	35	3	CAGCGGAGACAGAACTGGAGCTTAGATTTGTGTTCAAAGTCCCCCCCCC[A]CACACACACACACACACTGCCCACTGAGTATCCTGGGTCTAAGGGATGAC	0	0.5	0		HQ
F754	chr15	80951155	A	C	.	PASS,,PASS,PASS	.	.	Adsl	intronic	.	Mutect2,SomaticSniper,MuSE,Strelka2	SNV	4	11	16	10	10	2	7	27	53	0	30	0	29	0	53	3	GAGAGATGGCTTGGTGGTTCAGATGGCTCGGATCACTGGCTATTCTTTT[C]TTTATTTATTTATTTATTTATTTATTGTATGTAAGTACACTAGCTGTCTT	0	0.59	0		HQ
F754	chr15	81874022	C	T	.	,PASS	.	.	Aco2	intronic	.	SomaticSniper,Strelka2	SNV	2	18	19	11	12	9	10	37	22	2	9	1	15	1	24	3	GAATGGTGTAGAAAGAGATCTGGGCTATAGTTCGTGTCCTTCCATGATC[T]ATGACCTTGTACCCATAACTTTCTAAGTTCTTTTTCTATCAGTTGTGGAT	0	0.51	0.08		HQ
F754	chr15	82305310	GA	G	.	slippage,PASS	.	.	Wbp2nl	intronic	.	Mutect2,Varscan	Indel	2	21	12	12	5	9	7	33	53	0	30	0	23	0	53	3	ACTAAAATAAATAAATAAATAAATAAATAAAATAAAGAGAAAAGAAAAA[G]AAAAAAAAAAAAACTGGAAAGCTAGATTCCAGGAGTGAGAAGAGCATGAA	0	0.36	0		HQ
F754	chr15	83453621	A	C	.	PASS,PASS	.	.	Pacsin2	intronic	.	Mutect2,Strelka2	SNV	2	32	4	22	1	20	4	36	48	0	31	0	24	0	48	3	CTTGTTCCCAAGATTCTAAGAGGATTAGCAGGTAAGGTCACTTGTTCTC[C]AGCCTGAAAACAGAAATTTGAGACCTAGGACCAACATGTAATAAACAAAT	0	0.11	0	lowTumorVAF	MQ
F754	chr15	83691883	GC	G	.	slippage,PASS,PASS	.	.	Scube1	intronic	.	Mutect2,Varscan,Strelka2	Indel	3	18	9	8	5	10	4	27	55	1	29	0	26	1	56	3	GGAGGTCCTGGGGCTCCAGGGACCTTGTGGGGGTAGGGATGGGCTCCAT[G]CCCCCCCCCCCACATCTGGCCTCCCATTTCAGCTGGAGCAACATGACCCC	0	0.33	0.02		HQ
F754	chr15	84157879	C	T	.	PASS,,PASS,PASS	.	.	Pnpla5\x3bPnpla3	intergenic	.	Mutect2,SomaticSniper,MuSE,Strelka2	SNV	4	19	7	10	3	12	5	26	48	0	28	0	26	0	48	3	CTCTACCCCTGCATGGGATATGAATCGTCCCCAGAGCTCTGGCTTTCCC[T]GAATAAAGCCTCATGTGGTTTACATCAAGCTTGGTCTCTCGTGAGTTCTT	0	0.27	0		HQ
F754	chr15	84502311	CTCCTCCTCCTCTTCTTCT	C	.	PASS,PASS,PASS	.	.	Shisal1\x3bRtl6	intergenic	.	Mutect2,Varscan,Strelka2	Indel	3	33	8	14	4	19	4	41	63	0	31	0	32	0	63	3	ACATGCATGTTCACCGTGCTTCCCGAATGCCATGTGACTTGCTTTCTCT[C]TCCTCCTCCTCTTCTTCTTCCTCCTCCTCCTCTTCCTCTTCCCCCTCCTC	0	0.2	0		HQ
F754	chr15	85401396	C	A	.	PASS,,PASS,PASS	.	.	Atxn10	intronic	.	Mutect2,SomaticSniper,MuSE,Strelka2	SNV	4	27	10	18	7	13	5	37	46	0	28	0	24	0	46	3	TCTAAAATGTGTTCCAGGACAGTCTTAACGTATAGAAGGACACCCCCCC[A]CACACACACACACACTTACTCATTTATTTAATGTGTGCCCACATACACAT	0	0.27	0		HQ
F754	chr15	86065702	A	C	.	PASS,,PASS	.	.	Gramd4	intronic	.	Mutect2,SomaticSniper,Strelka2	SNV	3	12	11	4	6	9	5	23	37	1	20	1	20	0	38	3	GTCTTTACATGATGACTGCTGTTCTCTCTCTCTCTCTCTCTCTCTCTCT[C]TATATATATATATATATATACACACACATACATATATATATATTTTAGAA	0	0.48	0.03		HQ
F754	chr15	87521073	T	G	.	PASS,,PASS,PASS	.	.	Tbc1d22a\x3bTafa5	intergenic	.	Mutect2,SomaticSniper,MuSE,Strelka2	SNV	4	31	8	20	2	11	6	39	45	0	22	0	27	0	45	3	TTCACAAACTGCTTGCATCCTTTAAGAATTAAGAGATGAGCTGGAGCTG[G]AGCTCAGTAGAGTCCTTGCTTAGCATGCGTGAGGTCCTTGTTTCAATGTG	0	0.21	0		HQ
F754	chr15	88054852	GT	G	.	slippage,PASS	.	.	Mir6393\x3bB230214G05Rik	intergenic	.	Mutect2,Varscan	Indel	2	30	10	14	6	16	4	40	43	1	22	1	21	0	44	3	TACTGAAAGAGGCTGTTCTGCGGTTGCTGCAAATGAATACATTTTCAAT[G]TTTTTTTTTTTTTTTCTCTTGGAGGTAATTTTCATGGCTGGTTTAACTTA	0	0.25	0.02		HQ
F754	chr15	88280560	C	CCTTT	.	slippage,PASS	.	.	Mir6393\x3bB230214G05Rik	intergenic	.	Mutect2,Strelka2	Indel	2	47	6	23	2	24	4	53	34	0	11	0	23	0	34	3	CTTAGTTACTTGCTCACTCTTTCTAGTTCCTTTCTTCCTTCCTCTCTTT[CCTTT]CTTTCTTTCTTTCTTTCTTTCTTTCTTTCTTTCTTTCTTTCTTTCTTTCT	0	0.11	0	lowTumorVAF	MQ
F754	chr15	89865938	GT	G	.	slippage,PASS	.	.	Syt10\x3bAlg10b	intergenic	.	Mutect2,Varscan	Indel	2	16	9	9	2	7	7	25	44	1	22	0	22	1	45	3	TCCTGTTACCTCTAGCTCTTAGATTGTAACCATTCACTTATTCCAATGA[G]TTTTTTTTTTTTTTTCAGCATCTTACCCAGAATCCCCTTCTAACTTCCTA	0	0.36	0.02		HQ
F754	chr15	90435035	CCTTT	C	.	PASS,PASS	.	.	Gm36480\x3bCpne8	intergenic	.	Varscan,Strelka2	Indel	2	20	7	12	4	8	3	27	43	0	21	0	22	0	43	3	TGGGTTTTTTTTTTCTTCCTTCCTTCCTTCCTTCCTTCCTTCCTTCCTT[C]CTTTCTTTCTTTCTTTCTTTCTTTCTTTCTTTCTTTCTCTTGTCTCTAAA	0	0.26	0		HQ
F754	chr15	90610707	A	G	.	PASS,,PASS,PASS	.	.	Cpne8	intronic	.	Mutect2,SomaticSniper,MuSE,Strelka2	SNV	4	17	15	10	10	7	7	32	45	0	27	0	23	0	45	3	AAAACAAAAATAAATAAATAAATAAATAAATAATAAAAATAAAAATAAA[G]AGAGAGAGAGAGAGATTTCTAACCCAGGATCCTTAACTATCCGATGACAA	0	0.47	0		HQ
F754	chr15	90689361	TA	T	.	slippage,PASS,PASS	.	.	Cpne8\x3bSpn-ps	intergenic	.	Mutect2,Varscan,Strelka2	Indel	3	32	8	14	5	18	3	40	36	0	18	0	18	0	36	3	TTATCTACCAACAGTGAGACAAAGGAACAATTAAGCTTAAGTTTTAATA[T]AAAAAAAAATCTTTCTAATGCTGCCTGTTGATGTTGAAGGACCAAGCCAT	0	0.2	0		HQ
F754	chr15	90854607	TA	T	.	slippage,PASS	.	.	Cpne8\x3bSpn-ps	intergenic	.	Mutect2,Varscan	Indel	2	27	13	16	3	11	10	40	32	1	20	0	12	1	33	3	TTATTATCTGTAGCATCAGAATTTCCAGAAATATAGTCAATTTGAATTT[T]AAAAAAAAAAAAAAAAAAAAAAACTATTGGTTAAATAAAGATGGCTAGAG	0	0.32	0.03		HQ
F754	chr15	92142643	T	TTTTA	.	slippage,PASS,PASS	.	.	Cntn1	intronic	.	Mutect2,Varscan,Strelka2	Indel	3	26	12	13	6	13	6	38	45	0	22	0	23	0	45	3	ACTTTATGAGGTCCCAGAAGCTAACAAGTTAGGGTGCTCTCTGTCTAGT[TTTTA]TTTATTTATTTATTTATTTATTTATTTATTTATTTATTTATTATATACTG	0	0.32	0		HQ
F754	chr15	92497780	TG	T	.	PASS,PASS	.	.	Pdzrn4	intronic	.	Varscan,Strelka2	Indel	2	16	7	13	6	3	1	23	27	0	22	0	5	0	27	3	TCTGGGGGAAAAAAATGAGAAGTTTAGCTTATGTACACTTCTTTTTTTT[T]GGGGGGGGGGGCGAGACAGGGTTTCTCTGTATAGCCCTGGCTGTCCTAGA	0	0.3	0		HQ
F754	chr15	92987892	CT	C	.	slippage,PASS	.	.	Pdzrn4\x3bGxylt1	intergenic	.	Mutect2,Varscan	Indel	2	24	12	12	6	12	6	36	38	1	23	0	15	1	39	3	CAGAGCCCAACTGCGGCATCTTCAGCACCACTCTTAACGAACTGTGATT[C]TTTTTTTTTTTTTTTTCTTTTTTACATCGGGACTCTTCAGAACAACATAG	0	0.33	0.03		HQ
F754	chr15	93792982	GA	G	.	slippage,PASS,PASS	.	.	Prickle1\x3b9430014N10Rik	intergenic	.	Mutect2,Varscan,Strelka2	Indel	3	21	7	9	3	12	4	28	53	0	26	0	27	0	53	3	GAGTTTCTCTTATAAGTTAGGTGATTTCGATTTTTCTGATAATAGAACA[G]AAAAAAAAAAAAAAACAAAAACCAAACCCAAACAGTCAAGGTGGCTCATG	0	0.25	0		HQ
F754	chr15	94128168	C	CAT	.	slippage,PASS,PASS	.	.	9430014N10Rik\x3bD630010B17Rik	intergenic	.	Mutect2,Varscan,Strelka2	Indel	3	17	6	11	3	6	3	23	50	0	23	0	27	0	50	3	ACACACACATACATAAACATACACATACACACACACACACACACACACA[CAT]ATATATATATGTATATATATACATATACATATACATATATACACATACAC	0	0.26	0		HQ
F754	chr15	94180398	TA	T	.	slippage,PASS,PASS	.	.	9430014N10Rik\x3bD630010B17Rik	intergenic	.	Mutect2,Varscan,Strelka2	Indel	3	18	12	6	5	12	7	30	43	1	23	0	20	1	44	3	GCAAGGTAAAACAATAAATAAATAAACAAATAAATAAAGCAAAGGGATT[T]AAAAAAAAAAAAAAAGCCCTGGTACAACAGTGAGACAAGGAACCGCCAAA	0	0.4	0.02		HQ
F754	chr15	94291173	TTAGA	T	.	slippage,PASS,PASS	.	.	Adamts20	intronic	.	Mutect2,Varscan,Strelka2	Indel	3	28	11	15	7	13	4	39	48	0	18	0	30	0	48	3	ACTACTGAGCTTGGGATGTTAAAATGTAAGTATAAATATCTAGAGATAG[T]TAGATAGATAGATAGATAGATAGATAGATAGATAGATAGATAGATAGATA	0	0.28	0		HQ
F754	chr15	100077219	T	A	.	,PASS	.	.	Dip2b	intronic	.	SomaticSniper,Strelka2	SNV	2	27	7	14	4	16	4	34	42	2	18	0	28	2	44	3	GTTGCTCTGTCTAACTCAGAGCTTTGGTAGCTGTGTGTGTGTGTGTGTG[A]GAGAGAGAGAGAGAGAAAGAGAGAGAGACCGACTGACCATTGTGGGCCTC	0	0.21	0.05		HQ
F754	chr15	100987711	G	GAAAGA	.	slippage,PASS	.	.	Scn8a	intronic	.	Mutect2,Strelka2	Indel	2	29	6	22	2	7	4	35	36	0	16	0	20	0	36	3	ACTTCAAAAACAAACAAACAAACAAACAAAAACAAACGAAAGAAAGAAA[GAAAGA]AAAGAAAAGAAAAGAAAAGAAAAGAAAAGAAAAGAAAAGAAAAGAAAAGA	.	0.17	0	lowTumorVAF	MQ
[truncated: 33,898 more rows]
