# Supplementary material for: Immune stress suppresses innate immune signaling in preleukemic precursor B-cells to provoke leukemia in predisposed mice
Source: Nat Commun. 2023 Aug 24;14:5159. doi: 10.1038/s41467-023-40961-z (PMC10449887; doi:10.1038/s41467-023-40961-z)
Supplement: Supplementary file 11 — Supplementary Data 8 [file 41467_2023_40961_MOESM11_ESM.xlsx]

## Sheet: Pax5+- (Healthy ProB) vs WT (He
SUPPLEMENTARY DATA 8. Gene list of differentially expressed genes in culture healthy Pax5+/- proB cells compared to healthy WT proB cells. Pax5+/- (Healthy ProB) vs WT (Healthy ProB)
ID	Pax5+/- (Healthy ProB) Avg (log2)	WT (Healthy ProB) Avg (log2)	Fold Change	P-val	FDR P-val	Gene Symbol	Description
10583179	9.94	6.02	15.12	6.29e-26	1.82e-21	Pgr	progesterone receptor
10600504	8.45	4.79	12.66	6.88e-18	9.96e-14	Fundc2	FUN14 domain containing 2
10583195	7.55	4.79	6.8	2.53e-16	2.3e-12	Gm16485	predicted gene 16485 [Source:MGI Symbol;Acc:MGI:3642771]
10414953	9.22	5.36	14.58	3.18e-16	2.3e-12	A630038E17Rik; Trav15-1-dv6-1	RIKEN cDNA A630038E17 gene; T cell receptor alpha variable 15-1-DV6-1
10446739	7.4	6.14	2.4	2.16e-15	1.25e-11	Clip4	CAP-GLY domain containing linker protein family, member 4
10390032	6.81	8.86	-4.13	6.99e-14	3.32e-10	Acsf2	acyl-CoA synthetase family member 2
10400157	5.14	6.19	-2.07	8.03e-14	3.32e-10	Nova1	neuro-oncological ventral antigen 1
10492426	6.71	8.68	-3.93	5.58e-13	2.02e-09	Gm5540	predicted pseudogene 5540 [Source:MGI Symbol;Acc:MGI:3644824]
10560832	7.49	6.21	2.42	7.25e-13	2.33e-09	Zfp61	zinc finger protein 61
10506004	8.6	6.11	5.6	9.97e-13	2.88e-09	Hook1	hook homolog 1 (Drosophila)
10457780	7.81	9.67	-3.61	2.09e-12	5.49e-09	Garem	GRB2 associated, regulator of MAPK1
10481857	8.58	7.03	2.93	2.35e-12	5.67e-09	Pbx3	pre B cell leukemia homeobox 3
10546631	9.38	6.3	8.47	3.09e-12	6.88e-09	Frmd4b	FERM domain containing 4B
10351679	6.87	9.45	-6	4.22e-12	8.72e-09	Cd84	CD84 antigen
10608711	12.71	9.4	9.86	1.08e-11	2.08e-08
10456745	10.12	8.23	3.71	4.5e-11	7.67e-08	Smad7	SMAD family member 7
10360920	7.71	6.48	2.34	5.26e-11	8.45e-08	Tgfb2	transforming growth factor, beta 2
10403816	4.59	7.41	-7.02	1.06e-10	1.53e-07	Tcrg-V4; Trgj1; Tcrg-C1	T cell receptor gamma, variable 4; T cell receptor gamma joining 1; T cell receptor gamma, constant 1
10492499	10.23	7.83	5.27	1.16e-10	1.6e-07	Mfsd1	major facilitator superfamily domain containing 1
10365537	6.38	5	2.59	1.24e-10	1.62e-07	1700113H08Rik	RIKEN cDNA 1700113H08 gene
10370552	8.44	7.09	2.54	1.3e-10	1.62e-07	Plpp2	phospholipid phosphatase 2
10563706	8.25	4.78	11.09	1.34e-10	1.62e-07	Mrgpra9; Mrgprx3-ps	MAS-related GPR, member A9; MAS-related GPR, member X3, pseudogene
10402268	11	9.02	3.94	1.77e-10	2.05e-07	Lgmn	legumain
10486041	8.03	6.72	2.49	2.28e-10	2.45e-07	Meis2	Meis homeobox 2
10418927	8.05	5.73	4.99	2.7e-10	2.79e-07	Bmpr1a	bone morphogenetic protein receptor, type 1A
10433114	8.81	6.86	3.86	4.63e-10	4.47e-07	Itga5	integrin alpha 5 (fibronectin receptor alpha)
10442904	7.35	8.85	-2.83	5.25e-10	4.9e-07	Jmjd8	jumonji domain containing 8
10580033	9.01	6.07	7.64	5.98e-10	5.41e-07	Adgre5; Mir1668	adhesion G protein-coupled receptor E5; microRNA 1668
10605392	8.68	6.61	4.19	6.93e-10	6.08e-07	F8	coagulation factor VIII
10420216	6.78	8.25	-2.77	8.71e-10	7.2e-07	Sdr39u1	short chain dehydrogenase/reductase family 39U, member 1
10503359	8.9	7.41	2.81	9.72e-10	7.61e-07	Rbm12b2	RNA binding motif protein 12 B2
10494821	10.95	7.51	10.86	1.1e-09	8.41e-07	Tspan2	tetraspanin 2
10564343	6.11	8.93	-7.09	1.2e-09	8.92e-07	Tjp1	tight junction protein 1
10400143	7.41	8.57	-2.24	1.39e-09	1.01e-06	Stxbp6	syntaxin binding protein 6 (amisyn)
10351658	6.56	8.47	-3.75	1.47e-09	1.02e-06	Cd48	CD48 antigen
10576639	8.79	6.19	6.1	2.85e-09	1.87e-06	Nrp1	neuropilin 1
10539080	10.28	7.35	7.64	3.65e-09	2.35e-06	St3gal5	ST3 beta-galactoside alpha-2,3-sialyltransferase 5
10495316	7.63	8.97	-2.53	4.06e-09	2.52e-06	Psrc1	proline/serine-rich coiled-coil 1
10539850	9.42	6.86	5.86	4.1e-09	2.52e-06	Hmces	5-hydroxymethylcytosine (hmC) binding, ES cell specific
10512949	6.64	9.07	-5.38	5.5e-09	3.31e-06	Abca1	ATP-binding cassette, sub-family A (ABC1), member 1
10557177	10.16	11.31	-2.23	5.78e-09	3.35e-06	Prkcb	protein kinase C, beta
10542896	8.14	6.78	2.56	7.98e-09	4.21e-06	Bicd1	bicaudal D homolog 1 (Drosophila)
10469046	6.77	5.5	2.42	8.38e-09	4.33e-06	Phyh	phytanoyl-CoA hydroxylase
10394819	7.34	5.59	3.36	9.68e-09	4.92e-06	Gm40847	predicted gene, 40847
10584572	12.09	13.25	-2.24	1e-08	5.01e-06	Hspa8	heat shock protein 8
10465844	8.67	7.61	2.08	1.03e-08	5.08e-06	Asrgl1	asparaginase like 1
10481845	8.57	7.36	2.31	1.18e-08	5.71e-06	Mvb12b	multivesicular body subunit 12B
10573939	6.38	8.52	-4.41	1.38e-08	6.56e-06	Lpcat2	lysophosphatidylcholine acyltransferase 2
10511617	8.3	5.89	5.34	1.93e-08	8.99e-06	Fam92a	family with sequence similarity 92, member A
10514520	7.76	5.99	3.4	2.22e-08	1.02e-05	Cyp2j9	cytochrome P450, family 2, subfamily j, polypeptide 9
10453456	8.76	7.62	2.21	2.98e-08	1.31e-05	Kcnk12	potassium channel, subfamily K, member 12
10464251	8.58	5.98	6.07	3.38e-08	1.46e-05	Atrnl1	attractin like 1
10403060	11.53	8.35	9.11	3.48e-08	1.48e-05	Ighv1-69	immunoglobulin heavy variable 1-69
10359161	8.76	7.71	2.07	3.71e-08	1.56e-05	Soat1	sterol O-acyltransferase 1
10394798	7.53	6.21	2.49	4.24e-08	1.73e-05	LOC102632102	zinc finger protein 69-like
10403038	9.47	6.01	10.97	5.07e-08	2.04e-05	Ighv1-61	immunoglobulin heavy variable 1-61
10345967	8.6	7.6	2	7.17e-08	2.81e-05	Bivm	basic, immunoglobulin-like variable motif containing
10517173	8.03	9.15	-2.19	7.18e-08	2.81e-05	Cep85	centrosomal protein 85
10403028	10.07	6.86	9.3	7.56e-08	2.92e-05	Ighv1-52	immunoglobulin heavy variable 1-52
10587503	6.4	7.94	-2.91	8.83e-08	3.32e-05	Sh3bgrl2	SH3 domain binding glutamic acid-rich protein like 2
10561702	8.27	6.65	3.08	9.12e-08	3.38e-05	Kcnk6	potassium inwardly-rectifying channel, subfamily K, member 6
10377319	8.63	10.8	-4.51	9.41e-08	3.45e-05	Myh10	myosin, heavy polypeptide 10, non-muscle
10562651	6.89	5.69	2.3	9.92e-08	3.59e-05	9830147E19Rik	RIKEN cDNA 9830147E19 gene
10581813	8.19	6.15	4.11	1.26e-07	4.4e-05	Mlkl	mixed lineage kinase domain-like
10479833	8.03	6.81	2.34	1.39e-07	4.77e-05	Optn	optineurin
10540935	7.1	8.35	-2.37	1.6e-07	5.35e-05	Cand2; Mir7660	cullin-associated and neddylation-dissociated 2 (putative); microRNA 7660
10461148	8.58	10.85	-4.82	1.95e-07	6.26e-05	Gm25855	predicted gene, 25855 [Source:MGI Symbol;Acc:MGI:5455632]
10471486	6.77	9.11	-5.09	2.5e-07	7.82e-05	Eng	endoglin
10457250	6.76	8.04	-2.42	2.99e-07	8.96e-05	Arhgap12	Rho GTPase activating protein 12
10358434	7.08	8.71	-3.09	3e-07	8.96e-05	Pla2g4a	phospholipase A2, group IVA (cytosolic, calcium-dependent)
10376513	7.4	6.28	2.17	3.3e-07	9.55e-05	Nlrp3	NLR family, pyrin domain containing 3
10590031	9.17	6.98	4.57	3.47e-07	9.93e-05	Itga9	integrin alpha 9
10536273	7.19	8.29	-2.14	3.55e-07	0.0001	Casd1	CAS1 domain containing 1
10352867	7.55	6.36	2.29	3.64e-07	0.0001	Plxna2	plexin A2
10381798	11.04	9.25	3.46	4.66e-07	0.0001	Myl4	myosin, light polypeptide 4
10404132	9.61	7.32	4.89	5.37e-07	0.0001	Cmah	cytidine monophospho-N-acetylneuraminic acid hydroxylase
10389231	9.45	6.59	7.25	6.04e-07	0.0002	Ccl3	chemokine (C-C motif) ligand 3
10538082	8.24	6.91	2.52	7.25e-07	0.0002	Atp6v0e2	ATPase, H+ transporting, lysosomal V0 subunit E2
10413710	10.57	9.11	2.74	7.9e-07	0.0002	Nt5dc2	5-nucleotidase domain containing 2
10586907	7.55	8.82	-2.43	1.08e-06	0.0002	Mns1	meiosis-specific nuclear structural protein 1
10573082	6.27	7.75	-2.78	1.16e-06	0.0003	Inpp4b	inositol polyphosphate-4-phosphatase, type II
10570516	6.12	7.62	-2.83	1.22e-06	0.0003	Kbtbd11	kelch repeat and BTB (POZ) domain containing 11
10418729	9.86	8.28	2.99	1.37e-06	0.0003	Colq; Hacl1	collagen-like tail subunit (single strand of homotrimer) of asymmetric acetylcholinesterase; 2-hydroxyacyl-CoA lyase 1
10508936	6.69	7.83	-2.21	1.37e-06	0.0003	Ubxn11	UBX domain protein 11
10496919	9.38	8.25	2.18	1.49e-06	0.0003	Usp33	ubiquitin specific peptidase 33
10463632	7.36	9.11	-3.36	1.57e-06	0.0003	Tmem180	transmembrane protein 180
10487011	8.02	6.2	3.52	1.62e-06	0.0003	Gatm	glycine amidinotransferase (L-arginine:glycine amidinotransferase)
10472501	8.97	6.8	4.52	1.76e-06	0.0004	Cers6	ceramide synthase 6
10592106	7.75	6.51	2.37	1.84e-06	0.0004	Tirap	toll-interleukin 1 receptor (TIR) domain-containing adaptor protein
10605766	9.09	7.25	3.57	1.85e-06	0.0004	Maged1	melanoma antigen, family D, 1
10489107	9.55	8.17	2.6	2.3e-06	0.0004	Samhd1	SAM domain and HD domain, 1
10429160	7.72	9.13	-2.66	2.5e-06	0.0005	St3gal1	ST3 beta-galactoside alpha-2,3-sialyltransferase 1
10467258	6.87	8.37	-2.82	2.57e-06	0.0005	Myof	myoferlin
10388194	8.66	7.44	2.33	2.65e-06	0.0005	Spns2	spinster homolog 2
10584334	7.55	5.88	3.18	2.68e-06	0.0005	Siae	sialic acid acetylesterase
10423333	9.8	8.69	2.15	2.8e-06	0.0005	Fam134b	family with sequence similarity 134, member B
10574023	7.55	10.69	-8.81	2.82e-06	0.0005	Mt2	metallothionein 2
10605820	8.22	7.04	2.26	2.88e-06	0.0005	Zc4h2	zinc finger, C4H2 domain containing
10485624	6.25	8.08	-3.57	3.27e-06	0.0006	Prrg4	proline rich Gla (G-carboxyglutamic acid) 4 (transmembrane)
10394809	8.8	6.76	4.09	3.45e-06	0.0006
10394816	8.8	6.76	4.09	3.45e-06	0.0006
10419559	6.08	9.75	-12.74	3.59e-06	0.0006	Rnase12	ribonuclease, RNase A family, 12 (non-active)
10562523	8.48	6.19	4.92	3.73e-06	0.0006	Zfp507	zinc finger protein 507
10527940	7.76	6.69	2.1	4.78e-06	0.0008	Cdk14	cyclin-dependent kinase 14
10538842	9.32	8.05	2.4	4.78e-06	0.0008	Gng12	guanine nucleotide binding protein (G protein), gamma 12
10399666	9.06	7.85	2.31	4.81e-06	0.0008	9030624G23Rik; Gm38538	RIKEN cDNA 9030624G23 gene; predicted gene, 38538
10546272	7.51	8.58	-2.1	4.91e-06	0.0008	Iqsec1	IQ motif and Sec7 domain 1
10583044	9.01	6.84	4.51	5.74e-06	0.0009	Mmp13	matrix metallopeptidase 13
10607870	5.52	7.12	-3.03	5.76e-06	0.0009	Tlr7	toll-like receptor 7
10556208	6.71	5.5	2.31	6.7e-06	0.001	Akip1	A kinase (PRKA) interacting protein 1
10412126	7.95	6.46	2.79	6.72e-06	0.001	Il31ra	interleukin 31 receptor A
10406254	8.93	7.26	3.19	7.27e-06	0.0011	Ell2	elongation factor RNA polymerase II 2
10542120	7.86	9.61	-3.37	7.56e-06	0.0011	Clec2i	C-type lectin domain family 2, member i
10514510	8.25	6.22	4.1	8.02e-06	0.0011	Cyp2j6	cytochrome P450, family 2, subfamily j, polypeptide 6
10572432	8.44	9.5	-2.1	9.13e-06	0.0013	Isyna1	myo-inositol 1-phosphate synthase A1
10562812	7.99	9.39	-2.64	9.22e-06	0.0013	Spib	Spi-B transcription factor (Spi-1/PU.1 related)
10369102	7.18	6.08	2.14	9.89e-06	0.0013	Cep85l	centrosomal protein 85-like
10400072	8.22	10.28	-4.16	9.95e-06	0.0014	Scin	scinderin
10587655	9.1	7.24	3.62	1.04e-05	0.0014	Zfp949	zinc finger protein 949
10603208	9.83	8.27	2.94	1.05e-05	0.0014	Mid1	midline 1
10399820	7.89	9.03	-2.2	1.09e-05	0.0014	Acp1	acid phosphatase 1, soluble
10399588	5.24	8.36	-8.7	1.2e-05	0.0016	Zfp125	zinc finger protein 125
10464448	4.26	5.3	-2.06	1.25e-05	0.0016	Gm6020	predicted gene 6020 [Source:MGI Symbol;Acc:MGI:3643428]
10517587	7.28	11.02	-13.36	1.26e-05	0.0016	Alpl	alkaline phosphatase, liver/bone/kidney
10403048	10.59	8.97	3.08	1.34e-05	0.0017	Ighv1-72; Ighv1-64	immunoglobulin heavy variable 1-72; immunoglobulin heavy variable 1-64
10352178	6.59	5.57	2.03	1.37e-05	0.0018	Sccpdh	saccharopine dehydrogenase (putative)
10485405	6.2	8.15	-3.85	1.92e-05	0.0024	Cd44	CD44 antigen
10389590	8.05	6.84	2.31	2.08e-05	0.0025	Gdpd1	glycerophosphodiester phosphodiesterase domain containing 1
10360666	10.14	8.38	3.38	2.16e-05	0.0026	6330403A02Rik	RIKEN cDNA 6330403A02 gene
10488378	6.84	8.44	-3.03	2.21e-05	0.0026	Thbd	thrombomodulin
10401673	10.65	9.27	2.61	2.38e-05	0.0028	Tgfb3	transforming growth factor, beta 3
10360664	9.5	7.39	4.29	3.04e-05	0.0035	6330403A02Rik	RIKEN cDNA 6330403A02 gene
10585778	8.95	10.62	-3.18	3.05e-05	0.0035	Sema7a	sema domain, immunoglobulin domain (Ig), and GPI membrane anchor, (semaphorin) 7A
10544150	7.69	6.21	2.79	3.45e-05	0.0039	Kdm7a	lysine (K)-specific demethylase 7A
10368947	7.93	6.87	2.07	3.47e-05	0.0039	Aim1	absent in melanoma 1
10427928	9.13	7.92	2.31	3.99e-05	0.0044	Trio	triple functional domain (PTPRF interacting)
10404152	10.29	9.21	2.12	3.99e-05	0.0044	Fam65b	family with sequence similarity 65, member B
10359689	8.26	11.26	-7.98	4.13e-05	0.0045	Atp1b1	ATPase, Na+/K+ transporting, beta 1 polypeptide
10608641	9.17	8.02	2.22	4.7e-05	0.0049
10588007	9.53	8.49	2.05	4.84e-05	0.005	Tfdp2	transcription factor Dp 2
10407782	7.17	8.82	-3.13	5.84e-05	0.0059	Edaradd	EDAR (ectodysplasin-A receptor)-associated death domain
10584941	8.82	7.61	2.31	5.88e-05	0.0059	Bace1	beta-site APP cleaving enzyme 1
10576692	9.01	7.97	2.05	6.48e-05	0.0064	Insr	insulin receptor
10495993	10.98	12.17	-2.27	8.39e-05	0.0079	Elovl6	ELOVL family member 6, elongation of long chain fatty acids (yeast)
10544660	9.45	7.3	4.45	9.54e-05	0.0089	Osbpl3	oxysterol binding protein-like 3
10403031	8.59	6.01	5.97	9.88e-05	0.0091	Ighv1-55	immunoglobulin heavy variable 1-55
10491182	7.77	6.5	2.4	0.0001	0.0095	Eif5a2	eukaryotic translation initiation factor 5A2
10548905	8.81	6.83	3.95	0.0001	0.0107	Eps8	epidermal growth factor receptor pathway substrate 8
10348537	9.25	7.93	2.5	0.0001	0.012	Ramp1	receptor (calcitonin) activity modifying protein 1
10406982	8.58	7.49	2.13	0.0001	0.0122	Adamts6	a disintegrin-like and metallopeptidase (reprolysin type) with thrombospondin type 1 motif, 6
10578069	5.32	6.33	-2.01	0.0001	0.0125	Gtpbp10	GTP-binding protein 10 (putative)
10515986	7.56	8.68	-2.17	0.0002	0.0129	Zfp69	zinc finger protein 69
10529375	10.89	9.66	2.35	0.0002	0.0134	Mxd4	Max dimerization protein 4
10544148	8.39	7.01	2.59	0.0002	0.0159	Kdm7a	lysine (K)-specific demethylase 7A
10374035	9.37	10.42	-2.06	0.0002	0.0162	Xbp1	X-box binding protein 1
10455118	8.21	6.76	2.73	0.0002	0.0174	Pcdhb18	protocadherin beta 18
10422321	7.96	6.58	2.6	0.0002	0.0177	Dzip1	DAZ interacting protein 1
10461721	9.43	6.94	5.6	0.0003	0.0199	Mpeg1	macrophage expressed gene 1
10580061	7.11	8.18	-2.1	0.0003	0.0216	Il27ra	interleukin 27 receptor, alpha
10494551	9.71	8.65	2.08	0.0003	0.0224	Acp6	acid phosphatase 6, lysophosphatidic
10455123	6.97	5.53	2.71	0.0003	0.0226	Pcdhb19	protocadherin beta 19
10455128	7.73	6.61	2.17	0.0003	0.0233	Pcdhb20	protocadherin beta 20
10576328	6.49	7.81	-2.5	0.0003	0.0245	Mc1r	melanocortin 1 receptor
10450384	7.06	8.85	-3.45	0.0004	0.0249	Msh5	mutS homolog 5 (E. coli)
10514221	8.86	7.86	2	0.0004	0.0259	Plin2	perilipin 2
10455108	8.73	7.26	2.78	0.0004	0.0271	Pcdhb16	protocadherin beta 16
10365344	8.2	7.19	2.02	0.0004	0.0294	Tcp11l2	t-complex 11 (mouse) like 2
10507475	9.52	8.35	2.26	0.0005	0.0304	Gm23143	predicted gene, 23143 [Source:MGI Symbol;Acc:MGI:5452920]
10367744	12.49	7.34	35.5	0.0005	0.0314
10428534	7.65	6.31	2.53	0.0006	0.0352	Trps1	trichorhinophalangeal syndrome I (human)
10502335	6.83	8.12	-2.44	0.0006	0.0356	Bank1	B cell scaffold protein with ankyrin repeats 1
10592535	9.41	7.7	3.26	0.0006	0.0369	Sorl1	sortilin-related receptor, LDLR class A repeats-containing
10358717	9.53	8.35	2.27	0.0006	0.0374	1700025G04Rik	RIKEN cDNA 1700025G04 gene
10572647	7.2	8.21	-2.02	0.0006	0.0379	Slc27a1	solute carrier family 27 (fatty acid transporter), member 1
10356866	7.53	6.45	2.12	0.0006	0.0379	Pdcd1	programmed cell death 1
10579744	7.45	5.76	3.22	0.0008	0.046	Large	like-glycosyltransferase
10608712	5.29	6.35	-2.09	0.0008	0.046
10606355	7.98	9.48	-2.83	0.0009	0.0477	Cysltr1	cysteinyl leukotriene receptor 1
10455112	7.97	6.45	2.87	0.0009	0.0477	Pcdhb17	protocadherin beta 17
10418171	7.57	6.57	2	0.0009	0.0491	Zcchc24	zinc finger, CCHC domain containing 24
10575693	9.53	10.64	-2.16	0.001	0.0528	Vat1l	vesicle amine transport protein 1 homolog-like (T. californica)
10445251	5.58	6.64	-2.07	0.001	0.0529	Adgrf1	adhesion G protein-coupled receptor F1
10442219	9.85	8.8	2.08	0.0011	0.0552	Zfp52	zinc finger protein 52
10488382	12.52	11.32	2.3	0.0011	0.0558	Cd93	CD93 antigen
10389617	8.38	6.89	2.81	0.0012	0.0585	Ppm1e	protein phosphatase 1E (PP2C domain containing)
10592888	5.36	6.83	-2.76	0.0012	0.0585	Cxcr5	chemokine (C-X-C motif) receptor 5
10466779	8.7	7.47	2.35	0.0012	0.0595	Pip5k1b	phosphatidylinositol-4-phosphate 5-kinase, type 1 beta
10510129	10.18	9.15	2.04	0.0012	0.0604	Dhrs3	dehydrogenase/reductase (SDR family) member 3
10345807	10.36	7.03	10.09	0.0013	0.0631	Il18r1	interleukin 18 receptor 1
10404422	7.72	6.49	2.34	0.0013	0.0634	Serpinb6b	serine (or cysteine) peptidase inhibitor, clade B, member 6b
10586017	9.82	8.78	2.05	0.0013	0.0637	Uaca	uveal autoantigen with coiled-coil domains and ankyrin repeats
10603551	10.28	8.79	2.82	0.0014	0.0649	Cybb	cytochrome b-245, beta polypeptide
10411215	7.52	8.96	-2.71	0.0014	0.0661	Crhbp	corticotropin releasing hormone binding protein
10521667	7.3	9.22	-3.77	0.0014	0.0665	Bst1	bone marrow stromal cell antigen 1
10379489	8.25	7.11	2.19	0.0015	0.0671	Tmem98	transmembrane protein 98
10606369	6.78	5.77	2.02	0.0015	0.0677	Itm2a	integral membrane protein 2A
10439321	8.02	5.64	5.21	0.0015	0.07	Slc15a2	solute carrier family 15 (H+/peptide transporter), member 2
10383799	7.8	6.78	2.02	0.0016	0.073	Tcn2	transcobalamin 2
10361055	8.59	7.4	2.29	0.0017	0.0734	Vash2	vasohibin 2
10598771	7.49	6.36	2.18	0.0019	0.0804	Maoa	monoamine oxidase A
10384458	10.55	9.21	2.53	0.0021	0.0866	Plek	pleckstrin
10478219	7.66	8.88	-2.34	0.0022	0.0896	Plcg1	phospholipase C, gamma 1
10352661	7.55	8.6	-2.06	0.0022	0.0911	Ptpn14	protein tyrosine phosphatase, non-receptor type 14
10493990	8.06	9.07	-2.01	0.0023	0.0919	S100a11	S100 calcium binding protein A11
10403034	9.05	7.72	2.52	0.0027	0.1051	Ighv8-8	immunoglobulin heavy variable 8-8
10464601	10.38	9.37	2.02	0.0027	0.1053	Gm23927	predicted gene, 23927 [Source:MGI Symbol;Acc:MGI:5453704]
10386909	9.46	8.03	2.69	0.0029	0.1116	Cenpv	centromere protein V
10600131	5.82	6.85	-2.04	0.003	0.1129	Xlr4b; Xlr4c; Gm38474	X-linked lymphocyte-regulated 4B; X-linked lymphocyte-regulated 4C; predicted gene, 38474
10465831	11.57	10.45	2.17	0.0031	0.1163	5730408K05Rik	RIKEN cDNA 5730408K05 gene
10347036	7.02	5.96	2.08	0.0033	0.1205	Map2	microtubule-associated protein 2
10407467	7.32	5.31	4.02	0.0033	0.1214	Akr1e1	aldo-keto reductase family 1, member E1
10403015	8.68	7.35	2.51	0.0033	0.1216	Ighv1-18	immunoglobulin heavy variable V1-18
10399148	8.68	9.88	-2.3	0.0036	0.1276	Rapgef5	Rap guanine nucleotide exchange factor (GEF) 5
10571344	8.05	6.87	2.27	0.0038	0.133	D8Ertd82e	DNA segment, Chr 8, ERATO Doi 82, expressed
10498367	8.65	7.36	2.44	0.004	0.1363	P2ry13	purinergic receptor P2Y, G-protein coupled 13
10403063	8.58	7.35	2.35	0.0044	0.1453	Ighv8-12	immunoglobulin heavy variable V8-12
10460085	8.17	9.2	-2.04	0.0048	0.1553	Cndp2	CNDP dipeptidase 2 (metallopeptidase M20 family)
10371271	7.14	8.14	-2	0.0051	0.161	Zfp781	zinc finger protein 781
10451213	9.3	7.92	2.61	0.0053	0.1647	Rsph9	radial spoke head 9 homolog (Chlamydomonas)
10450508	7.25	8.71	-2.75	0.0058	0.173	Lta	lymphotoxin A
10493820	6.9	8.69	-3.44	0.0058	0.1733	S100a6	S100 calcium binding protein A6 (calcyclin)
10564539	7.05	5.31	3.35	0.0059	0.1748	Mctp2	multiple C2 domains, transmembrane 2
10345824	10.96	9.35	3.05	0.0059	0.1748	Il18rap	interleukin 18 receptor accessory protein
10431974	7.87	6.85	2.03	0.0059	0.1753	Rapgef3	Rap guanine nucleotide exchange factor (GEF) 3
10351140	7.22	6.17	2.06	0.0071	0.1936	Kifap3	kinesin-associated protein 3
10417068	10.36	9.15	2.31	0.0072	0.1949	Gm25781	predicted gene, 25781 [Source:MGI Symbol;Acc:MGI:5455558]
10461765	8.08	7.07	2.01	0.0072	0.1953	Lpxn	leupaxin
10555174	7.23	8.26	-2.03	0.0074	0.1976	Lrrc32	leucine rich repeat containing 32
10563715	8.85	7.35	2.83	0.0075	0.1978	Mrgpra2b	MAS-related GPR, member A2B
10571214	8.43	7.16	2.41	0.0085	0.214	Rnf122	ring finger protein 122
10383198	7.96	6.88	2.11	0.0088	0.2162	Rnf213	ring finger protein 213
10569646	7.98	9.42	-2.72	0.0106	0.2415	Ccnd1	cyclin D1
10539933	8.6	9.7	-2.14	0.0108	0.2432	Txnrd3	thioredoxin reductase 3
10402991	7.26	8.95	-3.22	0.011	0.2464	Ighv2-4	immunoglobulin heavy variable V2-4
10453485	7.56	6.49	2.09	0.0112	0.2485	Gm23947	predicted gene, 23947 [Source:MGI Symbol;Acc:MGI:5453724]
10435743	6.05	4.86	2.29	0.0112	0.2491	Gm8609	predicted gene 8609 [Source:MGI Symbol;Acc:MGI:3648173]
10358389	9	7.64	2.57	0.0124	0.2626	Rgs2	regulator of G-protein signaling 2
10567863	8.34	10.95	-6.11	0.0138	0.2797	Cd19	CD19 antigen
10563712	8.86	7.4	2.75	0.0146	0.2875	Mrgpra2a	MAS-related GPR, member A2A
10491091	7.48	8.52	-2.06	0.0149	0.2911	Tnfsf10	tumor necrosis factor (ligand) superfamily, member 10
10400304	7.47	5.93	2.91	0.0151	0.2918	Egln3	egl-9 family hypoxia-inducible factor 3
10573172	9.71	10.8	-2.13	0.0151	0.2923	Clgn	calmegin
10596190	8.86	10.4	-2.91	0.0152	0.2923	Bfsp2	beaded filament structural protein 2, phakinin
10401244	8.84	7.79	2.06	0.0153	0.2928	Actn1	actinin, alpha 1
10595371	7.88	6.85	2.04	0.0155	0.2952	Hmgn3	high mobility group nucleosomal binding domain 3
10403018	8.95	7.74	2.31	0.016	0.2992	Ighv1-26; Ighv1-33	immunoglobulin heavy variable 1-26; immunoglobulin heavy variable 1-33
10497817	9.28	8.17	2.16	0.0168	0.307	Anxa5	annexin A5
10545184	7.94	6.56	2.6	0.0172	0.31	Igkv4-74	immunoglobulin kappa variable 4-74
10523717	9.39	8.05	2.54	0.0179	0.316	Spp1	secreted phosphoprotein 1
10506274	8.81	9.86	-2.07	0.0206	0.337	Dnajc6	DnaJ (Hsp40) homolog, subfamily C, member 6
10427035	9.58	8.55	2.04	0.0208	0.3379	Nr4a1	nuclear receptor subfamily 4, group A, member 1
10563709	11.98	8.99	7.97	0.0209	0.3389	Mrgpra1	MAS-related GPR, member A1
10496580	8.57	9.62	-2.07	0.0217	0.3464	Gbp3	guanylate binding protein 3
10353549	6.59	5.13	2.76	0.0217	0.3466	Fam135a	family with sequence similarity 135, member A
10540472	7.97	8.98	-2	0.0222	0.3496	Bhlhe40	basic helix-loop-helix family, member e40
10535780	10.21	9.11	2.15	0.0257	0.3734	Flt3	FMS-like tyrosine kinase 3
10461622	5.86	7	-2.2	0.0274	0.3833	Ms4a6b	membrane-spanning 4-domains, subfamily A, member 6B
10556018	9.51	8.28	2.34	0.0287	0.3878
10403821	9.76	11.79	-4.08	0.0299	0.3968	Tcrg-C3	T cell receptor gamma, constant 3
10360398	6.02	7.8	-3.43	0.0324	0.4154	Ifi202b	interferon activated gene 202B
10407940	9.59	11.41	-3.52	0.0341	0.4241	Tcrg-C2; Trgj2; Trgv2	T-cell receptor gamma, constant 2; T cell receptor gamma joining 2; T cell receptor gamma variable 2
10384398	7.58	8.8	-2.32	0.0402	0.4621	Grb10	growth factor receptor bound protein 10
10352000	8.56	7.47	2.13	0.0428	0.4757	Kmo	kynurenine 3-monooxygenase (kynurenine 3-hydroxylase)
10545173	7.03	5.92	2.15	0.043	0.4761	Igkv10-96	immunoglobulin kappa variable 10-96
10512470	9.95	8.67	2.44	0.0445	0.4854	Cd72	CD72 antigen
