# Supplementary material for: Immune stress suppresses innate immune signaling in preleukemic precursor B-cells to provoke leukemia in predisposed mice
Source: Nat Commun. 2023 Aug 24;14:5159. doi: 10.1038/s41467-023-40961-z (PMC10449887; doi:10.1038/s41467-023-40961-z)
Supplement: Supplementary file 12 — Supplementary Data 9 [file 41467_2023_40961_MOESM12_ESM.xlsx]

## Sheet: Myd88+- Pax5+- (Healthy ProB) v
SUPPLEMENTARY DATA 9: Gene list of differentially expressed genes in culture healthy Pax5+/-/Myd88+/- proB cells compared to healthy Pax5+/- proB cells. Myd88+/- Pax5+/- (Healthy ProB) vs Pax5+/- (Healthy ProB)
ID	Myd88+/- Pax5+/- (Healthy ProB) Avg (log2)	Pax5+/- (Healthy ProB) Avg (log2)	Fold Change	P-val	FDR P-val	Gene Symbol	Description
10583179	6.02	9.94	-15.16	6.56e-26	1.9e-21	Pgr	progesterone receptor
10604922	6.58	8.74	-4.48	1.19e-16	1.73e-12	BC023829	cDNA sequence BC023829
10583195	4.92	7.55	-6.21	4.34e-16	4.19e-12	Gm16485	predicted gene 16485 [Source:MGI Symbol;Acc:MGI:3642771]
10446739	6.15	7.4	-2.37	2.84e-15	2.06e-11	Clip4	CAP-GLY domain containing linker protein family, member 4
10390032	9.02	6.81	4.61	7.44e-15	4.31e-11	Acsf2	acyl-CoA synthetase family member 2
10536917	7.75	10.18	-5.37	5.52e-14	2.05e-10	Smo	smoothened, frizzled class receptor
10401673	6.92	10.65	-13.23	5.54e-14	2.05e-10	Tgfb3	transforming growth factor, beta 3
10436636	5.31	8.23	-7.58	6.12e-14	2.05e-10	Ncam2	neural cell adhesion molecule 2
10492426	8.82	6.71	4.34	6.38e-14	2.05e-10	Gm5540	predicted pseudogene 5540 [Source:MGI Symbol;Acc:MGI:3644824]
10537834	8.51	7.14	2.59	1.79e-13	5.19e-10	Arhgef5	Rho guanine nucleotide exchange factor (GEF) 5
10463911	8.6	7.23	2.59	3.09e-13	8.13e-10	Add3	adducin 3 (gamma)
10542896	6.01	8.14	-4.36	6.55e-13	1.58e-09	Bicd1	bicaudal D homolog 1 (Drosophila)
10485624	9.88	6.25	12.4	1.64e-12	3.66e-09	Prrg4	proline rich Gla (G-carboxyglutamic acid) 4 (transmembrane)
10414953	6.75	9.22	-5.56	2.36e-12	4.88e-09	A630038E17Rik; Trav15-1-dv6-1	RIKEN cDNA A630038E17 gene; T cell receptor alpha variable 15-1-DV6-1
10481857	6.99	8.58	-3.02	2.9e-12	5.59e-09	Pbx3	pre B cell leukemia homeobox 3
10413710	7.92	10.57	-6.25	5.09e-12	9.2e-09	Nt5dc2	5-nucleotidase domain containing 2
10536273	5.55	7.19	-3.13	8.62e-12	1.47e-08	Casd1	CAS1 domain containing 1
10351658	9.08	6.56	5.72	9.87e-12	1.59e-08	Cd48	CD48 antigen
10510201	6.08	8.12	-4.12	1.47e-11	2.24e-08	Rex2	reduced expression 2
10456745	8.27	10.12	-3.59	2.99e-11	4.33e-08	Smad7	SMAD family member 7
10396694	6.75	8.36	-3.05	4.41e-11	6.08e-08	Churc1; Fntb	churchill domain containing 1; farnesyltransferase, CAAX box, beta
10514590	6.03	7.97	-3.85	6.39e-11	7.7e-08	Dock7	dedicator of cytokinesis 7
10481931	6.61	7.84	-2.35	1.01e-10	1.13e-07	Phf19	PHD finger protein 19
10537849	8.66	7.16	2.83	1.07e-10	1.13e-07	Arhgef5	Rho guanine nucleotide exchange factor (GEF) 5
10580033	5.89	9.01	-8.67	1.1e-10	1.13e-07	Adgre5; Mir1668	adhesion G protein-coupled receptor E5; microRNA 1668
10514779	5.76	7.6	-3.59	1.13e-10	1.13e-07	Prkaa2	protein kinase, AMP-activated, alpha 2 catalytic subunit
10546631	6.75	9.38	-6.21	1.7e-10	1.56e-07	Frmd4b	FERM domain containing 4B
10413434	8.65	7.39	2.4	1.73e-10	1.56e-07	Fam208a	family with sequence similarity 208, member A
10361091	8.13	7.04	2.14	2.52e-10	2.21e-07	Atf3	activating transcription factor 3
10578069	7.42	5.32	4.29	2.96e-10	2.52e-07	Gtpbp10	GTP-binding protein 10 (putative)
10436658	4.47	6.7	-4.71	3.16e-10	2.62e-07
10455826	6.68	8.05	-2.59	5.65e-10	4.42e-07	Megf10	multiple EGF-like-domains 10
10527970	7.75	5.83	3.77	6.24e-10	4.75e-07	Gtpbp10	GTP-binding protein 10 (putative)
10561055	9.56	7.22	5.06	6.51e-10	4.83e-07	Ceacam2	carcinoembryonic antigen-related cell adhesion molecule 2
10351691	9.72	6.14	11.93	8.81e-10	6.38e-07	Slamf6	SLAM family member 6
10360920	6.63	7.71	-2.11	9.33e-10	6.59e-07	Tgfb2	transforming growth factor, beta 2
10510150	4.72	6.62	-3.74	1.78e-09	1.22e-06	Gm13154; Gm13212; Gt(pU21)140Imeg	predicted gene 13154; predicted gene 13212; gene trap 140, Institute of Molecular Embryology and Genetics
10376513	5.93	7.4	-2.77	1.87e-09	1.23e-06	Nlrp3	NLR family, pyrin domain containing 3
10358434	9.19	7.08	4.3	2.89e-09	1.83e-06	Pla2g4a	phospholipase A2, group IVA (cytosolic, calcium-dependent)
10418927	5.89	8.05	-4.48	2.91e-09	1.83e-06	Bmpr1a	bone morphogenetic protein receptor, type 1A
10495316	8.97	7.63	2.54	3.48e-09	2.1e-06	Psrc1	proline/serine-rich coiled-coil 1
10557177	11.31	10.16	2.23	5.1e-09	3.01e-06	Prkcb	protein kinase C, beta
10389134	7.71	9.36	-3.13	6.89e-09	3.99e-06	Slfn9	schlafen 9
10607870	7.76	5.52	4.72	1.16e-08	6.61e-06	Tlr7	toll-like receptor 7
10518358	4.41	7.79	-10.37	1.2e-08	6.67e-06	2610305D13Rik; Rex2	RIKEN cDNA 2610305D13 gene; reduced expression 2
10599435	6.38	8.53	-4.42	1.25e-08	6.81e-06	Ocrl	oculocerebrorenal syndrome of Lowe
10496813	5.79	6.95	-2.22	1.81e-08	9.68e-06	Ctbs	chitobiase, di-N-acetyl-
10584572	13.2	12.09	2.17	2.58e-08	1.33e-05	Hspa8	heat shock protein 8
10476893	8.37	7.3	2.1	2.68e-08	1.36e-05	Gzf1	GDNF-inducible zinc finger protein 1
10507500	8.7	7.32	2.6	3.28e-08	1.64e-05	Slc6a9	solute carrier family 6 (neurotransmitter transporter, glycine), member 9
10505674	7.98	6.89	2.14	4.03e-08	1.95e-05	Cntln	centlein, centrosomal protein
10457780	8.98	7.81	2.25	4.89e-08	2.32e-05	Garem	GRB2 associated, regulator of MAPK1
10485405	9.01	6.2	7.01	4.97e-08	2.32e-05	Cd44	CD44 antigen
10351679	8.41	6.87	2.91	5.7e-08	2.58e-05	Cd84	CD84 antigen
10415017	9.13	8.05	2.11	6.15e-08	2.67e-05	Traj44	T cell receptor alpha joining 44
10601854	8.44	6.34	4.27	7.57e-08	3.13e-05	Wbp5	WW domain binding protein 5
10403658	9.75	8.39	2.57	9.06e-08	3.64e-05	Gng4	guanine nucleotide binding protein (G protein), gamma 4
10506134	6.69	7.72	-2.04	9.61e-08	3.79e-05	Atg4c	autophagy related 4C, cysteine peptidase
10396485	7.22	8.78	-2.94	1.13e-07	4.26e-05	Syne2	spectrin repeat containing, nuclear envelope 2
10463632	9.33	7.36	3.91	1.38e-07	5.14e-05	Tmem180	transmembrane protein 180
10403038	6.18	9.47	-9.75	1.51e-07	5.52e-05	Ighv1-61	immunoglobulin heavy variable 1-61
10572724	4.84	6.8	-3.89	1.65e-07	5.97e-05	Zfp709	zinc finger protein 709
10502050	7.68	6.12	2.96	1.75e-07	6.13e-05	Alpk1	alpha-kinase 1
10434094	7.63	6.58	2.07	1.77e-07	6.13e-05	Klhl22	kelch-like 22
10396606	7.75	9.51	-3.38	1.78e-07	6.13e-05	Syne2	spectrin repeat containing, nuclear envelope 2
10581813	6.19	8.19	-3.99	1.86e-07	6.18e-05	Mlkl	mixed lineage kinase domain-like
10389561	8.39	9.45	-2.08	1.86e-07	6.18e-05	Dhx40	DEAH (Asp-Glu-Ala-His) box polypeptide 40
10592106	6.42	7.75	-2.52	1.9e-07	6.24e-05	Tirap	toll-interleukin 1 receptor (TIR) domain-containing adaptor protein
10562651	5.74	6.89	-2.21	2e-07	6.49e-05	9830147E19Rik	RIKEN cDNA 9830147E19 gene
10352867	6.32	7.55	-2.36	2.21e-07	7.03e-05	Plxna2	plexin A2
10603567	8.42	6.97	2.72	2.54e-07	8e-05	Dynlt3	dynein light chain Tctex-type 3
10403060	8.76	11.53	-6.82	3.1e-07	9.25e-05	Ighv1-69	immunoglobulin heavy variable 1-69
10601857	8.81	6.25	5.89	3.1e-07	9.25e-05	Ngfrap1	nerve growth factor receptor (TNFRSF16) associated protein 1
10388194	7.31	8.66	-2.55	4.74e-07	0.0001	Spns2	spinster homolog 2
10449926	6.93	8.16	-2.34	5.19e-07	0.0001	Zfp799	zinc finger protein 799
10396511	6.79	8.26	-2.78	5.19e-07	0.0001	Syne2	spectrin repeat containing, nuclear envelope 2
10353181	7.3	8.4	-2.14	5.32e-07	0.0001	Lactb2	lactamase, beta 2
10407481	9.35	8.18	2.25	5.72e-07	0.0002	Pfkp	phosphofructokinase, platelet
10403028	7.2	10.07	-7.31	6e-07	0.0002	Ighv1-52	immunoglobulin heavy variable 1-52
10573451	8.44	6.86	2.98	6.59e-07	0.0002	Syce2	synaptonemal complex central element protein 2
10600419	6.92	7.95	-2.05	7.41e-07	0.0002	Plxna3	plexin A3
10464251	6.39	8.58	-4.57	7.64e-07	0.0002	Atrnl1	attractin like 1
10504755	10.9	12.44	-2.9	9.36e-07	0.0002	LOC105247125	uncharacterized LOC105247125
10361055	6.35	8.59	-4.75	1.07e-06	0.0003	Vash2	vasohibin 2
10496919	8.23	9.38	-2.22	1.2e-06	0.0003	Usp33	ubiquitin specific peptidase 33
10487011	6.22	8.02	-3.47	1.57e-06	0.0004	Gatm	glycine amidinotransferase (L-arginine:glycine amidinotransferase)
10442240	6.62	10.13	-11.38	1.6e-06	0.0004	Zfp760	zinc finger protein 760
10580382	8.63	7.31	2.5	1.67e-06	0.0004	Neto2	neuropilin (NRP) and tolloid (TLL)-like 2
10396608	8.14	9.71	-2.96	1.75e-06	0.0004	Syne2	spectrin repeat containing, nuclear envelope 2
10573939	8.03	6.38	3.14	1.8e-06	0.0004	Lpcat2	lysophosphatidylcholine acyltransferase 2
10447799	7.9	6.31	3.02	1.88e-06	0.0004	Igf2r	insulin-like growth factor 2 receptor
10587503	7.75	6.4	2.55	2.15e-06	0.0005	Sh3bgrl2	SH3 domain binding glutamic acid-rich protein like 2
10562665	5.72	6.73	-2.01	2.5e-06	0.0006
10441115	8.08	6.86	2.32	2.53e-06	0.0006	Brwd1	bromodomain and WD repeat domain containing 1
10520950	10.37	9.26	2.17	2.8e-06	0.0006	Gm5864	predicted gene 5864 [Source:MGI Symbol;Acc:MGI:3648579]
10539850	7.61	9.42	-3.49	2.83e-06	0.0006	Hmces	5-hydroxymethylcytosine (hmC) binding, ES cell specific
10490903	7.67	5.89	3.44	3.67e-06	0.0008	Car13	carbonic anhydrase 13
10542401	8.21	7.08	2.2	3.73e-06	0.0008	BC049715	cDNA sequence BC049715
10424676	12.87	10.85	4.04	3.78e-06	0.0008	Ly6e	lymphocyte antigen 6 complex, locus E
10536494	6.73	5.24	2.81	4.16e-06	0.0009	Cav2	caveolin 2
10445574	6.52	7.57	-2.07	4.17e-06	0.0009	Cul7	cullin 7
10478219	9.7	7.66	4.11	4.95e-06	0.001	Plcg1	phospholipase C, gamma 1
10455135	5.72	6.91	-2.27	6.3e-06	0.0012	Pcdhb21	protocadherin beta 21
10402800	8.84	7.82	2.02	6.47e-06	0.0013	Gpr132	G protein-coupled receptor 132
10517488	9.58	8.3	2.43	7.38e-06	0.0014	Ephb2	Eph receptor B2
10399820	9.05	7.89	2.22	8.18e-06	0.0016	Acp1	acid phosphatase 1, soluble
10580061	8.44	7.11	2.52	8.42e-06	0.0016	Il27ra	interleukin 27 receptor, alpha
10394593	8.41	6.34	4.22	1e-05	0.0018	Fam49a	family with sequence similarity 49, member A
10556208	8.03	6.71	2.49	1.11e-05	0.002	Akip1	A kinase (PRKA) interacting protein 1
10390535	7.65	9.53	-3.68	1.13e-05	0.002	Arl5c	ADP-ribosylation factor-like 5C
10590433	7.72	9.53	-3.5	1.2e-05	0.0021	1700048O20Rik	RIKEN cDNA 1700048O20 gene
10576639	7.2	8.79	-3.02	1.21e-05	0.0021	Nrp1	neuropilin 1
10590631	7.75	10.41	-6.33	1.23e-05	0.0021	Ccr2	chemokine (C-C motif) receptor 2
10562523	6.41	8.48	-4.21	1.27e-05	0.0022	Zfp507	zinc finger protein 507
10606178	12.49	5.71	109.86	1.34e-05	0.0023	Xist	inactive X specific transcripts
10369792	7.96	8.98	-2.04	1.42e-05	0.0024	Arid5b	AT rich interactive domain 5B (MRF1-like)
10421810	8.86	7.81	2.07	1.48e-05	0.0025	Rgcc	regulator of cell cycle
10607972	5.27	9.06	-13.92	1.71e-05	0.0028	Kdm5d	lysine (K)-specific demethylase 5D
10504757	9.83	11.4	-2.98	1.72e-05	0.0028	BC005685	cDNA sequence BC005685
10366746	6.19	7.59	-2.65	1.79e-05	0.0029	Lrig3	leucine-rich repeats and immunoglobulin-like domains 3
10603208	8.36	9.83	-2.75	1.82e-05	0.0029	Mid1	midline 1
10467420	9.17	7.95	2.32	1.89e-05	0.003	Pdlim1	PDZ and LIM domain 1 (elfin)
10542757	8.2	9.49	-2.46	2.18e-05	0.0034	Stk38l	serine/threonine kinase 38 like
10367744	5.78	12.49	-104.73	2.36e-05	0.0036
10538901	9.95	11.45	-2.82	2.43e-05	0.0036
10401935	9.88	11.45	-2.96	3.24e-05	0.0047
10356082	6.46	7.94	-2.79	3.96e-05	0.0056	Gm5530	predicted gene 5530 [Source:MGI Symbol;Acc:MGI:3646374]
10484261	6.62	7.62	-2	4.36e-05	0.0059	Cerkl	ceramide kinase-like
10506274	6.79	8.81	-4.07	4.42e-05	0.006	Dnajc6	DnaJ (Hsp40) homolog, subfamily C, member 6
10403303	7.31	6.17	2.21	4.45e-05	0.006	Akr1c13	aldo-keto reductase family 1, member C13
10608138	5.5	9.79	-19.6	4.68e-05	0.0062	Ddx3y	DEAD (Asp-Glu-Ala-Asp) box polypeptide 3, Y-linked
10538658	6.83	5.78	2.06	6e-05	0.0075	Herc3	hect domain and RLD 3
10403031	5.82	8.59	-6.79	6.8e-05	0.0083	Ighv1-55	immunoglobulin heavy variable 1-55
10422321	6.47	7.96	-2.81	6.84e-05	0.0084	Dzip1	DAZ interacting protein 1
10593492	6.13	7.13	-2.01	7.12e-05	0.0086	Zc3h12c	zinc finger CCCH type containing 12C
10586933	10.2	11.42	-2.33	7.3e-05	0.0088	Nedd4	neural precursor cell expressed, developmentally down-regulated 4
10608711	11.3	12.71	-2.64	7.93e-05	0.0094
10394819	6.3	7.34	-2.06	8.11e-05	0.0096	Gm40847	predicted gene, 40847
10442219	8.54	9.85	-2.49	8.22e-05	0.0097	Zfp52	zinc finger protein 52
10489107	8.44	9.55	-2.16	8.45e-05	0.0099	Samhd1	SAM domain and HD domain, 1
10522051	8.39	7.13	2.38	8.76e-05	0.0101	Klf3	Kruppel-like factor 3 (basic)
10510167	9.27	10.44	-2.24	8.81e-05	0.0102	Gm8935; Gm21411	predicted pseudogene 8935; predicted gene, 21411
10563706	6.66	8.25	-3.01	9.42e-05	0.0107	Mrgpra9; Mrgprx3-ps	MAS-related GPR, member A9; MAS-related GPR, member X3, pseudogene
10608107	5.34	9.39	-16.52	9.67e-05	0.011	Uty	ubiquitously transcribed tetratricopeptide repeat gene, Y chromosome
10407782	8.7	7.17	2.9	0.0001	0.0122	Edaradd	EDAR (ectodysplasin-A receptor)-associated death domain
10595371	6.07	7.88	-3.52	0.0001	0.0123	Hmgn3	high mobility group nucleosomal binding domain 3
10597531	7.15	5.92	2.35	0.0001	0.0132	Rbms3	RNA binding motif, single stranded interacting protein
10542120	9.27	7.86	2.67	0.0001	0.0137	Clec2i	C-type lectin domain family 2, member i
10608001	5.03	9.21	-18.21	0.0002	0.0176	Eif2s3y	eukaryotic translation initiation factor 2, subunit 3, structural gene Y-linked
10589087	8.71	9.79	-2.11	0.0002	0.0178	Prkar2a	protein kinase, cAMP dependent regulatory, type II alpha
10403048	9.3	10.59	-2.45	0.0002	0.0188	Ighv1-72; Ighv1-64	immunoglobulin heavy variable 1-72; immunoglobulin heavy variable 1-64
10425321	11.31	9.5	3.52	0.0002	0.0192	Apobec3	apolipoprotein B mRNA editing enzyme, catalytic polypeptide 3
10360806	6.61	8.11	-2.83	0.0002	0.0225	Capn2	calpain 2
10399588	7.71	5.24	5.54	0.0002	0.0231	Zfp125	zinc finger protein 125
10598771	6.07	7.49	-2.68	0.0003	0.0289	Maoa	monoamine oxidase A
10427461	8.36	9.8	-2.71	0.0003	0.0309	Ptger4	prostaglandin E receptor 4 (subtype EP4)
10587792	7.5	8.82	-2.5	0.0003	0.0317	Plscr1	phospholipid scramblase 1
10455118	6.8	8.21	-2.65	0.0004	0.0319	Pcdhb18	protocadherin beta 18
10364593	7.57	8.61	-2.05	0.0005	0.0447	Cnn2	calponin 2
10415052	9.09	7.4	3.24	0.0005	0.0447	Mmp14	matrix metallopeptidase 14 (membrane-inserted)
10579744	5.61	7.45	-3.58	0.0006	0.0468	Large	like-glycosyltransferase
10517165	10.73	9.28	2.73	0.0006	0.0508	Cd52	CD52 antigen
10389231	11.11	9.45	3.16	0.0007	0.0557	Ccl3	chemokine (C-C motif) ligand 3
10447108	6.26	7.37	-2.16	0.0007	0.0574	Arhgef33	Rho guanine nucleotide exchange factor (GEF) 33
10455128	6.69	7.73	-2.05	0.0008	0.0628	Pcdhb20	protocadherin beta 20
10446986	6.88	7.88	-2.01	0.0008	0.0632	Crim1	cysteine rich transmembrane BMP regulator 1 (chordin like)
10598013	6.04	7.7	-3.16	0.0008	0.0633	Ccr5	chemokine (C-C motif) receptor 5
10590635	6.04	7.7	-3.16	0.0008	0.0633	Ccr5	chemokine (C-C motif) receptor 5
10606355	9.43	7.98	2.75	0.0009	0.0664	Cysltr1	cysteinyl leukotriene receptor 1
10503835	8.81	7.81	2.01	0.001	0.0727	Rragd	Ras-related GTP binding D
10347948	7.68	8.77	-2.13	0.001	0.0737	Sp100	nuclear antigen Sp100
10459241	7.99	6.89	2.14	0.0011	0.0794	Afap1l1	actin filament associated protein 1-like 1
10356267	6.19	7.93	-3.34	0.0012	0.082	A530032D15Rik	RIKEN cDNA A530032D15Rik gene
10425333	9.96	8.17	3.46	0.0012	0.084	Apobec3	apolipoprotein B mRNA editing enzyme, catalytic polypeptide 3
10592535	7.82	9.41	-3.01	0.0013	0.089	Sorl1	sortilin-related receptor, LDLR class A repeats-containing
10360664	8.06	9.5	-2.7	0.0014	0.0961	6330403A02Rik	RIKEN cDNA 6330403A02 gene
10544596	7.92	6.81	2.15	0.0014	0.0961	Tmem176b	transmembrane protein 176B
10504753	9.26	10.87	-3.04	0.0016	0.1026
10548905	7.3	8.81	-2.84	0.0016	0.1041	Eps8	epidermal growth factor receptor pathway substrate 8
10427035	8.1	9.58	-2.78	0.0016	0.1041	Nr4a1	nuclear receptor subfamily 4, group A, member 1
10583044	10.44	9.01	2.69	0.0017	0.1118	Mmp13	matrix metallopeptidase 13
10538890	9.55	11.21	-3.15	0.0018	0.115
10587655	8	9.1	-2.15	0.002	0.1246	Zfp949	zinc finger protein 949
10504761	9.15	10.68	-2.9	0.002	0.1269	LOC105247125	uncharacterized LOC105247125
10571399	5.66	7.21	-2.91	0.0022	0.1361	Zdhhc2	zinc finger, DHHC domain containing 2
10455112	6.65	7.97	-2.5	0.003	0.1668	Pcdhb17	protocadherin beta 17
10487021	7.69	9.04	-2.54	0.0031	0.1709	Slc30a4	solute carrier family 30 (zinc transporter), member 4
10430645	8.1	6.62	2.79	0.0034	0.1858	D730005E14Rik	RIKEN cDNA D730005E14 gene
10457359	7.44	6.39	2.07	0.004	0.2076	Mpp7	membrane protein, palmitoylated 7 (MAGUK p55 subfamily member 7)
10522208	8.35	6.67	3.2	0.004	0.2099	Uchl1	ubiquitin carboxy-terminal hydrolase L1
10360666	9.01	10.14	-2.18	0.0042	0.2145	6330403A02Rik	RIKEN cDNA 6330403A02 gene
10359689	10.19	8.26	3.8	0.0044	0.2215	Atp1b1	ATPase, Na+/K+ transporting, beta 1 polypeptide
10538892	9.99	11.54	-2.93	0.0045	0.2267	LOC105243827	uncharacterized LOC105243827
10372324	6.89	8.41	-2.85	0.0046	0.2311	Syt1	synaptotagmin I
10358421	7.32	6.26	2.07	0.0048	0.2348	Rgs18	regulator of G-protein signaling 18
10463123	8.37	10.68	-4.99	0.0048	0.2359	Dntt	deoxynucleotidyltransferase, terminal
10605437	6.3	7.3	-2.01	0.0051	0.2442	Pls3	plastin 3 (T-isoform)
10425207	7.01	8.19	-2.27	0.0051	0.2457	H1f0	H1 histone family, member 0
10589886	5.86	7	-2.21	0.0053	0.2516	4930520O04Rik	RIKEN cDNA 4930520O04 gene
10455108	7.63	8.73	-2.15	0.006	0.274	Pcdhb16	protocadherin beta 16
10416340	11.47	10.27	2.3	0.0072	0.307	Gfra2	glial cell line derived neurotrophic factor family receptor alpha 2
10401931	9.66	11.27	-3.04	0.0074	0.3109	Gm40902	predicted gene, 40902
10401937	9.66	11.27	-3.04	0.0074	0.3109	Gm40892	predicted gene, 40892
10531737	7.11	8.18	-2.1	0.0079	0.3259	Hpse	heparanase
10389617	7.23	8.38	-2.22	0.0079	0.3283	Ppm1e	protein phosphatase 1E (PP2C domain containing)
10435743	4.8	6.05	-2.38	0.009	0.3567	Gm8609	predicted gene 8609 [Source:MGI Symbol;Acc:MGI:3648173]
10401933	10.87	12.28	-2.66	0.0091	0.3577	Gm40902	predicted gene, 40902
10504759	10.87	12.28	-2.66	0.0091	0.3577	LOC105247125	uncharacterized LOC105247125
10542214	7.99	6.1	3.69	0.0092	0.358	Klrd1	killer cell lectin-like receptor, subfamily D, member 1
10452793	6.18	7.2	-2.03	0.0093	0.3597	Galnt14	UDP-N-acetyl-alpha-D-galactosamine:polypeptide N-acetylgalactosaminyltransferase 14
10466779	7.7	8.7	-2.01	0.0101	0.3813	Pip5k1b	phosphatidylinositol-4-phosphate 5-kinase, type 1 beta
10358408	7.23	5.93	2.47	0.0119	0.4225	Rgs1	regulator of G-protein signaling 1
10573172	10.82	9.71	2.15	0.0124	0.43	Clgn	calmegin
10546184	9.49	8.39	2.13	0.0135	0.4511	Plxna1	plexin A1
10353549	5.04	6.59	-2.93	0.0155	0.4851	Fam135a	family with sequence similarity 135, member A
10548069	7.51	6.14	2.58	0.0168	0.503	Dyrk4	dual-specificity tyrosine-(Y)-phosphorylation regulated kinase 4
10538924	9.08	7.99	2.13	0.0181	0.5237	Igkv2-109	immunoglobulin kappa variable 2-109
10435704	7.23	6.18	2.08	0.0191	0.5342	Cd80	CD80 antigen
10403015	7.64	8.68	-2.06	0.0195	0.5386	Ighv1-18	immunoglobulin heavy variable V1-18
10421924	7.06	5.95	2.17	0.0199	0.5452	Pcdh9	protocadherin 9
10386909	8.35	9.46	-2.16	0.0206	0.554	Cenpv	centromere protein V
10360377	7.99	6.65	2.53	0.0218	0.568	AI607873	expressed sequence AI607873
10360398	7.94	6.02	3.79	0.0219	0.5685	Ifi202b	interferon activated gene 202B
10351197	11.27	9.76	2.84	0.022	0.5693	Sell	selectin, lymphocyte
10432640	9.02	7.97	2.07	0.0234	0.5869	Bin2	bridging integrator 2
10601595	6.18	4.9	2.42	0.0246	0.6017	Cldn34c2	claudin 34C2
10421932	7.08	5.81	2.42	0.0271	0.6298	Pcdh9	protocadherin 9
10500982	8.88	7.34	2.92	0.0277	0.6358	I830077J02Rik	RIKEN cDNA I830077J02 gene
10399710	7.46	6.41	2.07	0.0292	0.6542	Rsad2	radical S-adenosyl methionine domain containing 2
10490923	9.82	8.58	2.36	0.0297	0.6583	Car2	carbonic anhydrase 2
10601588	6.48	5.25	2.35	0.0318	0.6844	Cldn34c1; Cldn34c2	claudin 34C1; claudin 34C2
10389222	8.03	6.95	2.12	0.0329	0.6969	Ccl6	chemokine (C-C motif) ligand 6
10601598	6.15	4.98	2.24	0.0339	0.7029	Cldn34c3	claudin 34C3
10410124	8.22	6.96	2.39	0.035	0.7132	Ctsl	cathepsin L
10567863	10.43	8.34	4.27	0.0449	0.8041	Cd19	CD19 antigen
10429588	6.75	8.05	-2.47	0.046	0.8141	9030619P08Rik	lymphocyte antigen 6 complex pseudogene
10345807	8.43	10.36	-3.82	0.0469	0.8192	Il18r1	interleukin 18 receptor 1
