# Supplementary material for: Immune stress suppresses innate immune signaling in preleukemic precursor B-cells to provoke leukemia in predisposed mice
Source: Nat Commun. 2023 Aug 24;14:5159. doi: 10.1038/s41467-023-40961-z (PMC10449887; doi:10.1038/s41467-023-40961-z)
Supplement: Supplementary file 13 — Supplementary Data 10 [file 41467_2023_40961_MOESM13_ESM.xlsx]

## Sheet: Myd88+- Pax5+- (Healthy ProB) v
SUPPLEMENTARY DATA 10: Gene list of differentially expressed genes in culture healthy Pax5+/-/Myd88+/- proB cells compared to healthy WT proB cells. Myd88+/- Pax5+/- (Healthy ProB) vs WT (Healthy ProB)
ID	Myd88+/- Pax5+/- (Healthy ProB) Avg (log2)	WT (Healthy ProB) Avg (log2)	Fold Change	P-val	FDR P-val	Gene Symbol	Description
10600504	8.44	4.79	12.62	1.02e-17	2.96e-13	Fundc2	FUN14 domain containing 2
10536273	5.55	8.29	-6.7	1.14e-16	1.21e-12	Casd1	CAS1 domain containing 1
10463911	8.6	6.69	3.75	1.25e-16	1.21e-12	Add3	adducin 3 (gamma)
10604922	6.58	8.52	-3.84	1.01e-15	7.27e-12	BC023829	cDNA sequence BC023829
10400157	5.07	6.19	-2.17	3.68e-14	2.13e-10	Nova1	neuro-oncological ventral antigen 1
10426689	6.3	7.98	-3.2	2.52e-13	1.22e-09	Spats2	spermatogenesis associated, serine-rich 2
10514590	6.03	8.43	-5.29	7.61e-13	3.15e-09	Dock7	dedicator of cytokinesis 7
10351867	8.74	10.29	-2.93	9.84e-13	3.56e-09	Aim2	absent in melanoma 2
10492499	10.69	7.83	7.22	2.78e-12	8.94e-09	Mfsd1	major facilitator superfamily domain containing 1
10506004	8.47	6.11	5.14	3.68e-12	9.33e-09	Hook1	hook homolog 1 (Drosophila)
10394209	9.77	8.52	2.39	3.87e-12	9.33e-09	Dnmt3a	DNA methyltransferase 3A
10405400	8.05	9.34	-2.44	9e-12	2e-08	Nsd1	nuclear receptor-binding SET-domain protein 1
10556208	8.03	5.5	5.74	1.77e-11	3.66e-08	Akip1	A kinase (PRKA) interacting protein 1
10425945	7.84	6.77	2.11	4e-11	7.71e-08	Fbln1	fibulin 1
10517488	9.58	7.35	4.69	6.09e-11	1.1e-07	Ephb2	Eph receptor B2
10389231	11.11	6.59	22.92	6.73e-11	1.15e-07	Ccl3	chemokine (C-C motif) ligand 3
10536917	7.75	9.54	-3.45	7.21e-11	1.16e-07	Smo	smoothened, frizzled class receptor
10605392	8.89	6.61	4.85	1.41e-10	2.04e-07	F8	coagulation factor VIII
10433114	8.9	6.86	4.12	1.63e-10	2.14e-07	Itga5	integrin alpha 5 (fibronectin receptor alpha)
10442904	7.22	8.85	-3.1	1.91e-10	2.4e-07	Jmjd8	jumonji domain containing 8
10560832	7.28	6.21	2.1	3.45e-10	3.99e-07	Zfp61	zinc finger protein 61
10503222	7.2	6.02	2.26	3.74e-10	4.16e-07	Chd7	chromodomain helicase DNA binding protein 7
10403816	4.76	7.41	-6.28	4.5e-10	4.7e-07	Tcrg-V4; Trgj1; Tcrg-C1	T cell receptor gamma, variable 4; T cell receptor gamma joining 1; T cell receptor gamma, constant 1
10436636	5.31	7.28	-3.92	4.55e-10	4.7e-07	Ncam2	neural cell adhesion molecule 2
10503190	9.32	8.32	2	5.94e-10	5.93e-07	Chd7	chromodomain helicase DNA binding protein 7
10361091	8.13	7.09	2.05	6.67e-10	6.44e-07	Atf3	activating transcription factor 3
10402268	10.84	9.02	3.53	8.07e-10	7.53e-07	Lgmn	legumain
10420216	6.78	8.25	-2.77	8.66e-10	7.83e-07	Sdr39u1	short chain dehydrogenase/reductase family 39U, member 1
10370552	8.34	7.09	2.37	9.43e-10	8.1e-07	Plpp2	phospholipid phosphatase 2
10583044	10.44	6.84	12.13	9.51e-10	8.1e-07	Mmp13	matrix metallopeptidase 13
10572724	4.84	7.45	-6.09	9.81e-10	8.11e-07	Zfp709	zinc finger protein 709
10481931	6.61	7.7	-2.14	1.38e-09	1.09e-06	Phf19	PHD finger protein 19
10486041	7.95	6.72	2.34	1.44e-09	1.09e-06	Meis2	Meis homeobox 2
10527940	8.36	6.69	3.18	1.46e-09	1.09e-06	Cdk14	cyclin-dependent kinase 14
10401673	6.92	9.27	-5.08	1.47e-09	1.09e-06	Tgfb3	transforming growth factor, beta 3
10514779	5.76	7.4	-3.11	1.54e-09	1.12e-06	Prkaa2	protein kinase, AMP-activated, alpha 2 catalytic subunit
10382409	7.85	6.82	2.05	1.98e-09	1.4e-06	Kif19a	kinesin family member 19A
10503359	8.84	7.41	2.69	2.55e-09	1.68e-06	Rbm12b2	RNA binding motif protein 12 B2
10539080	10.27	7.35	7.59	3.14e-09	2e-06	St3gal5	ST3 beta-galactoside alpha-2,3-sialyltransferase 5
10580382	8.63	6.61	4.06	3.18e-09	2e-06	Neto2	neuropilin (NRP) and tolloid (TLL)-like 2
10351691	9.72	6.38	10.1	3.51e-09	2.16e-06	Slamf6	SLAM family member 6
10510201	6.08	7.64	-2.95	3.82e-09	2.3e-06	Rex2	reduced expression 2
10483381	6.32	7.97	-3.15	5.4e-09	3.13e-06	Stk39	serine/threonine kinase 39
10396694	6.75	8	-2.39	5.72e-09	3.25e-06	Churc1; Fntb	churchill domain containing 1; farnesyltransferase, CAAX box, beta
10449989	10.26	8.99	2.42	8.56e-09	4.67e-06	Zfp422-rs1	zinc finger protein 422, related sequence 1 [Source:MGI Symbol;Acc:MGI:3028594]; zinc finger protein 422, related sequence 1
10389134	7.71	9.19	-2.79	8.85e-09	4.67e-06	Slfn9	schlafen 9
10359161	8.84	7.71	2.19	9.58e-09	4.83e-06	Soat1	sterol O-acyltransferase 1
10514520	7.83	5.99	3.56	1.03e-08	5.04e-06	Cyp2j9	cytochrome P450, family 2, subfamily j, polypeptide 9
10561055	9.56	7.5	4.17	2.24e-08	1.03e-05	Ceacam2	carcinoembryonic antigen-related cell adhesion molecule 2
10461148	8.25	10.85	-6.06	2.31e-08	1.03e-05	Gm25855	predicted gene, 25855 [Source:MGI Symbol;Acc:MGI:5455632]
10441115	8.08	6.46	3.07	2.32e-08	1.03e-05	Brwd1	bromodomain and WD repeat domain containing 1
10415017	9.13	8.01	2.17	2.33e-08	1.03e-05	Traj44	T cell receptor alpha joining 44
10512949	6.8	9.07	-4.83	2.36e-08	1.03e-05	Abca1	ATP-binding cassette, sub-family A (ABC1), member 1
10404132	10.03	7.32	6.54	2.91e-08	1.26e-05	Cmah	cytidine monophospho-N-acetylneuraminic acid hydroxylase
10605820	8.55	7.04	2.85	3.1e-08	1.32e-05	Zc4h2	zinc finger, C4H2 domain containing
10538842	9.73	8.05	3.2	3.76e-08	1.55e-05	Gng12	guanine nucleotide binding protein (G protein), gamma 12
10601854	8.44	6.27	4.49	4.08e-08	1.66e-05	Wbp5	WW domain binding protein 5
10508936	6.45	7.83	-2.6	6.36e-08	2.51e-05	Ubxn11	UBX domain protein 11
10483828	6.78	7.87	-2.12	6.42e-08	2.51e-05	Pde11a	phosphodiesterase 11A
10506274	6.79	9.86	-8.42	6.73e-08	2.54e-05	Dnajc6	DnaJ (Hsp40) homolog, subfamily C, member 6
10494821	10.29	7.51	6.87	7.24e-08	2.69e-05	Tspan2	tetraspanin 2
10502050	7.68	5.97	3.27	8.15e-08	2.95e-05	Alpk1	alpha-kinase 1
10518358	4.41	7.45	-8.21	9.8e-08	3.5e-05	2610305D13Rik; Rex2	RIKEN cDNA 2610305D13 gene; reduced expression 2
10479833	8.03	6.81	2.34	1.1e-07	3.84e-05	Optn	optineurin
10570516	6.04	7.62	-2.99	1.29e-07	4.38e-05	Kbtbd11	kelch repeat and BTB (POZ) domain containing 11
10601857	8.81	6.12	6.45	1.38e-07	4.64e-05	Ngfrap1	nerve growth factor receptor (TNFRSF16) associated protein 1
10471486	6.73	9.11	-5.22	1.51e-07	4.96e-05	Eng	endoglin
10412126	8.3	6.46	3.58	1.86e-07	5.98e-05	Il31ra	interleukin 31 receptor A
10503196	8.44	6.9	2.9	2.26e-07	6.97e-05	Chd7	chromodomain helicase DNA binding protein 7
10564343	6.75	8.93	-4.54	2.43e-07	7.4e-05	Tjp1	tight junction protein 1
10442240	6.62	10.49	-14.63	3.39e-07	0.0001	Zfp760	zinc finger protein 760
10467258	6.67	8.37	-3.24	3.4e-07	0.0001	Myof	myoferlin
10403658	9.75	8.51	2.37	3.43e-07	0.0001	Gng4	guanine nucleotide binding protein (G protein), gamma 4
10503194	8.72	7.28	2.72	3.57e-07	0.0001	Chd7	chromodomain helicase DNA binding protein 7
10436658	4.47	6.02	-2.93	3.57e-07	0.0001
10457250	6.75	8.04	-2.43	4.4e-07	0.0001	Arhgap12	Rho GTPase activating protein 12
10503202	8.03	6.89	2.21	4.74e-07	0.0001	Chd7	chromodomain helicase DNA binding protein 7
10608711	11.3	9.4	3.73	5.1e-07	0.0001
10503212	8.34	6.92	2.68	6.25e-07	0.0002	Chd7	chromodomain helicase DNA binding protein 7
10365870	8.45	7.37	2.12	6.46e-07	0.0002	Nr2c1	nuclear receptor subfamily 2, group C, member 1
10603567	8.42	7.04	2.61	8.47e-07	0.0002	Dynlt3	dynein light chain Tctex-type 3
10485624	9.88	8.08	3.47	9.31e-07	0.0002	Prrg4	proline rich Gla (G-carboxyglutamic acid) 4 (transmembrane)
10403303	7.31	5.86	2.74	9.97e-07	0.0002	Akr1c13	aldo-keto reductase family 1, member C13
10592266	7.4	8.75	-2.56	1e-06	0.0002	Slc37a2	solute carrier family 37 (glycerol-3-phosphate transporter), member 2
10504755	10.9	12.41	-2.86	1.08e-06	0.0002	LOC105247125	uncharacterized LOC105247125
10590433	7.72	9.83	-4.31	1.26e-06	0.0003	1700048O20Rik	RIKEN cDNA 1700048O20 gene
10605766	9.14	7.25	3.7	1.29e-06	0.0003	Maged1	melanoma antigen, family D, 1
10377319	9.01	10.8	-3.47	1.46e-06	0.0003	Myh10	myosin, heavy polypeptide 10, non-muscle
10540935	7.22	8.35	-2.19	1.58e-06	0.0003	Cand2; Mir7660	cullin-associated and neddylation-dissociated 2 (putative); microRNA 7660
10429160	7.67	9.13	-2.74	1.71e-06	0.0004	St3gal1	ST3 beta-galactoside alpha-2,3-sialyltransferase 1
10459866	9.14	7.87	2.4	2.22e-06	0.0004	Slc14a1	solute carrier family 14 (urea transporter), member 1
10503198	7.93	6.6	2.51	2.24e-06	0.0005	Chd7	chromodomain helicase DNA binding protein 7
10511617	7.79	5.89	3.75	2.61e-06	0.0005	Fam92a	family with sequence similarity 92, member A
10418185	9.34	8.15	2.27	2.76e-06	0.0005	Tmem254b; Tmem254c; Tmem254a	transmembrane protein 254b; transmembrane protein 254c; transmembrane protein 254a
10538901	9.95	11.67	-3.29	3e-06	0.0006
10488378	6.62	8.44	-3.52	3.23e-06	0.0006	Thbd	thrombomodulin
10418198	9.44	8.28	2.24	3.68e-06	0.0007	Tmem254b; Tmem254c; Tmem254a	transmembrane protein 254b; transmembrane protein 254c; transmembrane protein 254a
10381798	10.89	9.25	3.12	3.96e-06	0.0007	Myl4	myosin, light polypeptide 4
10418729	9.75	8.28	2.78	4.01e-06	0.0007	Colq; Hacl1	collagen-like tail subunit (single strand of homotrimer) of asymmetric acetylcholinesterase; 2-hydroxyacyl-CoA lyase 1
10504757	9.83	11.56	-3.32	4.03e-06	0.0007	BC005685	cDNA sequence BC005685
10505982	8.16	6.68	2.81	5e-06	0.0008	Fggy	FGGY carbohydrate kinase domain containing
10514510	8.31	6.22	4.28	5.06e-06	0.0008	Cyp2j6	cytochrome P450, family 2, subfamily j, polypeptide 6
10404152	10.46	9.21	2.37	5.39e-06	0.0009	Fam65b	family with sequence similarity 65, member B
10536494	6.73	5.23	2.83	5.5e-06	0.0009	Cav2	caveolin 2
10369102	7.23	6.08	2.23	5.89e-06	0.001	Cep85l	centrosomal protein 85-like
10401935	9.88	11.63	-3.37	7.44e-06	0.0012
10418210	9.3	8.19	2.16	7.96e-06	0.0012	Tmem254b; Tmem254c; Tmem254a	transmembrane protein 254b; transmembrane protein 254c; transmembrane protein 254a
10449926	6.93	7.95	-2.03	8.89e-06	0.0014	Zfp799	zinc finger protein 799
10563706	6.66	4.78	3.68	1.05e-05	0.0016	Mrgpra9; Mrgprx3-ps	MAS-related GPR, member A9; MAS-related GPR, member X3, pseudogene
10419559	6.44	9.75	-9.9	1.08e-05	0.0016	Rnase12	ribonuclease, RNase A family, 12 (non-active)
10527970	7.75	6.63	2.17	1.15e-05	0.0017	Gtpbp10	GTP-binding protein 10 (putative)
10579607	7.13	8.19	-2.09	1.27e-05	0.0018
10542401	8.21	7.21	2	1.28e-05	0.0018	BC049715	cDNA sequence BC049715
10606178	12.49	5.74	107.25	1.28e-05	0.0018	Xist	inactive X specific transcripts
10517587	7.27	11.02	-13.48	1.33e-05	0.0019	Alpl	alkaline phosphatase, liver/bone/kidney
10414953	6.75	5.36	2.62	1.33e-05	0.0019	A630038E17Rik; Trav15-1-dv6-1	RIKEN cDNA A630038E17 gene; T cell receptor alpha variable 15-1-DV6-1
10395538	8.44	7.38	2.08	1.58e-05	0.0021	Pnpla8	patatin-like phospholipase domain containing 8
10472501	8.65	6.8	3.6	1.69e-05	0.0023	Cers6	ceramide synthase 6
10578069	7.42	6.33	2.13	1.78e-05	0.0024	Gtpbp10	GTP-binding protein 10 (putative)
10413710	7.92	9.11	-2.28	1.83e-05	0.0024	Nt5dc2	5-nucleotidase domain containing 2
10586933	10.2	11.55	-2.56	2.1e-05	0.0027	Nedd4	neural precursor cell expressed, developmentally down-regulated 4
10356082	6.46	8	-2.91	2.16e-05	0.0028	Gm5530	predicted gene 5530 [Source:MGI Symbol;Acc:MGI:3646374]
10358421	7.32	5.42	3.73	2.42e-05	0.003	Rgs18	regulator of G-protein signaling 18
10575693	9.16	10.64	-2.79	2.63e-05	0.0032	Vat1l	vesicle amine transport protein 1 homolog-like (T. californica)
10490903	7.67	6.21	2.75	2.99e-05	0.0036	Car13	carbonic anhydrase 13
10607972	5.27	8.95	-12.82	4.17e-05	0.0047	Kdm5d	lysine (K)-specific demethylase 5D
10584334	7.22	5.88	2.53	4.63e-05	0.0051	Siae	sialic acid acetylesterase
10394809	8.47	6.76	3.26	4.88e-05	0.0053
10394816	8.47	6.76	3.26	4.88e-05	0.0053
10590031	8.53	6.98	2.94	5.1e-05	0.0055	Itga9	integrin alpha 9
10401244	9.79	7.79	3.99	5.35e-05	0.0057	Actn1	actinin, alpha 1
10396485	7.22	8.26	-2.05	5.38e-05	0.0057	Syne2	spectrin repeat containing, nuclear envelope 2
10608138	5.5	9.75	-19.05	5.65e-05	0.0059	Ddx3y	DEAD (Asp-Glu-Ala-Asp) box polypeptide 3, Y-linked
10560481	9.09	7.86	2.34	5.73e-05	0.006	Fosb	FBJ osteosarcoma oncogene B
10400072	8.48	10.28	-3.49	5.9e-05	0.0061	Scin	scinderin
10598013	6.04	8.08	-4.12	6.5e-05	0.0066	Ccr5	chemokine (C-C motif) receptor 5
10590635	6.04	8.08	-4.12	6.5e-05	0.0066	Ccr5	chemokine (C-C motif) receptor 5
10574023	8.2	10.69	-5.63	6.78e-05	0.0068	Mt2	metallothionein 2
10606369	7.35	5.77	2.99	7.53e-05	0.0074	Itm2a	integral membrane protein 2A
10428579	10.24	8.83	2.65	7.97e-05	0.0077	Ext1	exostoses (multiple) 1
10590631	7.75	10.06	-4.95	8.1e-05	0.0078	Ccr2	chemokine (C-C motif) receptor 2
10435075	11.27	12.5	-2.36	8.41e-05	0.008	Tfrc	transferrin receptor
10404422	7.98	6.49	2.8	8.42e-05	0.008	Serpinb6b	serine (or cysteine) peptidase inhibitor, clade B, member 6b
10608661	7.31	5.75	2.96	8.91e-05	0.0084
10439321	8.75	5.64	8.64	9.05e-05	0.0085	Slc15a2	solute carrier family 15 (H+/peptide transporter), member 2
10597531	7.15	5.94	2.31	9.58e-05	0.0089	Rbms3	RNA binding motif, single stranded interacting protein
10584941	8.71	7.61	2.13	0.0001	0.0097	Bace1	beta-site APP cleaving enzyme 1
10491182	7.85	6.5	2.54	0.0001	0.0097	Eif5a2	eukaryotic translation initiation factor 5A2
10599435	6.38	7.59	-2.31	0.0001	0.01	Ocrl	oculocerebrorenal syndrome of Lowe
10494551	9.81	8.65	2.23	0.0001	0.0101	Acp6	acid phosphatase 6, lysophosphatidic
10608107	5.34	9.3	-15.61	0.0001	0.0105	Uty	ubiquitously transcribed tetratricopeptide repeat gene, Y chromosome
10544660	9.38	7.3	4.23	0.0001	0.0123	Osbpl3	oxysterol binding protein-like 3
10600131	5.45	6.85	-2.64	0.0001	0.0124	Xlr4b; Xlr4c; Gm38474	X-linked lymphocyte-regulated 4B; X-linked lymphocyte-regulated 4C; predicted gene, 38474
10418171	7.8	6.57	2.35	0.0001	0.0125	Zcchc24	zinc finger, CCHC domain containing 24
10502052	7.22	6.1	2.18	0.0002	0.0127	Alpk1	alpha-kinase 1
10608001	5.03	9.37	-20.23	0.0002	0.0129	Eif2s3y	eukaryotic translation initiation factor 2, subunit 3, structural gene Y-linked
10561702	7.69	6.65	2.06	0.0002	0.0132	Kcnk6	potassium inwardly-rectifying channel, subfamily K, member 6
10427928	8.94	7.92	2.03	0.0002	0.0165	Trio	triple functional domain (PTPRF interacting)
10562812	8.28	9.39	-2.16	0.0002	0.0165	Spib	Spi-B transcription factor (Spi-1/PU.1 related)
10495993	11.03	12.17	-2.2	0.0002	0.0168	Elovl6	ELOVL family member 6, elongation of long chain fatty acids (yeast)
10372781	10.24	9.09	2.22	0.0002	0.0174	Irak3	interleukin-1 receptor-associated kinase 3
10351679	8.41	9.45	-2.06	0.0002	0.0176	Cd84	CD84 antigen
10383799	8.03	6.78	2.37	0.0002	0.0179	Tcn2	transcobalamin 2
10604984	5.42	6.82	-2.63	0.0002	0.0183	Xlr4a	X-linked lymphocyte-regulated 4A
10396606	7.75	8.77	-2.03	0.0003	0.0222	Syne2	spectrin repeat containing, nuclear envelope 2
10505996	7.53	5.76	3.4	0.0003	0.0222	Fggy	FGGY carbohydrate kinase domain containing
10542522	8.57	7.45	2.16	0.0003	0.0232	Plekha5	pleckstrin homology domain containing, family A member 5
10544133	7.89	6.35	2.91	0.0003	0.0243	Parp12	poly (ADP-ribose) polymerase family, member 12
10425321	11.31	9.59	3.29	0.0004	0.0299	Apobec3	apolipoprotein B mRNA editing enzyme, catalytic polypeptide 3
10555174	6.82	8.26	-2.71	0.0005	0.0313	Lrrc32	leucine rich repeat containing 32
10383202	8.34	7.09	2.39	0.0005	0.0321	Rnf213	ring finger protein 213
10544150	7.39	6.21	2.27	0.0005	0.0324	Kdm7a	lysine (K)-specific demethylase 7A
10571399	5.66	7.48	-3.53	0.0005	0.0331	Zdhhc2	zinc finger, DHHC domain containing 2
10592888	5.27	6.83	-2.95	0.0005	0.0335	Cxcr5	chemokine (C-X-C motif) receptor 5
10608634	7.67	6.5	2.24	0.0005	0.0344
10605034	5.16	6.4	-2.36	0.0006	0.0368	Xlr4c; Xlr4b	X-linked lymphocyte-regulated 4C; X-linked lymphocyte-regulated 4B
10576328	6.56	7.81	-2.38	0.0006	0.037	Mc1r	melanocortin 1 receptor
10485357	12.68	11.41	2.41	0.0007	0.0413	Gm10800	predicted gene 10800 [Source:MGI Symbol;Acc:MGI:3641657]
10348537	9	7.93	2.1	0.0007	0.0421	Ramp1	receptor (calcitonin) activity modifying protein 1
10582899	8.07	6.9	2.26	0.0007	0.0423	Gm10717	predicted gene 10717 [Source:MGI Symbol;Acc:MGI:3642031]
10358389	9.58	7.64	3.83	0.0007	0.0426	Rgs2	regulator of G-protein signaling 2
10407940	8.27	11.41	-8.83	0.0007	0.0435	Tcrg-C2; Trgj2; Trgv2	T-cell receptor gamma, constant 2; T cell receptor gamma joining 2; T cell receptor gamma variable 2
10459241	7.99	6.84	2.21	0.0008	0.0456	Afap1l1	actin filament associated protein 1-like 1
10471833	8.45	7.09	2.57	0.0008	0.0482	Lhx2	LIM homeobox protein 2
10587792	7.5	8.73	-2.35	0.0009	0.0508	Plscr1	phospholipid scramblase 1
10445251	5.58	6.64	-2.07	0.0009	0.053	Adgrf1	adhesion G protein-coupled receptor F1
10544148	8.26	7.01	2.37	0.001	0.0543	Kdm7a	lysine (K)-specific demethylase 7A
10582882	8.75	7.44	2.48	0.001	0.0552	Gm10722	predicted gene 10722 [Source:MGI Symbol;Acc:MGI:3642024]
10383233	9.24	8.23	2.01	0.0011	0.0586	Rnf213	ring finger protein 213
10608648	6.45	5.23	2.34	0.0013	0.0659
10417798	7.22	8.49	-2.4	0.0014	0.0697	Kcnk5	potassium channel, subfamily K, member 5
10504753	9.26	10.88	-3.06	0.0016	0.0776
10400304	7.93	5.93	4	0.0016	0.0793	Egln3	egl-9 family hypoxia-inducible factor 3
10498367	8.79	7.36	2.68	0.0017	0.0803	P2ry13	purinergic receptor P2Y, G-protein coupled 13
10364593	7.57	8.61	-2.05	0.0017	0.0804	Cnn2	calponin 2
10538890	9.55	11.22	-3.18	0.0017	0.0828
10419465	5.56	7.44	-3.66	0.0018	0.0837	Ccnb1ip1	cyclin B1 interacting protein 1
10548333	11.45	10.26	2.27	0.0018	0.0839	Cd69	CD69 antigen
10384398	6.82	8.8	-3.93	0.0019	0.0864	Grb10	growth factor receptor bound protein 10
10358717	9.41	8.35	2.09	0.0019	0.0872	1700025G04Rik	RIKEN cDNA 1700025G04 gene
10389214	11.46	9.55	3.75	0.0019	0.0872	Ccl9	chemokine (C-C motif) ligand 9
10403821	8.74	11.79	-8.25	0.0019	0.0878	Tcrg-C3	T cell receptor gamma, constant 3
10497817	9.71	8.17	2.89	0.002	0.0886	Anxa5	annexin A5
10564539	7.32	5.31	4.03	0.002	0.0919	Mctp2	multiple C2 domains, transmembrane 2
10463123	8.37	10.95	-6	0.0021	0.0924	Dntt	deoxynucleotidyltransferase, terminal
10408557	10.65	9.65	2.01	0.0021	0.0943	Serpinb1a	serine (or cysteine) peptidase inhibitor, clade B, member 1a
10372324	6.89	8.54	-3.13	0.0022	0.097	Syt1	synaptotagmin I
10504761	9.15	10.67	-2.87	0.0022	0.0973	LOC105247125	uncharacterized LOC105247125
10461721	8.95	6.94	4.01	0.0023	0.0991	Mpeg1	macrophage expressed gene 1
10383204	7.72	6.71	2.01	0.0023	0.0996	Rnf213	ring finger protein 213
10415052	9.09	7.65	2.73	0.0023	0.1005	Mmp14	matrix metallopeptidase 14 (membrane-inserted)
10425333	9.96	8.27	3.22	0.0025	0.1044	Apobec3	apolipoprotein B mRNA editing enzyme, catalytic polypeptide 3
10522208	8.35	6.61	3.33	0.0025	0.1058	Uchl1	ubiquitin carboxy-terminal hydrolase L1
10490923	9.82	8.17	3.15	0.0028	0.1098	Car2	carbonic anhydrase 2
10576639	7.2	6.19	2.02	0.0029	0.1098	Nrp1	neuropilin 1
10460085	8.14	9.2	-2.09	0.0029	0.1098	Cndp2	CNDP dipeptidase 2 (metallopeptidase M20 family)
10489721	6.9	8.83	-3.83	0.003	0.1098
10528205	6.9	8.83	-3.83	0.003	0.1098
10484355	6.9	8.83	-3.83	0.003	0.1098
10363005	6.9	8.83	-3.83	0.003	0.1098
10582983	6.9	8.83	-3.83	0.003	0.1098
10512463	6.9	8.83	-3.83	0.003	0.1098
10543029	6.9	8.83	-3.83	0.003	0.1098
10528165	6.9	8.83	-3.83	0.003	0.1098
10422247	6.9	8.83	-3.83	0.003	0.1098
10345436	6.9	8.83	-3.83	0.003	0.1098
10589974	6.9	8.83	-3.83	0.003	0.1098
10527425	6.9	8.83	-3.83	0.003	0.1098
10522742	6.9	8.83	-3.83	0.003	0.1098
10500527	6.9	8.83	-3.83	0.003	0.1098
10581009	6.9	8.83	-3.83	0.003	0.1098
10568534	6.9	8.83	-3.83	0.003	0.1098
10496336	6.9	8.83	-3.83	0.003	0.1098
10356762	6.9	8.83	-3.83	0.003	0.1098
10476399	6.9	8.83	-3.83	0.003	0.1098
10607429	6.9	8.83	-3.83	0.003	0.1098
10410927	6.9	8.83	-3.83	0.003	0.1098
10374352	6.9	8.83	-3.83	0.003	0.1098
10457667	6.9	8.83	-3.83	0.003	0.1098
10586863	6.9	8.83	-3.83	0.003	0.1098
10416698	6.9	8.83	-3.83	0.003	0.1098
10468487	6.9	8.83	-3.83	0.003	0.1098
10483161	6.9	8.83	-3.83	0.003	0.1098
10469127	6.9	8.83	-3.83	0.003	0.1098
10603803	6.9	8.83	-3.83	0.003	0.1098
10541129	6.9	8.83	-3.83	0.003	0.1098
10574434	6.9	8.83	-3.83	0.003	0.1098
10485355	6.9	8.83	-3.83	0.003	0.1098
10346222	6.9	8.83	-3.83	0.003	0.1098
10497327	6.9	8.83	-3.83	0.003	0.1098
10374183	6.9	8.83	-3.83	0.003	0.1098
10565598	6.9	8.83	-3.83	0.003	0.1098
10395275	6.9	8.83	-3.83	0.003	0.1098
10416696	6.9	8.83	-3.83	0.003	0.1098
10427389	6.9	8.83	-3.83	0.003	0.1098
10603549	6.9	8.83	-3.83	0.003	0.1098
10478746	6.9	8.83	-3.83	0.003	0.1098
10496167	6.9	8.83	-3.83	0.003	0.1098
10448230	6.9	8.83	-3.83	0.003	0.1098
10540531	6.9	8.83	-3.83	0.003	0.1098
10375324	6.9	8.83	-3.83	0.003	0.1098
10363561	6.9	8.83	-3.83	0.003	0.1098
10357298	6.9	8.83	-3.83	0.003	0.1098
10359642	6.9	8.83	-3.83	0.003	0.1098
10424377	6.9	8.83	-3.83	0.003	0.1098
10574432	6.9	8.83	-3.83	0.003	0.1098
10605437	6.3	7.38	-2.11	0.003	0.1113	Pls3	plastin 3 (T-isoform)
10383198	7.99	6.88	2.16	0.0031	0.1134	Rnf213	ring finger protein 213
10358408	7.23	5.73	2.84	0.0031	0.1135	Rgs1	regulator of G-protein signaling 1
10538892	9.99	11.64	-3.13	0.0032	0.1153	LOC105243827	uncharacterized LOC105243827
10430645	8.1	6.46	3.1	0.0032	0.1158	D730005E14Rik	RIKEN cDNA D730005E14 gene
10432640	9.02	7.76	2.39	0.0034	0.1201	Bin2	bridging integrator 2
10505998	9	7.69	2.48	0.0038	0.1295	Fggy	FGGY carbohydrate kinase domain containing
10394593	8.41	7.21	2.3	0.0038	0.1307	Fam49a	family with sequence similarity 49, member A
10416340	11.47	10.19	2.42	0.0039	0.1328	Gfra2	glial cell line derived neurotrophic factor family receptor alpha 2
10407467	7.29	5.31	3.96	0.004	0.1348	Akr1e1	aldo-keto reductase family 1, member E1
10424676	12.87	11.79	2.11	0.0044	0.1427	Ly6e	lymphocyte antigen 6 complex, locus E
10582888	8.13	6.25	3.68	0.0045	0.146	Gm10719; Gm10721	predicted gene 10719 [Source:MGI Symbol;Acc:MGI:3641690]; predicted gene 10721 [Source:MGI Symbol;Acc:MGI:3641688]
10586967	6.28	7.39	-2.16	0.0049	0.1554	Gm7265	predicted gene 7265
10401933	10.87	12.42	-2.93	0.0051	0.1584	Gm40902	predicted gene, 40902
10504759	10.87	12.42	-2.93	0.0051	0.1584	LOC105247125	uncharacterized LOC105247125
10450384	7.58	8.85	-2.42	0.0052	0.1593	Msh5	mutS homolog 5 (E. coli)
10357043	9.43	10.57	-2.2	0.0055	0.1648	Bcl2	B cell leukemia/lymphoma 2
10351140	7.26	6.17	2.13	0.0056	0.1669	Kifap3	kinesin-associated protein 3
10491091	7.34	8.52	-2.27	0.0064	0.1836	Tnfsf10	tumor necrosis factor (ligand) superfamily, member 10
10500982	8.88	6.9	3.96	0.0067	0.1888	I830077J02Rik	RIKEN cDNA I830077J02 gene
10429114	7.66	6.35	2.49	0.0067	0.1888	Tmem71	transmembrane protein 71
10582890	7.07	5.9	2.26	0.0068	0.1888	Gm10719	predicted gene 10719 [Source:MGI Symbol;Acc:MGI:3641690]
10427461	8.36	9.37	-2.03	0.0073	0.1996	Ptger4	prostaglandin E receptor 4 (subtype EP4)
10401931	9.66	11.27	-3.04	0.0075	0.2012	Gm40902	predicted gene, 40902
10401937	9.66	11.27	-3.04	0.0075	0.2012	Gm40892	predicted gene, 40892
10516064	6.41	7.53	-2.17	0.0077	0.2053	Mfsd2a	major facilitator superfamily domain containing 2A
10450508	7.28	8.71	-2.69	0.0081	0.2127	Lta	lymphotoxin A
10360040	7.64	6.32	2.49	0.0082	0.2144	Fcgr3	Fc receptor, IgG, low affinity III
10390535	7.65	8.67	-2.02	0.0091	0.2277	Arl5c	ADP-ribosylation factor-like 5C
10361055	6.35	7.4	-2.07	0.0105	0.25	Vash2	vasohibin 2
10603551	9.94	8.79	2.23	0.0105	0.25	Cybb	cytochrome b-245, beta polypeptide
10384458	10.27	9.21	2.1	0.0116	0.2641	Plek	pleckstrin
10574027	10.07	11.2	-2.2	0.0123	0.2744	Mt1	metallothionein 1
10493820	7.05	8.69	-3.1	0.0141	0.2996	S100a6	S100 calcium binding protein A6 (calcyclin)
10360145	5.69	4.67	2.02	0.0157	0.3178	Gm24871; B930036N10Rik	predicted gene, 24871 [Source:MGI Symbol;Acc:MGI:5454648]; RIKEN cDNA B930036N10 gene [Source:MGI Symbol;Acc:MGI:3702496]
10414888	8.96	10.28	-2.48	0.0166	0.3271	Trav15d-2-dv6d-2; Trav15n-2	T cell receptor alpha variable 15D-2-DV6D-2; T cell receptor alpha variable 15N-2
10414781	8.96	10.28	-2.48	0.0166	0.3271	Trav15d-2-dv6d-2; Trav15n-2	T cell receptor alpha variable 15D-2-DV6D-2; T cell receptor alpha variable 15N-2
10411215	7.88	8.96	-2.12	0.0175	0.3362	Crhbp	corticotropin releasing hormone binding protein
10582896	7.68	6.36	2.49	0.0176	0.3369	Gm10718	predicted gene 10718 [Source:MGI Symbol;Acc:MGI:3642028]
10352000	8.75	7.47	2.42	0.0183	0.3447	Kmo	kynurenine 3-monooxygenase (kynurenine 3-hydroxylase)
10496580	8.54	9.62	-2.12	0.0187	0.3494	Gbp3	guanylate binding protein 3
10542164	8.76	7.66	2.15	0.0236	0.3978	Clec12a	C-type lectin domain family 12, member a
10601595	6.18	4.91	2.42	0.0256	0.4154	Cldn34c2	claudin 34C2
10442115	6.28	4.94	2.54	0.0262	0.4194	Vmn2r96	vomeronasal 2, receptor 96
10410124	8.22	6.92	2.46	0.0293	0.4419	Ctsl	cathepsin L
10548069	7.51	6.28	2.34	0.0297	0.4438	Dyrk4	dual-specificity tyrosine-(Y)-phosphorylation regulated kinase 4
10467979	10.02	11.51	-2.81	0.031	0.4492	Scd1	stearoyl-Coenzyme A desaturase 1
10351880	6.86	5.32	2.89	0.0314	0.4507	Pydc3	pyrin domain containing 3
10399710	7.46	6.45	2.01	0.0326	0.4587	Rsad2	radical S-adenosyl methionine domain containing 2
10601588	6.48	5.24	2.37	0.0337	0.4636	Cldn34c1; Cldn34c2	claudin 34C1; claudin 34C2
10451213	8.96	7.92	2.05	0.0337	0.4638	Rsph9	radial spoke head 9 homolog (Chlamydomonas)
10435009	9.45	8.32	2.18	0.0343	0.4689	Bex6	brain expressed gene 6
10535780	10.17	9.11	2.08	0.0344	0.4691	Flt3	FMS-like tyrosine kinase 3
10601598	6.15	4.98	2.24	0.0354	0.4733	Cldn34c3	claudin 34C3
10461622	5.94	7	-2.09	0.0356	0.4746	Ms4a6b	membrane-spanning 4-domains, subfamily A, member 6B
10363070	10.69	9.11	2.98	0.0361	0.4786	Lilr4b	leukocyte immunoglobulin-like receptor, subfamily B, member 4B
10345824	10.56	9.35	2.32	0.0363	0.4788	Il18rap	interleukin 18 receptor accessory protein
10356267	6.19	7.22	-2.04	0.0414	0.5128	A530032D15Rik	RIKEN cDNA A530032D15Rik gene
10563709	11.6	8.99	6.09	0.0434	0.521	Mrgpra1	MAS-related GPR, member A1
10363082	9.82	8.62	2.3	0.0443	0.5271	Lilrb4a	leukocyte immunoglobulin-like receptor, subfamily B, member 4A
10349661	7.28	6.26	2.03	0.0455	0.5353	Rab7b	RAB7B, member RAS oncogene family
