# Supplementary material for: Immune stress suppresses innate immune signaling in preleukemic precursor B-cells to provoke leukemia in predisposed mice
Source: Nat Commun. 2023 Aug 24;14:5159. doi: 10.1038/s41467-023-40961-z (PMC10449887; doi:10.1038/s41467-023-40961-z)
Supplement: Supplementary file 14 — Supplementary Data 11 [file 41467_2023_40961_MOESM14_ESM.xlsx]

## Sheet: Genesets
SUPPLEMENTARY DATA 11: Gene sets of human BCR-ABL+ and ETV6-RUNX1+ B-ALL samples used for enrichment analysis.
	HUMAN BCR/ABL B-ALL					HUMAN ETV6/RUNX1 B-ALL
	Kohlmann et al.	Chiaretti et al.	Juric et al.			Linka et al.
	Upregulated	Upregulated 1	UP	DOWN		UP	DOWN
	fxyd5	Cd52	FYN	ALAS2		SPRY2	FCRL5
	Lgmn	abl1	SLC9A3R1	ALAS2		SPTA1	39872
	Ddr1	abl1	PLAU	GPLD1		H1F0	FCRLA
	Ddr1	Yes1	LILRB3	GYPA		MYB	COL19A1
	Pxdn	Socs2	PKM2	ANK1		NPY	FCRLA
	Arhgef17	Ccnd2	SETD5	HBA2		ARHGEF4	FCGR2B
	Myo1b	Abl1	LEMD3	TBX2		TMEM136	DSP
	Schip1	Abl1	CNOT6L	EPB49		RGMA	FCER2
	Emp2	H2-Oa	C1orf38	CHFR		SMAD1	AIM2
	Hya22	Cd2ap	SEPT11	BAT2D1		SCHIP1
	Hya22	Zeb-1	CD58	IFI27		DNTT	LOC732272
	Rai14	Fyn	MOV10	HAO1		SOX11	KCNH8
	Myo5c	Gab1	ICAM3	ERAF		RAG1	FCRL2
	Cytl1	Fyn	STX12	RP13-360B22.2		DPEP1	KCNG1
	App	Gab1	SPOP	KLHL22		PXDN	SSPN
	Alox5	Ifitm1	ZFHX1B	CA1		BLACE	KIAA0125
	Hsk32b	Optn	MFAP3	DDIT3		IRX1	CNTNAP2
	Spats2l	Itga6	LRCH1	SLC25A37		DYRK3	COL4A4
	Large	Psap	UNC84B	GYPA		CRMP1	BTLA
	Cd52	E2f2	MGC15476	HBZ		RAB15	SYT17
	Cd52	Cd24a	TTLL3	SLC14A1		SOCS2	MYO1E
		Bteb1	CTNND1	EPB42		CBX2	KYNU
		Schip1	TRIO	NDRG2		ERG	CLEC17A
		Wsb2	HSPD1	HBBP1		EFNB2	KIAA0125
		Cd74	NF1	PDE1B		PXDN	LOC283663
		Nrip1	FOXP1	CA1		C5orf62	FCRL1
		Dusp6	INPP5D	KIAA0999		PARD3	DSP
		Marcks	MGC88387	LOC285095		AKAP12	RASGRP3
		Itpr1	TLE4	ECEL1		EGFL7	IL7
		Itga5	ICA1	STIM1		KANK2	MPEG1
		Fzd6	SLC39A10	FAM46C		GPR110	FCRL2
		Sema6a	EVI2B	LRRC14		C10orf10	LGALS2
		Tle4	ANXA4	HBG1		INHBB	BHLHE41
		Casp8	RAB34	ANK1		NRN1	PNOC
		Ppp1r3a	PDK4	RNF180		XIST	SIGLEC10
		Gnai1	DGKH	LOC200230		FSCN1	TNFRSF17
		Ugcg	MCTP1	BPGM		NEU4	CRIP3
		Acvr2a	PACSIN2	BLVRB		B3GNT5	LRRK2
		Optn	RALB	NTRK3		BMP2	SYNPO
		Cd99	CD40	CA2		CD109	CR2
		Hif1a	RAB27A	IRX1		GPR125	ADAM28
		Ube2e3	PDCD6	HBB		GYPB	KMO
		Eng	CSPG2	MGC11257		C19orf77	OSBPL10
		Ifitm3	KIAA1383	HBG2		MPO	CR2
		Actn1	SYT11	OSBP2		MDK	TNFRSF13B
		Smad1	FZD6	SLC25A37		BAHCC1	DOK7
		Ahnak	LCP2	PRDX2		ARPP21	COBLL1
		Myo1b	SSFA2	HMBS		BCL6B	IL4R
		Tspan7	RAI14	SEC14L3		STK32B	PTPRO
		Tuba1a	HLA-DOA	HBE1		KHDRBS3	COL19A1
		Nt5e	SLC16A3	IGLL1		TRH	P2RX5
		Ifitm1	KYNU	PRDX2		RAB17	MPEG1
		lsp1	EFEMP2	DNM2		UHRF1	NIPAL4
		Igj	KIAA1914	TNS1		ECE2	CDHR3
		Cdc42ep3	CRYZ	DTX1		FGFR1	FCGR2C
		Pde4b	IRF7	AANAT		SHISA2	RNASE6
		Fhl1	MAPKAPK3	MICAL2		VPREB1	NAPSA
		Prkck	SPRED2	SLC6A8		MYO18B	CD1A
		Ddr1	BACE1	SDCCAG1		VPREB1	OR51V1
		Lcp2	SALL2	SLC4A1		BEST3	LOC400958
		Lst1	RCN2	ACSL6		SLC22A16	PAWR
		Anxa1	ERN1	AQP1		LOC100130503	FCRL1
		Xpnpep1	EPHA2	HBA2		ARPP21	PPP1R14A
		Ankrd17	GBP4	ARHGAP8		ZNRF1	GATM
		Enpp2	TNFRSF1B	FLJ35024		LOC100129878	CPNE5
		Tnfaip2	PAWR	PKIG		SLC6A8	DNASE1L3
		Slc2a5	TERF2	SLC4A1		SH2D4B	C17orf87
		Mtss1	KLF7	IGLL1		CALN1	SDPR
		Txnip	GREM1	SLC14A1		TUSC3	FCRL5
		Smad1	ARHGAP27	HBG2		FST	FCRLB
		Mme	MYO5C	NUP85		DSC3	PARM1
		Dapk1	BTBD3	ALS2CR2		CLIC5	FCRL3
		Mx1	RHOB	TRA2A		KIF26A	KHDRBS2
		App	CENTD1	ARHGAP8		LOC644662	GPM6A
		Smad2	EHMT1	CALD1		ARHGEF17	ZBTB32
			SUSD1	UBXD6		PTPRF	MS4A1
			TCF8	ABCC13		KCNN1	C1orf220
			RAB1A	C20orf100		CYTL1	CLECL1
			ZSWIM6	PSMA1		C1QTNF4	PKHD1L1
			IMPAD1	OSBP2		TMEM236	FAM164A
			GREM1	CGI-69		CACNG6	CXorf57
			CKLF	CSMD1		TSPAN7	ID4
			RAPGEF5	BNIP3L		LOC100290497	CNR1
			ADCY6	KCNH3		CYTL1	RGS18
			TNFSF13	SLC25A37		IRX3	LOC389641
			ETV6	NLGN2		MYRIP	ZNF532
			MYLK	ADD2		IGF2BP1	LOC100510044
			CPNE2	MGC42367		TNFRSF21	SOBP
			SWAP70	RBPSUH		AQP1	SLC38A11
			NRBP1	SLC14A1		HBEGF	ZBP1
			ZC3H6	SOX6		ATP6V0A4	IGJ
			CD83	AMH		DKFZp451A211	SCRN1
			TERF2	PVRL1		SPON1	ADPRH
			ANKRD50	FECH		ARMCX1	NCF1
			PPM1F	ANK1		ELANE	CD1C
			SEMA6A	EPB41		GNA15	IL28RA
			GBP2	ITGBL1		BAALC	ZNF532
			SPARC	MRPS28		GBA3	SNX22
			POP1	FECH		GYPB	RIC3
			IL15	RTN1		INSR	UGT8
			OSBPL3	RASAL1		FAM19A5	NCF1
			JPH4	IGLV3-25		SLC6A10P	NCF1
			DNAPTP6	IGLC2		RNF182	FAM198B
			ZC3H7A	LDOC1		IGF2	HRASLS2
				ABCA1		LOC100128242	P2RX5
			ASB13	TNFSF10		BEST3	IL4R
			CRIM1	IGLC2		TRPM4	C17orf87
			SPARC	LY9		KLC3	LOC100130938
			MYLK	GZMK		RHAG	NIPAL2
			GATS	P2RY11		GLI3	SYNPO
			LOC441708	AFF3		DBN1	ADARB1
			NRF1	FLJ43855		OSTalpha	SLAMF6
			RFP2	PVRL1		TFPI	PRICKLE1
			HMGCS1	GLRX5		DSEL	CTSH
			STON2	PCGF5		RHCE	SLAMF6
			TCF8	AADACL1		VSIG10	FAM129C
			ANKRD28	LOC138255		CLEC14A	CLLU1OS
			ITGA5	IGSF4		COL5A1	MOXD1
			C6orf32	JAZF1		CPNE2	SNX10
			SLC35D2	OTUB2		COX8C	PPBP
			LIMD1	C14orf45		TNS1	SPIB
			BCL6B	ZNF184		MFAP4	TNNI2
			C1orf24	SPTA1		KCNJ2	PDE5A
			DPYD	CHN2		ECM1	PAIP2B
			SLC45A3	ADAMTS6		MME	PSMA8
			MLKL	HBLD2		TGM2	MCOLN2
			HCP5	TRPS1		HBG1	ADAM19
			PTPLAD2	C20orf77		CCNJL	FAM129C
			CDK6	LOC91316		MME	SLC2A6
			FPRL1	LOC388279		ABCC13	PF4V1
			CASP12	C18orf43		SPANXB2	NAPSA
			SERPINB9	RASGRP1		CDH4	PPM1J
			C18orf1	ACSL6		DIAPH3	GCOM1
			FLJ21062	DKFZP686A01247		MME	CABYR
			PSD3	ASNS		NPR1	LOC283710
			ODZ4	PYCR1		LOC84989	PLEKHG7
			HBS1L	PPP2R5C		NOVA1	MGC24103
			FLJ20674	CCDC27		NR4A3	UST
			PRKCH	C8orf70		PLXNB1	BIRC3
			NRP1	CD99		TMEM136	UTS2D
			HDAC7A	ADIPOR1		LHFP	LPA
			SPARC	RIPK1		CMTM2	C16orf74
			TNFAIP8L2	SSBP3		GJC1	KIAA1407
			EAF1	WDR40A		CDT1	PPAPDC1B
			BTNL9	IRS1		ETS2	CLEC4A
			LOC151760	SLC7A5		SSX4B	LOC401847
			CEACAM4	HK1		S1PR2	FGR
			PON2	SSBP4		SPANXB2	CLCF1
			C1orf24	PBX1		GPR125	POU2F2
			PSTPIP2	MYT1		APOC1	ZNF750
			XBP1	SSX2IP		GADD45G	LOC100130301
			PHACS	MYBL2		CSRP2	GCOM1
			ERG	IGF1R		ATF3	CD40
			IL13RA1	CD3D		SIPA1L2	C20orf195
			C4A	NFIA		GUCY1A3	COL4A3
			MAST4	TMEM63B		VSIG10	SEL1L3
			ATP11A	SSBP3		DHRS3	CXCR5
			NEBL	SLC25A37		LMTK3	CRIP2
			IL18BP	THAP10		ADARB2	EPB41L4A
			R7BP	PAQR9		FAM65C	GPR114
			CAB39L	FLJ35024		PLCH1	PCDH11X
			MYO10	TMEM63B		HS3ST4	RALGPS2
			LOC283070	STARD9		MGAT5B	PLA2G4C
			CGI-38	C1orf198		UGT3A2
			NEDD4	IRS1		PPP2R2C
			GIMAP4	SYTL2		ANGPTL4
			PECAM1	GRAP2		FAM69B
			COL6A3	SLC7A5		TMEM236
			NRXN3	SH3D19		BIRC7
			IPO11	BTBD6		CKMT2
			TTN	JTV1		FLT3
			EIF3S3	NUCB2		P4HA2
			LAMB2	TRAK2		LAMA3
			HBS1L	NUCB2		ZBTB8A
			BRDG1	JAM2		UHRF1
			CFH	IGF1R		GJC2
			GOPC	AD031		ODZ4
			HBS1L	IGF1R		LALBA
			MYO10	FKBP8		PCDHB11
			MYO1B	KLF12		GTF2IRD1
			PTPLA	PBX1		LOC100507169
			TJP2	NFIX		AZU1
			TOX	SLC1A5		CMTM8
			FLJ14213	BCL11B		FZD8
			EPS8	GRM5		VWCE
			DKFZP761M1511	OVGP1		MYH10
			CD99	FAM78A		FAM171A1
			SPON1	LHCGR		CTNNAL1
			ANTXR2	KIAA1571		TMED6
			PAWR	EIF2AK1		CTHRC1
			DUSP26	CDCA1		NOS2
			CMAH	ZCCHC2		CA1
			PDLIM5	C1orf116		PABPC4L
			HLA-DRB5	PTPRF		GRB10
			CIITA	DEFB108B		PTPLA
			GAB1	EBNA1BP2		NRTN
			NS4ATP2	COL8A1		DDIT4L
			GRAMD1C	PTPRB		RGL1
			MUC4	KLHDC8A		ATP8A2
			CD99
			TTN
			NADK
			TARP
			CTBP2
			PRIMA1
			TSC22D1
			RASSF8
			FBXL17
			KLK5
			SLC9A3R2
			CMTM7
			LATS2
			PTPN14
			RUFY3
			TRAM2
			BRWD1
			ALDH1A1
			HLA-DRB5
			FLJ39370
			HLA-DQA1
			SLC44A1
			LOC401022
			TSC22D1
			DENND3
			TSC22D1
			SYT11
			GPR56
			FLJ14213
			GPA33
			ENG
			PBX3
			CNN3
			PIK3C2G
			MMRN1
			RCN1
			GAS6
			NPDC1
			HLA-DRB5
			NT5E
			GRAMD1C
			GBP2
			CRADD
			SLC38A1
			KLF8
			F2R
			LOX
			FAM69B
			CDC42EP3
			HLA-DOB
			CGRRF1
			GIMAP6
			FLJ10006
			CAST
			HLA-DRB1
			BLNK
			ARMC3
			UACA
			EMP2
			CYYR1
			ARHGAP24
			MAN1A1
			NADK
			ANKRD50
			KLF8
			ROBO4
			CSPG2
			CTDSPL
			TNFSF4
			PLEKHG1
			MYL9
			FLJ20273
			ABL1
			MS4A6A
			IL1RAP
			SEMA6A
			SEMA6A
			PTP4A3
			HLA-DQB2
			KCNE3
			ROBO3
			CD200
			MYO1B
			GAB1
			HLA-DRB6
			MEOX1
			TNFRSF7
			SEMA6A
			HLA-DQB2
			NOV
			NRXN3
			HLA-DOA
			GPC5
			LOC219854
			GAB1
			MMP28
			GAB1
			CHES1
			HLA-DPA1
			CNN3
			HLA-DRB1
			MRC1
			DPEP1
			KLF8
			TTYH2
			EMP1
			FBXW7
			CDC42EP3
			TARP
			SLC2A5
			GAB1
			GAB1
			GAB1
			GCC2
			GAB1
			ID3
			ATP10A
			C1orf187
			MUC4
			SEMA6A
			KIAA0232
			DNAPTP6
			HLA-DQA1
			FBXW7
			GPR110
			HLA-DQA1
			SH3BP5
			B4GALT1
			IL2RA
			PON2
			CTHRC1
			GPR110
			HLA-DQA1
			MTSS1
			SOCS2
			NOV
			POU4F1
			BAALC
			TCEB3
			HLA-DQA1
			BAALC
			CNKSR3
			SCHIP1
			CTGF
			RAB21
			CTGF
			BAALC
			IL2RA
