# Supplementary material for: Immune stress suppresses innate immune signaling in preleukemic precursor B-cells to provoke leukemia in predisposed mice
Source: Nat Commun. 2023 Aug 24;14:5159. doi: 10.1038/s41467-023-40961-z (PMC10449887; doi:10.1038/s41467-023-40961-z)
Supplement: Supplementary file 15 — Source Data [file 41467_2023_40961_MOESM15_ESM.xlsx]

## Sheet: Figure 1b
Raw data distances to WT (jaccard distances)
WT	Sca1-BCR-ABLp190	Sca1-Lmo2	Pax5+/-
0.409794	0.576497	0.576112	0.656863
0.354005	0.577434	0.598214	0.634328
0.359897	0.577253	0.610766	0.654846
0.447489	0.57085	0.574279	0.660832
0.416279	0.578616	0.622426	0.657471
0.384793	0.578125	0.589011	0.665848
0.353535	0.553419	0.583524	0.65358
0.3675	0.590517	0.596529	0.650602
0.386091	0.587992	0.58613	0.672686
0.401786	0.546841	0.608889	0.635714
0.429306	0.605485	0.589569	0.665882
0.442748	0.602128	0.583942	0.633495
0.40404	0.660869	0.598558	0.617924
0.462415	0.65913	0.623288	0.599045
0.437198	0.663851	0.607759	0.614155
0.47541	0.646104	0.57931	0.614073
0.428916	0.66113	0.599514	0.632967
0.429907	0.676471	0.588101	0.610048
0.421633	0.644781	0.582339	0.588636
0.438636	0.685714	0.599099	0.618938
0.40099	0.676471	0.601383	0.611973
0.377261	0.636364	0.592506	0.605023
0.403553	0.685	0.611628	0.602771
0.401478	0.676223	0.597403	0.63098
0.434389	0.573733	0.589131	0.830508
0.392252	0.571429	0.60625	0.837535
0.426768	0.580931	0.592885	0.843085
0.417661	0.582987	0.577963	0.845411
0.411622	0.56674	0.608225	0.837209
0.43943	0.572093	0.556025	0.838068
0.410798	0.596566	0.604651	0.851662
0.414097	0.594655	0.593047	0.82967
0.379391	0.59188	0.568085	0.838875
0.404412	0.556054	0.592827	0.838624
0.385514	0.613043	0.61875	0.845333
0.382567	0.606593	0.586057	0.837398
0.432763	0.582418	0.583878	0.589041
0.430318	0.577093	0.604167	0.577012
0.434988	0.573876	0.601961	0.573661
0.440265	0.553061	0.581781	0.596708
0.395735	0.55414	0.59695	0.581345
0.389873	0.580931	0.577963	0.619369
0.375	0.556263	0.584582	0.53915
0.430289	0.596154	0.591002	0.606195
0.370813	0.590535	0.569002	0.591006
0.404523	0.549783	0.587738	0.561521
0.417911	0.605042	0.568966	0.584445
0.388206	0.616352	0.589977	0.596452
0.436242	0.576389	0.587699	0.799443
0.402381	0.580645	0.617711	0.803324
0.380463	0.583519	0.603272	0.816754
0.373786	0.588358	0.572985	0.81295
0.406404	0.584783	0.604545	0.802564
0.381295	0.587963	0.572052	0.8
0.394161	0.552338	0.575621	0.814249
0.441975	0.58465	0.59188	0.802703
0.41604	0.569869	0.5625	0.813602
0.436451	0.561798	0.594714	0.796834
0.431151	0.600441	0.600441	0.815789
0.408115	0.606195	0.606593	0.804289
0.473171	0.56427	0.595133	0.640845
0.472477	0.536585	0.618143	0.605769
0.43932	0.562368	0.604	0.630137
0.439535	0.556886	0.586498	0.614224
0.438095	0.511777	0.620614	0.645374
0.470588	0.533632	0.579618	0.646226
	0.53277	0.595652	0.620225
	0.556989	0.584034	0.635104
	0.546778	0.585837	0.633554
	0.519481	0.601713	0.608295
	0.554371	0.601293	0.634703
	0.572034	0.579399	0.671141
	0.579572	0.5803	0.631841
	0.583924	0.588843	0.605063
	0.586758	0.595745	0.627404
	0.588486	0.557851	0.641593
	0.552511	0.584052	0.637209
	0.584726	0.565844	0.660934
	0.571106	0.584034	0.617021
	0.610478	0.570265	0.645783
	0.579065	0.559748	0.640553
	0.580866	0.5842	0.630952
	0.604072	0.598344	0.642005
	0.590805	0.621795	0.657957
	0.550336	0.610753	0.615764
	0.554566	0.618257	0.602978
	0.570513	0.590457	0.650463
	0.581673	0.607362	0.630197
	0.525862	0.617711	0.625287
	0.558296	0.586279	0.63145
	0.556025	0.639752	0.585308
	0.589744	0.590535	0.63981
	0.581443	0.589474	0.619266
	0.555794	0.607966	0.602381
	0.571735	0.604651	0.613365
	0.571121	0.583529	0.635934
	0.559211	0.591121	0.580046
	0.527964	0.618625	0.564403
	0.532467	0.606695	0.596452
	0.513402	0.594714	0.582809
	0.506466	0.614849	0.578947
	0.524887	0.596916	0.585082
	0.508621	0.60771	0.539503
	0.548807	0.61039	0.594595
	0.541841	0.600446	0.573304
	0.530172	0.616927	0.548975
	0.558635	0.594533	0.591518
	0.554839	0.627962	0.587838
	0.561856	0.60241	0.622641
	0.577608	0.623853	0.603819
	0.566832	0.634819	0.631222
	0.620843	0.624161	0.609442
	0.572115	0.652582	0.622222
	0.6	0.598174	0.634434
	0.601415	0.609412	0.593182
	0.596059	0.627494	0.626728
	0.599532	0.621005	0.622517
	0.608592	0.637813	0.587007
	0.592683	0.608899	0.635747
	0.609223	0.591016	0.629291
	0.567627	0.561446
	0.578022	0.588101
	0.565591	0.598726
	0.577154	0.589286
	0.55814	0.586124
	0.594298	0.549425
	0.532328	0.569412
	0.587983	0.586667
	0.56785	0.578947
	0.566239	0.582949
	0.572961	0.575758
	0.584582	0.590618
	0.56974	0.588486
	0.574118	0.602459
	0.59009	0.605769
	0.585624	0.580448
	0.543182	0.604255
	0.591549	0.546973
	0.552036	0.59205
	0.581609	0.592369
	0.588621	0.576763
	0.561644	0.597938
	0.581818	0.59751
	0.587699	0.575893
	0.583153	0.576837
	0.590129	0.567391
	0.615542	0.596
	0.588235	0.565957
	0.570248	0.620915
	0.578603	0.561966
	0.545263	0.586956
	0.605428	0.5875
	0.582485	0.589362
	0.547974	0.593148
	0.59375	0.595699
	0.60499	0.607064
	0.580796	0.592428
	0.598152	0.600858
	0.59417	0.61829
	0.612836	0.601677
	0.576497	0.605791
	0.592506	0.567742
	0.591209	0.623126
	0.60181	0.60499
	0.58952	0.583153
	0.575621	0.608137
	0.611111	0.625532
	0.610738	0.599542
	0.598639	0.600457
	0.615213	0.580717
	0.613883	0.614754
	0.613821	0.603448
	0.568928	0.610984
	0.590805	0.599567
	0.577342	0.616408
	0.603104	0.600858
	0.587983	0.578125
	0.602174	0.625272
	0.584445	0.603564
	0.605727

## Sheet: Figure 1c
Time (months)	Sca1-BCR-ABLp190 (Abx)	Sca1-BCR-ABLp190	Sca1-Lmo2 (Abx)	Sca1-Lmo2	Sca1-ETV6-RUNX1 (Abx)	Sca1-ETV6-RUNX1	Pax5+/- (Abx)	Pax5+/-
23	0
23	0
23	0
23	0
23	0
23	0
23	0
23	0
23	0
18.27	1
17.67	1
15.97	1
14.2	1
23		0
23		0
23		0
23		0
22.13		1
17.03		1
15.67		1
23			0
23			0
23			0
23			0
15.93			1
15.63			1
15.27			1
14.7			1
14.57			1
13.97			1
13.53			1
12.2			1
12.17			1
11.83			1
11.57			1
11.43			1
10.8			1
10.63			1
10.13			1
7.9			1
7.67			1
6.73			1
5.97			1
2.5			1
23				0
23				0
18.5				1
16				1
13.73				1
12				1
11.7				1
11.53				1
10.7				1
10.6				1
10.13				1
9.27				1
7.43				1
2.5				1
23						0
23						0
23						0
23						0
23						0
23						0
23						0
23						0
23						0
23						0
20					0
20					0
20					0
20					0
20					0
20					0
15.6667							1
13.2333							1
22.0667							0
22.0667							0
12.0667							1
14.3333							1
14.7							1
22.0667							1
21.3333							0
23							0
21.2667							0
21.2667							0
11.4667							1
12.4667							1
14.3							1
18.9							0
18.9							0
18.9							0
18.9							0
24								0
24								0
24								0
24								0
24								0
24								0
24								0
24								0
24								0
24								0
24								0
24								0
24								0
24								0
24								0
22								0
24								0
24								0
24								0
24								0

## Sheet: Figure 2b
B-ALL specific survival (left panel)						B-ALL specific survival (left panel)
Mouse	Age	Pax5+/- early-exposure (n=28)	WT early-exposure (n=21)	Pax5+/- SPF (n=20)		Mouse	Age	Pax5+/- early-exposure (n=28)	Pax5+/- delay-exposure (n=41)	Pax5+/- SPF (n=12)
R324	10.4	1				R324	10.4	1
R330	12.03	1				R330	12.03	1
T830	9	1				T830	9	1
R017	17.27	1				R017	17.27	1
Y068	11.6	1				Y068	11.6	1
Y067	13.66	1				Y067	13.66	1
T834	17.63	1				T834	17.63	1
R016	20	0				R016	20	0
R019	20	0				R019	20	0
R020	20	0				R020	20	0
R018	20	0				R018	20	0
R021	20	0				R021	20	0
R103	20	0				R103	20	0
R105	20	0				R105	20	0
R321	20	0				R321	20	0
R322	20	0				R322	20	0
R326	20	0				R326	20	0
R327	20	0				R327	20	0
R329	20	0				R329	20	0
R331	20	0				R331	20	0
T825	20	0				T825	20	0
T826 (NO B-ALL)	20	0				T826 (NO B-ALL)	20	0
T828 (NO B-ALL)	20	0				T828 (NO B-ALL)	20	0
T831	20	0				T831	20	0
T837	20	0				T837	20	0
Y066	20	0				Y066	20	0
Y071	20	0				Y071	20	0
Y072	20	0				Y072	20	0
R022	20		0			O388	9.5		1
R102	20		0			O361	8.83		1
R104	20		0			S556	6.5		1
R106	20		0			O332	15.33		1
R319	20		0			W495	10.2		1
R320	20		0			S748	14.1667		1
R323	20		0			W893	9.83		1
R328	20		0			S767	15.27		1
T827	20		0			W634	12		1
T829	20		0			O387	22.5333		0
T832	20		0			O408	22.5333		0
T833	20		0			O409	22.9		0
T838	20		0			C034	10.87		0
T835	20		0			C131	11.03		0
T836	20		0			W560	12.53		0
T839	20		0			O386	22.97		0
T840	20		0			O389	22.97		0
Y069	20		0			O390	22.97		0
Y070	20		0			S749	16.77		0
Y073	20		0			S750	16.77		0
Y074	20		0			W877	11.97		0
1	22			0		W894	11.63		0
2	22			0		W872	11.97		0
3	22			0		W873	11.97		0
4	22			0		W367	14.2		0
5	22			0		S927	15.97		0
6	22			0		W635	12.77		0
7	22			0		W637	12.77		0
8	22			0		W362	14.2		0
9	22			0		W364	14.2		0
10	22			0		W632	12.77		0
11	22			0		C351	9.7		0
12	22			0		C352	9.7		0
13	22			0		C353	9.7		0
14	22			0		C354	9.7		0
15	22			0		O922	20.9		0
16	22			0		S557	17.5333		0
17	22			0		S772	16.7667		0
18	22			0		S912	16.0333		0
19	22			0		S913	16.0333		0
20	22			0		S914	16.0333		0
						1	22			0
						2	22			0
						3	22			0
						4	22			0
						5	22			0
						6	22			0
						7	22			0
						8	22			0
						9	22			0
						10	22			0
						11	22			0
						12	22			0
						13	22			0
						14	22			0
						15	22			0
						16	22			0
						17	22			0
						18	22			0
						19	22			0
						20	22			0

## Sheet: Figure 3a
Relative expression of Myd88
Control - (Myd88-/-)	pre-proB WT (CF)	PAX5+/-	PAX5+/- (ABX)	PAX5+/- (ABX)	MYD88+/- PAX5+/-	Sca1-ETV6-RUNX1	Sca1-ETV6-RUNX1 (ABX)
0	0.932315	1.13725	0.690424	0.690424	0.186712	1.76133	0.735433
0	0.913128	1.24449	0.50542	0.50542	0.148536	1.4406	0.827406
0	1.20488	1.23589	0.60523	0.60523	0.168275	1.45062	0.644685
0	0.778565	0.734867	0.704932	0.704932	0.169445	1.87471	2.24492
0	0.863872	0.755527	0.60944	0.60944	0.17181	1.87471	2.27626
0	0.736567	0.63532	0.639739	0.639739	0.177869	1.95432	2.26054
0	1.18829	1.41967	0.719744	0.719744	0.260416	1.71317	1.21982
0	1.29136	1.42955	0.745126	0.745126	0.262227	1.63203	1.08423
0	1.28244	1.84748	0.5647	0.5647	0.267737	1.10701	1.19471
0	0.584614					1.20303	0.573024
0	1.14516					1.27162	0.715323
0	1.11385					1.51222	0.761369
	0.832519					1.70921	0.621288
	0.943148					1.47768	0.780967
	0.886109					1.67404	0.718636
	1.41967
	1.05377
	1.28838
	1.02574
	0.990801
	0.983957
	1.05458
	0.95705
	0.950439
	1.16743
	1.03766
	0.825496

## Sheet: Figure 3b 
	Months	Wild Type (n=23)	Pax5+/- (n=41)	Myd88+/-Pax5+/+ (n=26)	Myd88+/- Pax5+/-(n=30)
	24	0
	24	0
	24	0
	24	0
	24	0
	24	0
	24	0
	24	0
	24	0
	24	0
	24	0
	24	0
	24	0
	24	0
	24	0
	24	0
	24	0
	24	0
	24	0
	24	0
	24	0
	24	0
	24	0
	9.5		1
	8.83		1
	6.5		1
	15.33		1
	10.2		1
	14.1667		1
	9.83		1
	15.27		1
	12		1
	24		0
	24		0
	24		0
	24		0
	24		0
	24		0
	24		0
	24		0
	24		0
	24		0
	24		0
	24		0
	24		0
	24		0
	24		0
	24		0
	24		0
	24		0
	24		0
	24		0
	24		0
	24		0
	24		0
	24		0
	24		0
	24		0
	24		0
	24		0
	24		0
	24		0
	24		0
	24		0
	21.1667			0
	21.1333			0
	18.1			0
	18.5667			0
	20.333			0
	16.0333			0
	19.8			0
	17.93			0
	20.1			0
	22.8			0
	16.4			0
	18.83			0
	21			0
	23			0
	19.8			0
	16.2			0
	20.6			0
	11.96			0
	19.4			0
	16.83			0
	25			0
	26			0
	24			0
	5.83			0
	18.9			0
	18.9			0
	21.3333				1
	22.4				0
	20.1667				1
	22.4				0
	13.1333				1
	11.7				1
	19.3667				1
	21.7				0
	16				1
	21.6				0
	17.1				1
	11.7				0
	21.4				0
	21.7				1
	16				0
	19.9				1
	24				0
	12.8				1
	23.1				0
	22.9				0
	22.9				0
	17.6				0
	18.9				0
	9.3				1
	23.16				0
	23.3				1
	9.2				0
	20				1
	10.5				1
	20.8				1

## Sheet: Figure 4a
Age (months)	WT PBS (n=10)	WT Poly(I:C) (n=10)	WT LPS (n=10)	Pax5+/- PBS (n=10)	Pax5+/- Poly(I:C) (n=10)	Pax5+/- LPS (n=10)
20	0
20	0
20	0
20	0
20	0
20	0
20	0
20	0
20	0
20	0
21		0
21		0
21		0
21		0
21		0
21		0
21		0
21		0
21		0
21		0
22			0
22			0
22			0
22			0
22			0
22			0
22			0
22			0
22			0
22			0
23				0
23				0
23				0
23				0
23				0
23				0
23				0
23				0
23				0
23				0
24					0
24					0
24					0
24					0
24					0
24					0
24					0
24					0
24					0
24					0
7						1
9						1
25						0
25						0
25						0
25						0
25						0
25						0
25						0
25						0

## Sheet: Figure 6 b
		Pax5+/-			Pax5+/- (polyI:C)			WT			WT (polyI:C)
	2	18.35	5.48923	10	22.0484	6.08358	31	15.3017	3.99252	23	10.1321	5.44252	14
	4	19.175	4.23215	12	21.9084	4.63994	31	15.4517	3.8844	23	16.8357	2.70487	14
	6	19.175	4.23215	11	21.8803	4.18562	31	16.0935	5.43656	23	18.1471	3.47156	14
	8	13.4288	9.09455	8	20.4168	4.96213	31	15.5232	5.62357	21	18.6914	3.86681	14
	12	14.8029	3.54599	7	18.805	5.80697	28	17.6918	5.12067	21	16.0679	5.61977	14
	14	9.84943	9.81901	7	21.412	5.02634	20	18.49	6.59264	21	12.5686	4.31578	14

## Sheet: Figure 6 c
	Meses	WT (n=23)	WT poly(I:C) (n=14)	Pax5+/- (n=35)	Pax5+/-(polyI:C) (n=31)
	24	0
	24	0
	24	0
	24	0
	24	0
	24	0
	24	0
	24	0
	24	0
	24	0
	24	0
	24	0
	24	0
	24	0
	24	0
	24	0
	24	0
	24	0
	24	0
	24	0
	24	0
	24	0
	24	0
	20.7		0
	20.8		0
	20.8		0
	20.9		0
	20.6		0
	20.7		0
	20.7		0
	20.9		0
	20.9		0
	22		0
	22		0
	22.9		0
	22.9		0
	22.9		0
	9.5			1
	8.83			1
	6.5			1
	15.33			1
	14.1667			1
	9.83			1
	15.27			1
	12			1
	22.5333			0
	22.5333			0
	22.9			0
	22.5333			0
	22.5333			0
	22.5333			0
	22.97			0
	22.97			0
	22.97			0
	22.5333			0
	22.5333			0
	22.5333			0
	22.5333			0
	22.5333			0
	22.5333			0
	22.5333			0
	22.5333			0
	22.5333			0
	22.5333			0
	22.5333			0
	22.5333			0
	22.5333			0
	22.5333			0
	22.5333			0
	22.5333			0
	22.5333			0
	20.9			0
	20.7				1
	19.5				1
	20.8				0
	20.9				0
	21.5				0
	19.6				0
	21.8				0
	18.6				1
	21				0
	18.7				0
	19.2				1
	21.5				0
	12.2				1
	17.3				0
	21.1				0
	18.7				0
	21.3				0
	21.2				0
	20.4				0
	17.2				0
	20.4				1
	18.2				1
	22				0
	17.7				0
	21.9				0
	15.3				1
	16.7				0
	22.1				0
	22.4				0
	22.1				0
	17.1				0

## Sheet: Figure 6 d
		Pax5+/- without treatment				Pax5+/- poly(I:C) treatment
	B-ALL	8			B-ALL	8
	Healthy	27			Healthy	23

## Sheet: Figure 6 e
	Pax5+/- (B-ALL) (n=8)	Pax5+/-(polyI:C) (B-ALL) (n=8)
	9.5	12.2
	8.83	15.3
	6.5	18.2
	15.33	18.6
	14.1667	19.2
	9.83	19.5
	15.27	20.4
	12	20.7

[truncated: 27 more sheets: Figure S2, Figure S5, Figure S6, Figure S8a, Figure S8b, Figure S9a, Figure S12, Figure S14a, Figure S14b, Figure S14c, Figure S15c, Figure S15d, Figure S15e, Figure S18, Figure S20a, Figure S20b, Figure S20c, Figure S21a, Figure S21b, Figure S22 …]
